# Supplementary material for: High molecular weight glutenin gene diversity in Aegilops tauschii demonstrates unique origin of superior wheat quality
Source: Commun Biol. 2021 Nov 1;4:1242. doi: 10.1038/s42003-021-02563-7 (PMC8560932; doi:10.1038/s42003-021-02563-7)
Supplement: Supplementary file 4 — Supplemental Data 1 [file 42003_2021_2563_MOESM4_ESM.csv]

Sample_ID	JIC-bulk_ID	WGRC_KSU_germplasm_ID	Germplasm_bank_ID_1	Germplasm_location_1	Germplasm_bank_ID_2	Germplasm_location_2	Germplasm_bank_ID_3	Germplasm_location_3	Lineage	Glu-D1 _Major-clade	Subclade	Glu-D1_haplotype_long	Glu-D1_haplotype_short	D1x_SDS-PAGE	D1y_SDS-PAGE	Recom_1	Recom_2	Duplicate_1	Duplicate_2	Duplicate_group	Passport	Passport_abb	Province	Latitude	Longitude	Altitude
BW_01032	BW_01032	TA1582	TOWWC0033	GRU/JIC	ENT382	NIAB			L2	III	1	x01a+y01a	x1a+y1a	2x	12y			BW_01033	TA1585	5	Turkey	TKY	Shemsdin	37.3034	44.577
BW_01033	BW_01033	TA1584	TOWWC0034	GRU/JIC	ENT383	NIAB			L2	III	1	x01a+y01a	x1a+y1a	2x	12y			BW_01032	TA1585	5	Turkey	TKY	Shemsdin	37.3034	44.577
BW_01044	BW_01044	TA10093	TOWWC0045	GRU/JIC					L2	III	1	x01a+y01a	x1a+y1a								Azerbaijan	AZB	Kalbajar-Lachin/Zangilan	39.086143	46.653991	1000
BW_01055	BW_01055	TA10417	TOWWC0056	GRU/JIC					L2	III	1	x01a+y01a	x1a+y1a	2x	12y						Unknown	UNK	Unknown
BW_01081	BW_01081	TA1585	TOWWC0082	GRU/JIC					L2	III	1	x01a+y01a	x1a+y1a	2x	12y			BW_01033	BW_01032	5	Turkey	TKY	Hakkari	37.267906	44.552307	1700
BW_01087	BW_01087	TA1612	TOWWC0088	GRU/JIC					L2	III	1	x01a+y01a	x1a+y1a								USSR	UNK	Unknown
BW_01096	BW_01096	TA1643	TOWWC0097	GRU/JIC					L2	III	1	x01a+y01a	x1a+y1a	2x	12y			TA2568		6	Iran	IRN	Markazi	35.113169	50.009766	1535
BW_01125	BW_01125	TA1690	TOWWC0126	GRU/JIC					L2	III	1	x01a+y01a	x1a+y1a					TA2446		7
BW_01136	BW_01136	TA2376	TOWWC0137	GRU/JIC					L2	III	1	x01a+y01a	x1a+y1a								Iran	IRN	Tehran	35.681841	52.514648	2010
BW_01139	BW_01139	TA2446	TOWWC0140	GRU/JIC					L2	III	1	x01a+y01a	x1a+y1a					TA1690		7	Iran	IRN	Tehran	35.89795	50.977592	1600
BW_01170	BW_01170	TA2496	TOWWC0171	GRU/JIC					L2	III	1	x01a+y01a	x1a+y1a								Iran	IRN	Azarbayjan-e Sharqi (East Azerbaijan)	38.083333	46.3	1400
BW_01171	BW_01171	TA2497	TOWWC0172	GRU/JIC					L2	III	1	x01a+y01a	x1a+y1a								Iran	IRN	Mazandaran	36.65	51.42	30
BW_01172	BW_01172	TA2499	TOWWC0173	GRU/JIC					L2	III	1	x01a+y01a	x1a+y1a								Iran	IRN	Mazandaran	36.65	51.42	30
BW_01184	BW_01184	TA2568	TOWWC0185	GRU/JIC					L2	III	1	x01a+y01a	x1a+y1a	2x	12y			TA1643		6	Armenia	ARM	Yerevan	40.183333	44.516667	1010
Chinese_Spring_2+12									Wheat	III	1	x01a+y01a	x1a+y1a	2x	12y
LongReach_Lancer_2+12									Wheat	III	1	x01a+y01a	x1a+y1a	2x	12y
BW_01011	BW_01011	TA11131	TOWWC0012	GRU/JIC	ENT151	NIAB	IG 140454	ICARDA	L2	III	1	x01a+y01b	x1a+y1b								Azerbaijan	AZB	Lankaran	38.7529	48.8475
BW_01026	BW_01026	TA1626	TOWWC0027	GRU/JIC	ENT242	NIAB	AE 250	IPK	L2	III	1	x01a+y01c	x1a+y1c								Turkmenistan	TKM		38.416667	57.4	1200
BW_01147	BW_01147	TA2459	TOWWC0148	GRU/JIC					L2	III	1	x01a+y01c	x1a+y1c	1.5x	12.1*y						Iran	IRN	Golestan	37.382707	55.487137	155
BW_01148	BW_01148	TA2460	TOWWC0149	GRU/JIC					L2	III	1	x01a+y01c	x1a+y1c								Iran	IRN	Golestan	37.382707	55.487137	155
BW_01133	BW_01133	TA1718	TOWWC0134	GRU/JIC					L2	III	1	x01a+y01e	x1a+y1e	2.1x	10.1y						Iran	IRN	Markazi	34	50.81666667	1818
BW_01155	BW_01155	TA2470	TOWWC0156	GRU/JIC					L2	III	1	x01b+y01d	x1b+y1d	2.1x	12y					1	Iran	IRN	Mazandaran	36.590171	52.090645	-20
BW_23925	BW_23925	TA2468	TOWWC0304	GRU/JIC					L2	III	1	x01b+y01d	x1b+y1d	2.1x	12y					1	Iran	IRN	51 km N of Babolsar	36.590171	52.090645	-20
BW_01001	BW_01001	TA2450	TOWWC0002	GRU/JIC	ENT077	NIAB	CIae 9	NSGC	L2	III	1	x01c+y01d	x1c+y1d					BW_01002		16	Iran	IRN	51 km N of Babolsar	36.590171	52.090645	-20
BW_01002	BW_01002	TA2451	TOWWC0003	GRU/JIC	ENT078	NIAB	CIae 10	NSGC	L2	III	1	x01c+y01d	x1c+y1d							16	Iran	IRN	Mazandaran (Behsahr)	36.6953	53.5365
BW_01006	BW_01006	TA2465	TOWWC0007	GRU/JIC	ENT085	NIAB	CIae 18	NSGC	L2	III	1	x01c+y01d	x1c+y1d					TA2465		4	Iran	IRN	Mazandaran (Sari)	36.5677	53.0586
BW_01100	BW_01100	TA1651	TOWWC0101	GRU/JIC					L2	III	1	x01c+y01d	x1c+y1d	2x	12y			TA2449		2	Iran	IRN	Golestan	36.846659	54.440002	130
BW_01140	BW_01140	TA2449	TOWWC0141	GRU/JIC					L2	III	1	x01c+y01d	x1c+y1d	2x	12y			TA1651		2	Iran	IRN	Mazandaran	36.692373	53.475609	8
BW_01151	BW_01151	TA2465	TOWWC0152	GRU/JIC					L2	III	1	x01c+y01d	x1c+y1d					BW_01006		4	Iran	IRN	Mazandaran	36.695402	52.621078	-22
BW_01153	BW_01153	TA2467	TOWWC0154	GRU/JIC					L2	III	1	x01c+y01d	x1c+y1d	1.5x	12y					3	Iran	IRN	Mazandaran	36.590171	52.090645	-20
BW_01154	BW_01154	TA2469	TOWWC0155	GRU/JIC					L2	III	1	x01c+y01d	x1c+y1d	1.5x	12y					3	Iran	IRN	Mazandaran	36.590171	52.090645	-20
BW_01095	BW_01095	TA1642	TOWWC0096	GRU/JIC					L2	III	1	x01d+y01d	x1d+y1d	2.1x	12y						Iran	IRN	Golestan	36.947697	54.052734	-28
TA1618		TA1618							L2	III	2	x02a+y02a	x2a+y2a								Iran	IRN	MA	36.735583	53.797302	0
BW_01007	BW_01007	TA1680	TOWWC0008	GRU/JIC	ENT125	NIAB	IG 47200	ICARDA	L2	III	3	x03a+y03a	x3a+y3a	null	10.1y			TA1680		17	Azerbaijan	AZB	Agsu (Akhsu)	40.5691	48.4008
BW_01008	BW_01008	TA11128	TOWWC0009	GRU/JIC	ENT126	NIAB	IG 47202	ICARDA	L2	III	3	x03a+y03a	x3a+y3a								Azerbaijan	AZB	Askeran (Krasni)	39.4731	46.491
BW_01012	BW_01012	TA11132	TOWWC0013	GRU/JIC	ENT152	NIAB	IG 140588	ICARDA	L2	III	3	x03a+y03a	x3a+y3a								Azerbaijan	AZB	Shabran	41.216	48.9946
BW_01019	BW_01019	TA1660	TOWWC0020	GRU/JIC	ENT193	NIAB	AE 194	IPK	L2	III	3	x03a+y03a	x3a+y3a								Azerbaijan	AZB
BW_01062	BW_01062	TA10935	TOWWC0063	GRU/JIC					L2	III	3	x03a+y03a	x3a+y3a								Azerbaijan	AZB	Daghlig Shirvan [Qobustan]	40.648889	48.478333	803
BW_01063	BW_01063	TA10936	TOWWC0064	GRU/JIC					L2	III	3	x03a+y03a	x3a+y3a	2x	10.1y
BW_01069	BW_01069	TA10943	TOWWC0070	GRU/JIC					L2	III	3	x03a+y03a	x3a+y3a
BW_01072	BW_01072	TA10946	TOWWC0073	GRU/JIC					L2	III	3	x03a+y03a	x3a+y3a								Azerbaijan	AZB	Daghlig Shirvan [Agsu]	40.58625	48.414933	375
BW_01103	BW_01103	TA1658	TOWWC0104	GRU/JIC					L2	III	3	x03a+y03a	x3a+y3a	2x	10.2y						Azerbaijan	AZB	Unknown	40.570154	48.747711
BW_01114	BW_01114	TA1673	TOWWC0115	GRU/JIC					L2	III	3	x03a+y03a	x3a+y3a								Azerbaijan	AZB	Lankaran/Lankaran	38.933333	48.25	1300
BW_01119	BW_01119	TA1680	TOWWC0120	GRU/JIC					L2	III	3	x03a+y03a	x3a+y3a	null	10.1y			BW_01007		17	Azerbaijan	AZB	Daghlig Shirvan/Aghsu	40.583333	48.4	400
BW_01123	BW_01123	TA1685	TOWWC0124	GRU/JIC					L2	III	3	x03a+y03a	x3a+y3a								Azerbaijan	AZB	Guba-Khachmaz/Davaci	41.2	49.03333333	460
BW_01181	BW_01181	TA2564	TOWWC0182	GRU/JIC					L2	III	3	x03a+y03a	x3a+y3a								Azerbaijan	AZB	Daghlig Shirvan/Samaxi	40.570154	48.747711	610
BW_01185	BW_01185	TA2578	TOWWC0186	GRU/JIC					L2	III	3	x03a+y03a	x3a+y3a								Georgia	GEO	Tbilisi	41.685574	44.802914	500
BW_01024	BW_01024	TA1675	TOWWC0025	GRU/JIC	ENT212	NIAB	AE 213	IPK	L2	III	3	x03b+y03b	x3b+y3b	2x	10.2y			TA1675		18	Turkmenistan	TKM
BW_01115	BW_01115	TA1675	TOWWC0116	GRU/JIC					L2	III	3	x03b+y03b	x3b+y3b	2x	10.2y			BW_01024		18	Turkmenistan	TKM	Unknown	37.809784	58.348389	1400
BW_01015	BW_01015	TA11133	TOWWC0016	GRU/JIC	ENT183	NIAB	AE 144	IPK	L2	III	4	x04a+y04a	x4a+y4a								Azerbaijan	AZB
BW_01082	BW_01082	TA1586	TOWWC0083	GRU/JIC					L2	III	4	x04a+y04a	x4a+y4a								Turkey	TKY	Hakk_ri	37.422526	44.481583	1620
BW_01192	BW_01192	TA10132	TOWWC0193	GRU/JIC	AL8/78	GRU/JIC		UC Davis	L2	III	4	x04a+y04a	x4a+y4a								Armenia	ARM
BW_01003	BW_01003	TA2453	TOWWC0004	GRU/JIC	ENT080	NIAB	CIae 12	NSGC	L2	III	4	x04a+y04b	x4a+y4b					TA1644	TA2453	8	Iran	IRN	Golestan (Gorgan)	36.8456	54.4393
BW_01004	BW_01004	TA2456	TOWWC0005	GRU/JIC	ENT081	NIAB	CIae 13	NSGC	L2	III	4	x04a+y04b	x4a+y4b					TA1605		10	Iran	IRN	Golestan (Gorgan)	36.8456	54.4393
BW_01085	BW_01085	TA1605	TOWWC0086	GRU/JIC	3754�IND046	WGRC			L2	III	4	x04a+y04b	x4a+y4b	2.1x	10y			BW_01004		10	Unknown	UNK	Unknown
BW_01097	BW_01097	TA1644	TOWWC0098	GRU/JIC					L2	III	4	x04a+y04b	x4a+y4b					BW_01003	TA2453	8	Iran	IRN	Golestan	36.908333	54.868889	130
BW_01142	BW_01142	TA2452	TOWWC0143	GRU/JIC					L2	III	4	x04a+y04b	x4a+y4b	2.1x	10y			TA2454		9	Iran	IRN	Golestan	36.83979	54.342842	80
BW_01143	BW_01143	TA2453	TOWWC0144	GRU/JIC					L2	III	4	x04a+y04b	x4a+y4b					BW_01003	TA1644	8	Iran	IRN	Golestan	36.966901	54.956703	78
BW_01144	BW_01144	TA2454	TOWWC0145	GRU/JIC					L2	III	4	x04a+y04b	x4a+y4b	2.1x	10y			TA2452		9	Iran	IRN	Golestan	36.918607	54.884949	145
BW_01124	BW_01124	TA1686	TOWWC0125	GRU/JIC					L2	III	4	x04a+y04c	x4a+y4c	2.1x	10.1y						Azerbaijan	AZB	Daghlig Shirvan/Samaxi	40.63333333	48.61666667	1200
BW_01086	BW_01086	TA1606	TOWWC0087	GRU/JIC					L2	III	4	x04b+y04a	x4b+y4a	1.5x	10.1y						Iran	IRN	Mazandaran	35.888056	52.01	2210
BW_01049	BW_01049	TA10124	TOWWC0050	GRU/JIC					L2	III	5	x05a+y05a	x5a+y5a	4x	10.2y	y_subunit		TA1659	TA1615	11	Uzbekistan	UZB	Taskent (Tashkent)	41.266667	69.216667	433
BW_01089	BW_01089	TA1615	TOWWC0090	GRU/JIC					L2	III	5	x05a+y05a	x5a+y5a	4x	10.2y	y_subunit		TA1659	TA10124	11	Turkmenistan	TKM	Balkan	38.48333333	56.3	320
BW_01104	BW_01104	TA1659	TOWWC0105	GRU/JIC					L2	III	5	x05a+y05a	x5a+y5a	4x	10.2y	y_subunit		TA1615	TA10124	11	Azerbaijan	AZB	Daghlig Shirvan/Samaxi	40.75	48.73333333	410
BW_01039	BW_01039	TA10081	TOWWC0040	GRU/JIC					L2	III	5	x05b+y05a	x5b+y5a	2x	10.2y	y_subunit					Azerbaijan	AZB	Unknown	41.633212	46.650114
BW_01022	BW_01022	TA1664	TOWWC0023	GRU/JIC	ENT197	NIAB	AE 198	IPK	L2	III	6	x06a+y06a	x6a+y6a					TA1664		23	Azerbaijan	AZB		39.05	48.666667	100
BW_01027	BW_01027	TA10098	TOWWC0028	GRU/JIC	ENT255	NIAB	AE 265	IPK	L2	III	6	x06a+y06a	x6a+y6a	4x	12.1*y			TA10098		24	Armenia	ARM
BW_01047	BW_01047	TA10098	TOWWC0048	GRU/JIC					L2	III	6	x06a+y06a	x6a+y6a	4x	12.1*y			BW_01027		24	Armenia	ARM	Unknown	40.33503	44.264774
BW_01099	BW_01099	TA1649	TOWWC0100	GRU/JIC					L2	III	6	x06a+y06a	x6a+y6a								Iran	IRN	Gilan	37.471588	49.464569	-30
BW_01107	BW_01107	TA1664	TOWWC0108	GRU/JIC					L2	III	6	x06a+y06a	x6a+y6a					BW_01022		23	Azerbaijan	AZB	Lankaran/Masalli	39.05	48.666667	100
BW_01129	BW_01129	TA1696	TOWWC0130	GRU/JIC					L2	III	6	x06a+y06a	x6a+y6a
BW_01132	BW_01132	TA1715	TOWWC0133	GRU/JIC					L2	III	6	x06a+y06a	x6a+y6a	4x	12.1*y						Iran	IRN	Gilan	38.013476	48.90564	-13
BW_01161	BW_01161	TA2477	TOWWC0162	GRU/JIC					L2	III	6	x06a+y06a	x6a+y6a								Iran	IRN	Gilan	37.471588	49.464569	-30
BW_01163	BW_01163	TA2479	TOWWC0164	GRU/JIC					L2	III	6	x06a+y06a	x6a+y6a								Iran	IRN	Gilan	37.533688	49.270935	-25
BW_01164	BW_01164	TA2480	TOWWC0165	GRU/JIC					L2	III	6	x06a+y06a	x6a+y6a	4x	12y						Iran	IRN	Gilan	37.903574	48.90152	15
BW_01166	BW_01166	TA2483	TOWWC0167	GRU/JIC					L2	III	6	x06a+y06a	x6a+y6a								Iran	IRN	Azarbayjan-e Sharqi (East Azerbaijan)	38.401411	48.592529	1100
BW_01084	BW_01084	TA1600	TOWWC0085	GRU/JIC					L2	III	6	x06a+y06b	x6a+y6b					BW_01189		27	Iran	IRN	Mazandaran	36.694851	53.536377	10
BW_01088	BW_01088	TA1613	TOWWC0089	GRU/JIC					L2	III	6	x06a+y06b	x6a+y6b								Russia	RUS	Dagestan	42.133333	47.1
BW_01128	BW_01128	TA1695	TOWWC0129	GRU/JIC					L2	III	6	x06a+y06b	x6a+y6b	4x	10y			TA2457		25
BW_01138	BW_01138	TA2378	TOWWC0139	GRU/JIC					L2	III	6	x06a+y06b	x6a+y6b	4x	10y			BW_01190		26	Iran	IRN	Mazandaran	36.957574	50.594788	-15
BW_01146	BW_01146	TA2457	TOWWC0147	GRU/JIC					L2	III	6	x06a+y06b	x6a+y6b	4x	10y			TA1695		25	Iran	IRN	Golestan	37.399074	55.500183	100
BW_01177	BW_01177	TA2529	TOWWC0178	GRU/JIC					L2	III	6	x06a+y06b	x6a+y6b	4x	10y						Iran	IRN	Mazandaran	36.90598	50.657959	0
BW_01189	BW_01189	TA2464	TOWWC0190	GRU/JIC	CPI 110799	CSIRO			L2	III	6	x06a+y06b	x6a+y6b					TA1600		27	Iran	IRN	Gorgan	36.84	54.43
BW_01190	BW_01190	TA1599	TOWWC0191	GRU/JIC	AUS 18911	CSIRO			L2	III	6	x06a+y06b	x6a+y6b	4x	10y			TA2378		26	Iran	IRN	Ramsar	36.90598	50.657959	0
BW_01009	BW_01009	TA11129	TOWWC0010	GRU/JIC	ENT147	NIAB	IG 132490	ICARDA	L2	III	6	x06b+y06a	x6b+y6a								Azerbaijan	AZB	Baku	40.4093	49.8671
BW_01010	BW_01010	TA11130	TOWWC0011	GRU/JIC	ENT148	NIAB	IG 132537	ICARDA	L2	III	6	x06b+y06a	x6b+y6a								Azerbaijan	AZB	Aliabad	41.4751	46.6228
BW_01020	BW_01020	TA1661	TOWWC0021	GRU/JIC	ENT194	NIAB	AE 195	IPK	L2	III	6	x06b+y06a	x6b+y6a					TA1661		22	Azerbaijan	AZB
BW_01021	BW_01021		TOWWC0022	GRU/JIC	ENT195	NIAB	AE 196	IPK	L2	III	6	x06b+y06a	x6b+y6a								Azerbaijan	AZB
BW_01041	BW_01041	TA10086	TOWWC0042	GRU/JIC					L2	III	6	x06b+y06a	x6b+y6a								Azerbaijan	AZB	Shaki-Zaqatala/Shaki	41.200188	47.16735	600
BW_01105	BW_01105	TA1661	TOWWC0106	GRU/JIC					L2	III	6	x06b+y06a	x6b+y6a					BW_01020		22	Azerbaijan	AZB	Unknown	40.570154	48.747711
BW_01106	BW_01106	TA1662	TOWWC0107	GRU/JIC					L2	III	6	x06b+y06a	x6b+y6a	4x	12.1*y						Azerbaijan	AZB	Naxcivan	38.9	46.01666667	160
BW_01113	BW_01113	TA1670	TOWWC0114	GRU/JIC					L2	III	6	x06b+y06a	x6b+y6a								Azerbaijan	AZB	Shaki-Zaqatala/Gabala	40.983333	47.833333	600
BW_01043	BW_01043	TA10091	TOWWC0044	GRU/JIC					L2	III	6	x06c+y06a	x6c+y6a	4x	12.1*y						Azerbaijan	AZB	Yukhari Garabakh/Fuzuli	39.600278	47.143056	660
BW_01046	BW_01046	TA10095	TOWWC0047	GRU/JIC					L2	III	6	x06c+y06a	x6c+y6a								Armenia	ARM	Syunik	39.516667	46.366667	640
BW_01028	BW_01028	TA10104	TOWWC0029	GRU/JIC	ENT272	NIAB	AE 457	IPK	L3	III	7	x07a+y07a	x7a+y7a				x_subunit	TA10104		19	Georgia	GEO	Tbilisi	41.7151	44.8271
BW_01028	BW_01028	TA10104			ENT272	NIAB	AE 457	IPK	L3	III	7	x07a+y07a	x7a+y7a				x_subunit	BW_01028		19	Georgia	GEO	Kakheti	41.645472	44.854343	580
TA10103		TA10103							L3	III	7	x07a+y07a	x7a+y7a				x_subunit	TA2580		21	Georgia	GEO	Unknown	41.474567	44.803576
TA10928		TA10928							L3	III	7	x07a+y07a	x7a+y7a				x_subunit	TA10929		20	Georgia	GEO	Tbilisi	41.71144	44.83565	646
TA10929		TA10929							L3	III	7	x07a+y07a	x7a+y7a				x_subunit	TA10928		20	Georgia	GEO	Tbilisi	41.71144	44.83565	646
TA2580		TA2580							L3	III	7	x07a+y07a	x7a+y7a				x_subunit	TA10103		21	Georgia	GEO	Tbilisi	41.815082	44.78302	425
TA2582		TA2582							L3	III	7	x07a+y07a	x7a+y7a				x_subunit				Georgia	GEO	Tbilisi	41.815082	44.78302	425
CDC_Landmark_5+10									Wheat	III	7	x07b+y07b	x7b+y7b	5x	10y
CDC_Stanley_5+10									Wheat	III	7	x07b+y07b	x7b+y7b	5x	10y
TA2576		TA2576							L3	II	2-R	x07b+y15b	x7b+y15b				R2				Georgia	GEO	Kvemo Kartli	41.52503	44.7789	480
BW_01183	BW_01183	TA2567	TOWWC0184	GRU/JIC					L1	I	8a	x08a+y08a	x8a+y8a								Armenia	ARM	Yerevan	40.183333	44.516667	1010
BW_23885	BW_23885	TA1577	TOWWC0242	GRU/JIC					L1	I	8a	x08a+y08a	x8a+y8a	2x	10y			TA1707		29	Unknown	UNK	Unknown
BW_23887	BW_23887	TA1594	TOWWC0244	GRU/JIC					L1	I	8a	x08a+y08a	x8a+y8a								Turkey	TKY	Kars	40.06441	42.869339	1300
BW_23895	BW_23895	TA1676	TOWWC0251	GRU/JIC					L1	I	8a	x08a+y08a	x8a+y8a								Azerbaijan	AZB	Absheron/Baki	40.397361	49.852447	25
BW_23900	BW_23900	TA1707	TOWWC0255	GRU/JIC					L1	I	8a	x08a+y08a	x8a+y8a	2x	10y			TA1577		29	Unknown	UNK	Unknown
BW_23945	BW_23945	TA2566	TOWWC0296	GRU/JIC					L1	I	8a	x08a+y08a	x8a+y8a								Armenia	ARM	Yerevan	40.183333	44.516667	1010
BW_23946	BW_23946	TA2571	TOWWC0297	GRU/JIC					L1	I	8a	x08a+y08a	x8a+y8a	2x	10y						Armenia	ARM	Yerevan	40.161034	44.648438	1570
BW_23957	BW_23957	TA10080	TOWWC0199	GRU					L1	I	8a	x08a+y08a	x8a+y8a	2x	10y						Armenia	ARM	Vayots Dzor	39.684061	45.232872	1200
BW_23959	BW_23959	TA10100	TOWWC0201	GRU					L1	I	8a	x08a+y08a	x8a+y8a								Armenia	ARM	Kotayk	40.115364	44.738989	1415
BW_23971	BW_23971	TA10143	TOWWC0213	GRU					L1	I	8a	x08a+y08a	x8a+y8a								Syrian	SYR	Raqqa	35.52280045	38.75719833	400
BW_23923	BW_23923	TA2445	TOWWC0277	GRU/JIC					L1	I	8b	x08b+y08a	x8b+y8a	2x	10y						Iran	IRN	Qazvin	36.255348	36.255348	1290
BW_23924	BW_23924	TA2462	TOWWC0278	GRU/JIC					L1	I	8b	x08b+y08a	x8b+y8a								Iran	IRN	Mazandaran	36.605055	53.22464	43
BW_23926	BW_23926	TA2486	TOWWC0279	GRU/JIC					L1	I	8b	x08b+y08a	x8b+y8a	2x	10y						Iran	IRN	Azarbayjan-e Gharbi (West Azerbaijan)	36.76	45.72	1335
BW_23927	BW_23927	TA2488	TOWWC0280	GRU/JIC					L1	I	8b	x08b+y08a	x8b+y8a								Iran	IRN	Azarbayjan-e Gharbi (West Azerbaijan)	37.084762	45.479279	1270
BW_23930	BW_23930	TA2501	TOWWC0282	GRU/JIC					L1	I	8b	x08b+y08a	x8b+y8a								Turkey	TKY	Van	38.340041	43.187943	1710
BW_23940	BW_23940	TA2522	TOWWC0292	GRU/JIC					L1	I	8b	x08b+y08a	x8b+y8a	2x	10y						Iran	IRN	Qazvin	36.250365	49.959641	1280
BW_01051	BW_01051	TA10171	TOWWC0052	GRU/JIC					L1	I	8c	x08c+y08a	x8c+y8a								Turkmenistan	TKM	Balkan	38.33333333	55.86666667	580
BW_23896	BW_23896	TA1694	TOWWC0252	GRU/JIC					L1	I	8c	x08c+y08a	x8c+y8a								Turkmenistan	TKM	Balkan	38.483333	56.3	450
BW_23962	BW_23962	TA10118	TOWWC0204	GRU					L1	I	8c	x08c+y08a	x8c+y8a	2x	10.3y						Turkmenistan	TKM	Achal (Aschabadsk)	37.966667	58.4
BW_23973	BW_23973	TA10165	TOWWC0215	GRU					L1	I	8c	x08c+y08a	x8c+y8a								Turkmenistan	TKM	Balkan	38.5833	56.6333	620
BW_23974	BW_23974	TA10169	TOWWC0216	GRU					L1	I	8c	x08c+y08a	x8c+y8a								Turkmenistan	TKM	Balkan	38.2	56.2	470
BW_23975	BW_23975	TA10172	TOWWC0217	GRU					L1	I	8c	x08c+y08a	x8c+y8a	2x	10.3y						Turkmenistan	TKM	Balkan	38.45	56.36666667	545
BW_23979	BW_23979	TA10182	TOWWC0221	GRU					L1	I	8c	x08c+y08a	x8c+y8a	2x	10.3y						Turkmenistan	TKM	Achal (Aschabadsk)	37.85	58.36333333	280
TA10113		TA10113							L1	I	8d	x08d+y08a	x8d+y8a								Turkmenistan	TKM	Achal (Aschabadsk)	37.809784	58.348389	650
BW_23891	BW_23891	TA1630	TOWWC0247	GRU/JIC					L1	I	8e	x08e+y08a	x8e+y8a	2x	10y						Afghanistan	AFG	Samangan	36.416667	67.75	458
BW_23917	BW_23917	TA2426	TOWWC0271	GRU/JIC					L1	I	8e	x08e+y08a	x8e+y8a	2x	10y						Afghanistan	AFG	Faryab	35.918389	64.767151	850
BW_01111	BW_01111	TA1668	TOWWC0112	GRU/JIC					L2	III	1-R	x09a+y05a	x9a+y5a	2x	10.2y	R1					Azerbaijan	AZB	Daghlig Shirvan/Samaxi	40.08333333	49.4	800
BW_01042	BW_01042	TA10090	TOWWC0043	GRU/JIC					L2	I	9	x09a+y09a	x9a+y9a			x_subunit					Azerbaijan	AZB	Aran/Ismayilli	40.79	48.151944	700
BW_01068	BW_01068	TA10942	TOWWC0069	GRU/JIC					L2	I	9	x09a+y09a	x9a+y9a			x_subunit					Azerbaijan	AZB	Daghlig Shirvan [Agsu]	40.591817	48.41605	470
BW_01074	BW_01074	TA10948	TOWWC0075	GRU/JIC					L2	I	9	x09a+y09a	x9a+y9a	2x	10y	x_subunit					Azerbaijan	AZB	Daghlig Shirvan [Agsu]	40.625	48.249283	315
BW_01102	BW_01102	TA1656	TOWWC0103	GRU/JIC					L2	I	9	x09a+y09a	x9a+y9a			x_subunit		TA1697		31	Azerbaijan	AZB	Aran/Goychay	40.619381	47.72272	160
BW_01116	BW_01116	TA1677	TOWWC0117	GRU/JIC					L2	I	9	x09a+y09a	x9a+y9a			x_subunit					Azerbaijan	AZB	Daghlig Shirvan/Samaxi	40.63333333	48.61666667	600
BW_01134	BW_01134	TA2369	TOWWC0135	GRU/JIC					L2	I	9	x09a+y09a	x9a+y9a			x_subunit					Russia	RUS	Dagestan	42.069167	48.295833	-13
BW_01179	BW_01179	TA2561	TOWWC0180	GRU/JIC					L2	I	9	x09a+y09a	x9a+y9a			x_subunit					Azerbaijan	AZB	Daghlig Shirvan/Samaxi	40.570154	48.747711	610
BW_23897	BW_23897	TA1697	TOWWC0253	GRU/JIC					L2	I	9	x09a+y09a	x9a+y9b			x_subunit		TA1656		31	Unknown	UNK	Unknown
BW_23898	BW_23898	TA1698	TOWWC0254	GRU/JIC					L1	I	9	x09a+y09a	x9a+y9a			x_subunit					Russia	RUS	Dagestan	42.133333	47.1	1850
BW_23935	BW_23935	TA2511	TOWWC0287	GRU/JIC					L1	I	9	x09a+y09a	x9a+y9a			x_subunit					Iran	IRN	Azarbayjan-e Gharbi (West Azerbaijan)	39.283294	44.681396	1200
BW_23936	BW_23936	TA2514	TOWWC0288	GRU/JIC					L1	I	9	x09a+y09a	x9a+y9a			x_subunit					Iran	IRN	Azarbayjan-e Gharbi (West Azerbaijan)	38.90279	45.032959	1100
BW_23937	BW_23937	TA2517	TOWWC0289	GRU/JIC					L1	I	9	x09a+y09a	x9a+y9a			x_subunit					Iran	IRN	Azarbayjan-e Sharqi (East Azerbaijan)	38.633333	45.683333	1445
BW_23958	BW_23958	TA10082	TOWWC0200	GRU					L1	I	9	x09a+y09a	x9a+y9a	2x	10y	x_subunit					Azerbaijan	AZB	Shaki-Zaqatala/Shaki	40.983686	47.122595	315
BW_01030	BW_01030		TOWWC0031	GRU/JIC	ENT352	NIAB			L2	I	9	x09a+y09b	x9a+y9b			x_subunit		ENT336		30	Russia	RUS	North Caucasian (Dagestan Republic)	42.1432	47.095
BW_01045	BW_01045	TA10094	TOWWC0046	GRU/JIC					L2	I	9	x09a+y09b	x9a+y9b			x_subunit					Azerbaijan	AZB	Kalbajar-Lachin/Zangilan	39.0525	46.612778	400
BW_01060	BW_01060	TA10933	TOWWC0061	GRU/JIC					L2	I	9	x09a+y09b	x9a+y9b			x_subunit					Azerbaijan	AZB	Daghlig Shirvan [Qobustan]	40.532117	48.897267	805
BW_01073	BW_01073	TA10947	TOWWC0074	GRU/JIC					L2	I	9	x09a+y09b	x9a+y9b	2x	11y	x_subunit
BW_01076	BW_01076	TA10950	TOWWC0077	GRU/JIC					L2	I	9	x09a+y09b	x9a+y9b			x_subunit
BW_01108	BW_01108	TA1665	TOWWC0109	GRU/JIC					L2	I	9	x09a+y09b	x9a+y9b	2x	12y	x_subunit		TA1667	TA1678	32	Azerbaijan	AZB	Daghlig Shirvan/Samaxi	40.08333333	49.4	650
BW_01109	BW_01109	TA1666	TOWWC0110	GRU/JIC					L2	I	9	x09a+y09b	x9a+y9b			x_subunit					Azerbaijan	AZB	Daghlig Shirvan/Samaxi	40.08333333	49.4	630
BW_01110	BW_01110	TA1667							L2	I	9	x09a+y09b	x9a+y9b	2x	12y	x_subunit		TA1665	TA1678	32	Azerbaijan	AZB	Daghlig Shirvan/Samaxi	40.08333333	49.4	630
BW_01117	BW_01117	TA1678	TOWWC0118	GRU/JIC					L2	I	9	x09a+y09b	x9a+y9b	2x	12y	x_subunit		TA1667	TA1665	32	Azerbaijan	AZB	Daghlig Shirvan/Samaxi	40.63333333	48.61666667	630
BW_01120	BW_01120	TA1682	TOWWC0121	GRU/JIC					L2	I	9	x09a+y09b	x9a+y9b			x_subunit					Azerbaijan	AZB	Shaki-Zaqatala/Shaki	41.2	47.16666667	598
BW_01182	BW_01182	TA2565	TOWWC0183	GRU/JIC					L2	I	9	x09a+y09b	x9a+y9b			x_subunit					Azerbaijan	AZB	Unknown	40.570154	48.747711
BW_23890	BW_23890	TA1625	TOWWC0246	GRU/JIC					L1	I	9	x09a+y09b	x9a+y9b			x_subunit					Azerbaijan	AZB	Unknown	40.570154	48.747711
BW_01071	BW_01071	TA10945	TOWWC0072	GRU/JIC					L2	I	9	x09a+y09c	x9a+y9c			x_subunit					Azerbaijan	AZB	Daghlig Shirvan [Agsu]	40.58615	48.4158	370
BW_23948	BW_23948	TA2577	TOWWC0299	GRU/JIC					L1	I	9	x09a+y09c	x9a+y9c	2x	10y	x_subunit					Georgia	GEO	Kvemo Kartli	41.52503	44.7789	480
BW_23949	BW_23949	TA2579	TOWWC0300	GRU/JIC					L1	I	9	x09a+y09c	x9a+y9c			x_subunit					Georgia	GEO	Tbilisi	41.741923	44.833918	570
BW_23950	BW_23950	TA2581	TOWWC0301	GRU/JIC					L1	I	9	x09a+y09c	x9a+y9c	2x	10y	x_subunit					Georgia	GEO	Tbilisi	41.815082	44.78302	425
BW_23951	BW_23951	TA2586	TOWWC0302	GRU/JIC					L1	I	9	x09a+y09c	x9a+y9c			x_subunit					Georgia	GEO	Shida Kartli	42.017162	44.141693	630
BW_23967	BW_23967	TA10127	TOWWC0209	GRU					L1	I	9	x09a+y09c	x9a+y9c	2x	10y	x_subunit					Georgia	GEO	Mtskheta-Mtianeti	41.838611	44.733889	470
BW_23996	BW_23996	TA10918	TOWWC0238	GRU/JIC					L1	I	9	x09a+y09c	x9a+y9c			x_subunit					Georgia	GEO	Kvemo Kartli	41.60986	44.80171	521
BW_23997	BW_23997	TA10922	TOWWC0239	GRU/JIC					L1	I	9	x09a+y09c	x9a+y9c			x_subunit					Georgia	GEO	Kvemo Kartli	41.60986	44.80171	521
BW_23999	BW_23999	TA10957	TOWWC0241	GRU/JIC					L1	I	9	x09a+y09c	x9a+y9c			x_subunit					Azerbaijan	AZB	Naxcivan	39.45755	45.361033	1319
BW_23944	BW_23944	TA2557	TOWWC0295	GRU/JIC					L1	I	10	x10a+y10a	x10a+y10a								Afghanistan	AFG	Badakhshan	36.636468	71.152954	2160
BW_01034	BW_01034	TA1603	TOWWC0035	GRU/JIC	ENT393	NIAB			L1	I	10	x10b+y10a	x10b+y10a					TA1602		28	China	CHN	Shaanxi	35.394	109.188
BW_23888	BW_23888	TA1602	TOWWC0245	GRU/JIC					L1	I	10	x10b+y10a	x10b+y10a					BW_01034		28	China	CHI	Henan	34.059486	111.047058	600
BW_01014	BW_01014		TOWWC0015	GRU/JIC	ENT178	NIAB			L1	I	10	x10c+y10a	x10c+y10a								Kazakhstan	KAZ	Kazygurt	41.85	69.57
BW_01036	BW_01036	TA2374	TOWWC0037	GRU/JIC	ENT398	NIAB			L1	I	10	x10c+y10a	x10c+y10a								Pakistan	PAK	Balochistan (Quetta)	30.283	66.8
BW_01101	BW_01101	TA1653	TOWWC0102	GRU/JIC					L1	I	10	x10c+y10a	x10c+y10a								Tajikistan	TJK	Unknown	38.566667	69.316667
BW_23892	BW_23892	TA1634	TOWWC0248	GRU/JIC					L1	I	10	x10c+y10a	x10c+y10a	3x	10.1y						Turkey	TKY	Canakkale	40.009735	26.327362	138
BW_23894	BW_23894	TA1655	TOWWC0250	GRU/JIC					L1	I	10	x10c+y10a	x10c+y10a								Afghanistan	AFG	Baghlan	36.390335	68.89801	518
BW_23902	BW_23902	TA2379	TOWWC0257	GRU/JIC					L1	I	10	x10c+y10a	x10c+y10a								Pakistan	PAK	Baluchistan	30.206861	66.967163	1645
BW_23903	BW_23903	TA2381	TOWWC0258	GRU/JIC					L1	I	10	x10c+y10a	x10c+y10a	3x	10y						Pakistan	PAK	Baluchistan	30.206861	66.967163	1645
BW_23905	BW_23905	TA2384	TOWWC0260	GRU/JIC					L1	I	10	x10c+y10a	x10c+y10a								Pakistan	PAK	Baluchistan	30.41666667	66.41666667	1515
BW_23906	BW_23906	TA2392	TOWWC0261	GRU/JIC					L1	I	10	x10c+y10a	x10c+y10a								Afghanistan	AFG	Zabol	31.973723	66.685375	1500
BW_23907	BW_23907	TA2397	TOWWC0262	GRU/JIC					L1	I	10	x10c+y10a	x10c+y10a								Afghanistan	AFG	Kabul	33.910084	68.673302	2250
BW_23908	BW_23908	TA2398	TOWWC0263	GRU/JIC					L1	I	10	x10c+y10a	x10c+y10a								Afghanistan	AFG	Kabul	34.513346	69.23172	1950
BW_23909	BW_23909	TA2399	TOWWC0264	GRU/JIC					L1	I	10	x10c+y10a	x10c+y10a								Afghanistan	AFG	Kabul	34.513346	69.23172	1950
BW_23910	BW_23910	TA2403	TOWWC0265	GRU/JIC					L1	I	10	x10c+y10a	x10c+y10a								Afghanistan	AFG	Baghlan	35.862344	68.790894	720
BW_23911	BW_23911	TA2405	TOWWC0266	GRU/JIC					L1	I	10	x10c+y10a	x10c+y10a								Afghanistan	AFG	Baghlan	36.137875	68.513489	675
BW_23914	BW_23914	TA2412	TOWWC0268	GRU/JIC					L1	I	10	x10c+y10a	x10c+y10a								Afghanistan	AFG	Baghlan	36.176128	68.377533	1040
BW_23915	BW_23915	TA2417	TOWWC0269	GRU/JIC					L1	I	10	x10c+y10a	x10c+y10a								Afghanistan	AFG	Baghlan	36.659606	65.731201	363
BW_23916	BW_23916	TA2419	TOWWC0270	GRU/JIC					L1	I	10	x10c+y10a	x10c+y10a								Afghanistan	AFG	Baghlan	36.188875	68.306808	1330
BW_23922	BW_23922	TA2444	TOWWC0276	GRU/JIC					L1	I	10	x10c+y10a	x10c+y10a								Afghanistan	AFG	Badghis	35.114292	63.4021	940
BW_23939	BW_23939	TA2520	TOWWC0291	GRU/JIC					L1	I	10	x10c+y10a	x10c+y10a								Iran	IRN	Azarbayjan-e Sharqi (East Azerbaijan)	37.494473	47.480164	1340
BW_23942	BW_23942	TA2543	TOWWC0293	GRU/JIC					L1	I	10	x10c+y10a	x10c+y10a								Afghanistan	AFG	Badakhshan	36.980615	70.900612	1470
BW_23952	BW_23952	TA2587	TOWWC0303	GRU/JIC					L1	I	10	x10c+y10a	x10c+y10a								Afghanistan	AFG	Kabul	34.590824	68.957405	2310
BW_23953	BW_23953	TA10069	TOWWC0195	GRU					L1	I	10	x10c+y10a	x10c+y10a	3x	10y						Afghanistan	AFG	Kabul	34.5	69.166667	1840
BW_23954	BW_23954	TA10071	TOWWC0196	GRU					L1	I	10	x10c+y10a	x10c+y10a								Afghanistan	AFG	Unknown	36	68.833333	1850
BW_23955	BW_23955	TA10072	TOWWC0197	GRU					L1	I	10	x10c+y10a	x10c+y10a								Afghanistan	AFG	Baghlan	35.956332	68.712273	640
BW_23961	BW_23961	TA10114	TOWWC0203	GRU					L1	I	10	x10c+y10a	x10c+y10a								Turkmenistan	TKM	Achal (Aschabadsk)	37.809784	58.348389	650
BW_23964	BW_23964	TA10120	TOWWC0206	GRU					L1	I	10	x10c+y10a	x10c+y10a								Turkmenistan	TKM	Achal (Aschabadsk)	37.809784	58.348389	650
BW_23965	BW_23965	TA10123	TOWWC0207	GRU					L1	I	10	x10c+y10a	x10c+y10a								Uzbekistan	UZB	Samarkand	39.483333	67.25	1030
BW_23966	BW_23966	TA10125	TOWWC0208	GRU					L1	I	10	x10c+y10a	x10c+y10a								Uzbekistan	UZB	Kaskadarja (Kashkadarinskaya)	38.65	66.216667	497
BW_23968	BW_23968	TA10135	TOWWC0210	GRU					L1	I	10	x10c+y10a	x10c+y10a								China	CHI	Xinjiang Uygur	44.31304	80.930786	950
BW_23972	BW_23972	TA10163	TOWWC0214	GRU					L1	I	10	x10c+y10a	x10c+y10a								Turkmenistan	TKM	Balkan	38.5667	56.4667	480
BW_23976	BW_23976	TA10175	TOWWC0218	GRU					L1	I	10	x10c+y10a	x10c+y10a								Turkmenistan	TKM	Balkan	38.45	56	342
BW_23977	BW_23977	TA10177	TOWWC0219	GRU					L1	I	10	x10c+y10a	x10c+y10a								Turkmenistan	TKM	Balkan	38.25	56.33333333	895
BW_23981	BW_23981	TA10190	TOWWC0223	GRU/JIC					L1	I	10	x10c+y10a	x10c+y10a								Uzbekistan	UZB	Taskent (Tashkent)	41.1	69	343
BW_23983	BW_23983	TA10202	TOWWC0225	GRU/JIC					L1	I	10	x10c+y10a	x10c+y10a								Uzbekistan	UZB	Taskent (Tashkent)	40.942564	69.889526	881
BW_23986	BW_23986	TA10292	TOWWC0228	GRU/JIC					L1	I	10	x10c+y10a	x10c+y10a								Tajikistan	TJK	Karotegin (Tojikobod)	39.215745	70.526493	1350
BW_23991	BW_23991	TA10307	TOWWC0233	GRU/JIC					L1	I	10	x10c+y10a	x10c+y10a								Tajikistan	TJK	Khatlon (Faizobod)	38.566667	69.316667	1400
BW_23994	BW_23994	TA10323	TOWWC0236	GRU/JIC					L1	I	10	x10c+y10a	x10c+y10a								Tajikistan	TJK	Sughd (Istarawshan)	39.910556	69.006389	550
BW_23998	BW_23998	TA10932	TOWWC0240	GRU/JIC					L1	I	10	x10c+y10a	x10c+y10a								Azerbaijan	AZB	Daghlig Shirvan [Qobustan]	40.50005	48.980183	631
BW_01169	BW_01169	TA2495	TOWWC0170	GRU/JIC					L1	I	11	x11a+y11a	x11a+y11a								Iran	IRN	Azarbayjan-e Sharqi (East Azerbaijan)	38.083333	46.3	1400
BW_23963	BW_23963	TA10119	TOWWC0205	GRU					L1	I	11	x11a+y11a	x11a+y11a								Turkmenistan	TKM	Achal (Aschabadsk)	37.809784	58.348389	650
BW_23980	BW_23980	TA10183	TOWWC0222	GRU/JIC					L1	I	11	x11a+y11a	x11a+y11a	3x	10y						Turkmenistan	TKM	Balkan	38.43194444	56.27888889	427
BW_23969	BW_23969	TA10136	TOWWC0211	GRU					L1	I	11	x11a+y11b	x11a+y11b	2x	10y						China	CHI	Xinjiang Uygur	43.814711	82.468872	730
BW_23978	BW_23978	TA10178	TOWWC0220	GRU					L1	I	11	x11a+y11c	x11a+y11c	2x	10.3y						Turkmenistan	TKM	Balkan	38.25	56.33333333	895
BW_23893	BW_23893	TA1652	TOWWC0249	GRU/JIC					L1	I	12	x12a+y12a	x12a+y12a	3x	10.1y						Tajikistan	TJK	Khation (Hamadoni)	37.6	69.733333	1140
BW_23901	BW_23901	TA1717	TOWWC0256	GRU/JIC					L1	I	12	x12a+y12a	x12a+y12a								Iran	IRN	Khorasan	37.109955	58.510437	1310
BW_23904	BW_23904	TA2382	TOWWC0259	GRU/JIC					L1	I	12	x12a+y12a	x12a+y12a								Pakistan	PAK	Baluchistan	30.206861	66.967163	1645
BW_23913	BW_23913	TA2410	TOWWC0267	GRU/JIC					L1	I	12	x12a+y12a	x12a+y12a								Afghanistan	AFG	Baghlan	36.164488	68.396759	940
BW_23918	BW_23918	TA2432	TOWWC0272	GRU/JIC					L1	I	12	x12a+y12a	x12a+y12a	3x	10.1y						Afghanistan	AFG	Faryab	35.882931	64.678574	950
BW_23919	BW_23919	TA2433	TOWWC0273	GRU/JIC					L1	I	12	x12a+y12a	x12a+y12a	3x	10.1y						Afghanistan	AFG	Faryab	35.853996	64.558411	825
BW_23920	BW_23920	TA2437	TOWWC0274	GRU/JIC					L1	I	12	x12a+y12a	x12a+y12a								Afghanistan	AFG	Faryab	35.746512	63.864899	705
BW_23921	BW_23921	TA2440	TOWWC0275	GRU/JIC					L1	I	12	x12a+y12a	x12a+y12a								Afghanistan	AFG	Badghis	35.612651	63.380127	520
BW_23943	BW_23943	TA2546	TOWWC0294	GRU/JIC					L1	I	12	x12a+y12a	x12a+y12a								Afghanistan	AFG	Badakhshan	36.955105	71.012878	1460
BW_23970	BW_23970	TA10139	TOWWC0212	GRU					L1	I	12	x12a+y12a	x12a+y12a								China	CHI	Xinjiang Uygur	43.521599	82.692992	610
BW_23982	BW_23982	TA10196	TOWWC0224	GRU/JIC					L1	I	12	x12a+y12a	x12a+y12a	3x	10.1y						Uzbekistan	UZB	Fergana	40.56666667	71.7	445
BW_23984	BW_23984	TA10210	TOWWC0226	GRU/JIC					L1	I	12	x12a+y12a	x12a+y12a								Uzbekistan	UZB	Namangan	41.23333333	71.65183333	930
BW_23985	BW_23985	TA10213	TOWWC0227	GRU/JIC					L1	I	12	x12a+y12a	x12a+y12a								Uzbekistan	UZB	Andijon	40.66666667	72.351	627
BW_23987	BW_23987	TA10293	TOWWC0229	GRU/JIC					L1	I	12	x12a+y12a	x12a+y12a								Tajikistan	TJK	Karotegin (Hissor)	38.525556	68.547222	450
BW_23988	BW_23988	TA10294	TOWWC0230	GRU/JIC					L1	I	12	x12a+y12a	x12a+y12a					TA10295		34	Tajikistan	TJK	Karotegin (Hissor)	38.525556	68.547222	450
BW_23989	BW_23989	TA10295	TOWWC0231	GRU/JIC					L1	I	12	x12a+y12a	x12a+y12a					TA10294		34	Tajikistan	TJK	Karotegin (Hissor)	38.525556	68.547222	450
BW_23990	BW_23990	TA10306	TOWWC0232	GRU/JIC					L1	I	12	x12a+y12a	x12a+y12a								Tajikistan	TJK	Khatlon (Faizobod)	38.566667	69.316667	1400
BW_23992	BW_23992	TA10312	TOWWC0234	GRU/JIC					L1	I	12	x12a+y12a	x12a+y12a								Tajikistan	TJK	Karotigin (Nurobod)	38.716667	70.466667	1800
BW_23993	BW_23993	TA10319	TOWWC0235	GRU/JIC					L1	I	12	x12a+y12a	x12a+y12a								Tajikistan	TJK	Karotegin	38.583333	68.8	800
BW_23995	BW_23995	TA10328	TOWWC0237	GRU/JIC					L1	I	12	x12a+y12a	x12a+y12a								Tajikistan	TJK	Sughd (Bobojon Ghafurov)	40.283333	69.616667	800
BW_23956	BW_23956	TA10075	TOWWC0198	GRU					L1	I	12	x12a+y12b	x12a+y12b								Afghanistan	AFG	Baghlan	35.956332	68.712273	670
BW_23938	BW_23938	TA2519	TOWWC0290	GRU/JIC					L1	I	13	x13a+y13a	x13a+y13a								Iran	IRN	Azarbayjan-e Sharqi (East Azerbaijan)	38.787275	45.602875	1135
BW_23947	BW_23947	TA2573	TOWWC0298	GRU/JIC					L1	I	13	x13a+y13a	x13a+y13a								Armenia	ARM	Armavir	40.323907	44.267521	1350
BW_23960	BW_23960	TA10105	TOWWC0202	GRU					L1	I	13	x13a+y13a	x13a+y13a	1tx	12y						Georgia	GEO	Kakheti	41.645472	44.854343	580
BW_23886	BW_23886	TA1592	TOWWC0243	GRU/JIC					L1	I	13	x13b+y13a	x13b+y13a	4x	10y						Turkey	TKY	Kars	40.148439	43.346558	1010
BW_23928	BW_23928	TA2489	TOWWC0281	GRU/JIC					L1	I	13	x13b+y13a	x13b+y13a	2x	12y						Iran	IRN	Azarbayjan-e Gharbi (West Azerbaijan)	38.357811	44.870911	1320
BW_23931	BW_23931	TA2502	TOWWC0283	GRU/JIC					L1	I	13	x13c+y13b	x13c+y13b	2.1*x	12.1*y						Turkey	TKY	Van	38.653075	43.654175	1860
BW_23932	BW_23932	TA2507	TOWWC0284	GRU/JIC					L1	I	13	x13c+y13b	x13c+y13b	2.1*x	12.1*y					33	Turkey	TKY	Van	38.957273	43.659668	1780
BW_23933	BW_23933	TA2508	TOWWC0285	GRU/JIC					L1	I	13	x13c+y13b	x13c+y13b	2.1*x	12.1*y					33	Turkey	TKY	Van	38.957273	43.659668	1780
BW_23934	BW_23934	TA2510	TOWWC0286	GRU/JIC					L1	I	13	x13c+y13b	x13c+y13b	2.1*x	12.1*y					33	Turkey	TKY	Van	38.985033	43.558044	1740
BW_01016	BW_01016	TA11134	TOWWC0017	GRU/JIC	ENT184	NIAB	AE 145	IPK	L2	II	14	x14a+y14a	x14a+y14a								Azerbaijan	AZB
BW_01025	BW_01025		TOWWC0026	GRU/JIC	ENT226	NIAB	AE 229	IPK	L2	II	14	x14a+y14a	x14a+y14a								Armenia	ARM
BW_01056	BW_01056	TA10919	TOWWC0057	GRU/JIC					L2	II	14	x14a+y14a	x14a+y14a	1.5x	12.2y			TA10921		13	Georgia	GEO	Kvemo Kartli	41.60986	44.80171	521
BW_01057	BW_01057	TA10921	TOWWC0058	GRU/JIC					L2	II	14	x14a+y14a	x14a+y14a	1.5x	12.2y			TA10919		13	Georgia	GEO	Kvemo Kartli	41.60986	44.80171	521
BW_01058	BW_01058	TA10930	TOWWC0059	GRU/JIC					L2	II	14	x14a+y14a	x14a+y14a								NA	NA	NA
BW_01059	BW_01059	TA10931	TOWWC0060	GRU/JIC					L2	II	14	x14a+y14a	x14a+y14a								NA	NA	NA
BW_01065	BW_01065	TA10939	TOWWC0066	GRU/JIC					L2	II	14	x14a+y14a	x14a+y14a								Azerbaijan	AZB	Daghlig Shirvan [Samaxi]	40.636933	48.60735	669
BW_01066	BW_01066	TA10940	TOWWC0067	GRU/JIC					L2	II	14	x14a+y14a	x14a+y14a								Azerbaijan	AZB	Daghlig Shirvan [Samaxi]	40.636833	48.607583	660
BW_01070	BW_01070	TA10944	TOWWC0071	GRU/JIC					L2	II	14	x14a+y14a	x14a+y14a								Azerbaijan	AZB	Daghlig Shirvan [Agsu]	40.59245	48.4153	465
BW_01077	BW_01077	TA10951	TOWWC0078	GRU/JIC					L2	II	14	x14a+y14a	x14a+y14a								Azerbaijan	AZB	Daghlig Shirvan [Agsu]	40.625383	48.248917	328
BW_01079	BW_01079	TA1581	TOWWC0080	GRU/JIC					L2	II	14	x14a+y14a	x14a+y14a					TA2474		14
BW_01091	BW_01091	TA1622	TOWWC0092	GRU/JIC					L2	II	14	x14a+y14a	x14a+y14a								Azerbaijan	AZB	Guba-Khachmaz/Davaci	41.122621	49.020996	320
BW_01094	BW_01094	TA1641	TOWWC0095	GRU/JIC					L2	II	14	x14a+y14a	x14a+y14a	1.5x	12.2y						Iran	IRN	Mazandaran	36.611118	53.231163	33
BW_01112	BW_01112	TA1669	TOWWC0113	GRU/JIC					L2	II	14	x14a+y14a	x14a+y14a								Azerbaijan	AZB	Daghlig Shirvan/Samaxi	40.08333333	49.4	780
BW_01118	BW_01118	TA1679	TOWWC0119	GRU/JIC					L2	II	14	x14a+y14a	x14a+y14a								Azerbaijan	AZB	Daghlig Shirvan/Samaxi	40.63333333	48.61666667	780
BW_01121	BW_01121	TA1683	TOWWC0122	GRU/JIC					L2	II	14	x14a+y14a	x14a+y14a								Azerbaijan	AZB	Shaki-Zaqatala/Gabala	40.983333	47.833333	756
BW_01122	BW_01122	TA1684	TOWWC0123	GRU/JIC					L2	II	14	x14a+y14a	x14a+y14a								Azerbaijan	AZB	Guba-Khachmaz/Davaci	41.2	49.03333333	0
BW_01130	BW_01130	TA1703	TOWWC0131	GRU/JIC					L2	II	14	x14a+y14a	x14a+y14a					TA2475		12	Iran	IRN	Gilan	37.19166667	50.08333333	268
BW_01137	BW_01137	TA2377	TOWWC0138	GRU/JIC					L2	II	14	x14a+y14a	x14a+y14a								Iran	IRN	Mazandaran	36.692373	53.475609	8
BW_01141	BW_01141	TA2451	TOWWC0142	GRU/JIC					L2	II	14	x14a+y14a	x14a+y14a	2x	12y						Iran	IRN	Mazandaran	36.724576	53.742371	10
BW_01156	BW_01156	TA2471	TOWWC0157	GRU/JIC					L2	II	14	x14a+y14a	x14a+y14a								Iran	IRN	Mazandaran	36.590171	52.090645	-20
BW_01158	BW_01158	TA2474	TOWWC0159	GRU/JIC					L2	II	14	x14a+y14a	x14a+y14a					TA1581		14	Iran	IRN	Gilan	37.151561	50.245972	-24
BW_01159	BW_01159	TA2475	TOWWC0160	GRU/JIC					L2	II	14	x14a+y14a	x14a+y14a					TA1703		12	Iran	IRN	Gilan	37.188767	50.151215	-20
BW_01162	BW_01162	TA2478	TOWWC0163	GRU/JIC					L2	II	14	x14a+y14a	x14a+y14a								Iran	IRN	Gilan	37.517351	49.317627	-23
BW_01165	BW_01165	TA2481	TOWWC0166	GRU/JIC					L2	II	14	x14a+y14a	x14a+y14a								Iran	IRN	Gilan	37.903574	48.90152	15
BW_01167	BW_01167	TA2484	TOWWC0168	GRU/JIC					L2	II	14	x14a+y14a	x14a+y14a							15	Iran	IRN	Azarbayjan-e Sharqi (East Azerbaijan)	38.25	48.3	1350
BW_01168	BW_01168	TA2485	TOWWC0169	GRU/JIC					L2	II	14	x14a+y14a	x14a+y14a							15	Iran	IRN	Azarbayjan-e Sharqi (East Azerbaijan)	38.101063	48.126984	2240
BW_01178	BW_01178	TA2530	TOWWC0179	GRU/JIC					L2	II	14	x14a+y14a	x14a+y14a								Iran	IRN	Mazandaran	36.90598	50.657959	0
BW_01186	BW_01186	TA2585	TOWWC0187	GRU/JIC					L2	II	14	x14a+y14a	x14a+y14a								Georgia	GEO	Shida Kartli	42.008489	44.364166	715
BW_01126	BW_01126	TA1691	TOWWC0127	GRU/JIC					L2	II	14	x14b+y14a	x14b+y14a	3?x	12.2y
BW_01175	BW_01175	TA2527	TOWWC0176	GRU/JIC					L2	II	14	x14b+y14a	x14b+y14a								Iran	IRN	Mazandaran	36.90598	50.657959	0
BW_01176	BW_01176	TA2528	TOWWC0177	GRU/JIC					L2	II	14	x14b+y14a	x14b+y14a	2x	12.2y						Iran	IRN	Mazandaran	36.90598	50.657959	0
BW_01078	BW_01078	TA10952	TOWWC0079	GRU/JIC					L2	II	14	x14c+y14a	x14c+y14a								Azerbaijan	AZB	Daghlig Shirvan [Agsu]	40.625417	48.249117	334
BW_01050	BW_01050	TA10142	TOWWC0051	GRU/JIC					L2	II	15	x15a+y15a	x15a+y15a	2.1x	12.3y		y_subunit				Syrian	SYR	Al Hasakah	36.71889877	40.14749908	340
BW_01098	BW_01098	TA1645	TOWWC0099	GRU/JIC					L2	II	15	x15a+y15a	x15a+y15a	2.1x	12.3y		y_subunit				Iran	IRN	Mazandaran	36.521777	52.966461	40
BW_01152	BW_01152	TA2466	TOWWC0153	GRU/JIC					L2	II	15	x15a+y15a	x15a+y15a	2.1x	12.3y		y_subunit				Iran	IRN	Mazandaran	36.695402	52.621078	-22
