# Supplementary material for: High molecular weight glutenin gene diversity in Aegilops tauschii demonstrates unique origin of superior wheat quality
Source: Commun Biol. 2021 Nov 1;4:1242. doi: 10.1038/s42003-021-02563-7 (PMC8560932; doi:10.1038/s42003-021-02563-7)
Supplement: Supplementary file 5 — Supplemental Data 2 [file 42003_2021_2563_MOESM5_ESM.txt]

##fileformat=VCFv4.0
##FILTER=<ID=PASS,Description="All filters passed">
##INFO=<ID=MQ,Number=1,Type=Integer,Description="Average mapping quality">
##FORMAT=<ID=GT,Number=1,Type=String,Description="Genotype">
##FORMAT=<ID=DP,Number=.,Type=Integer,Description="Read depth">
##FORMAT=<ID=DV,Number=.,Type=Integer,Description="Read depth of the alternative allele">
##reference=file:///bulk/jpoland/genome/Ae_tauschii/AL8_78/index/Aet_v4.fa
##contig=<ID=CM008368.1>
##bcftools_viewVersion=1.9+htslib-1.9
##bcftools_viewCommand=view -R ../OWWC_Aetv4_Glu-D1/Aet_Glu-D1_2500kb-flank_region.txt 210722_tauschii316-wheat_vars_Glu-D1_het_correct.vcf.gz; Date=Thu Jul 22 09:55:30 2021
##INFO=<ID=AC,Number=A,Type=Integer,Description="Allele count in genotypes">
##INFO=<ID=AN,Number=1,Type=Integer,Description="Total number of alleles in called genotypes">
##bcftools_viewCommand=view -S ^samples_to_remove.txt sn_F_MAF0_Miss100_Het100-2.5kb-flank_210722_tauschii316-wheat_vars_Glu-D1_het_correct.vcf; Date=Fri Jul 23 17:49:11 2021
#CHROM	POS	ID	REF	ALT	QUAL	FILTER	INFO	FORMAT	BW_01001	BW_01002	BW_01003	BW_01004	BW_01006	BW_01007	BW_01008	BW_01009	BW_01010	BW_01011	BW_01012	BW_01014	BW_01015	BW_01016	BW_01019	BW_01020	BW_01021	BW_01022	BW_01024	BW_01025	BW_01026	BW_01027	BW_01028	BW_01030	BW_01032	BW_01033	BW_01034	BW_01036	BW_01039	BW_01041	BW_01042	BW_01043	BW_01044	BW_01045	BW_01046	BW_01047	BW_01049	BW_01050	BW_01051	BW_01055	BW_01056	BW_01057	BW_01058	BW_01059	BW_01060	BW_01062	BW_01063	BW_01065	BW_01066	BW_01068	BW_01069	BW_01070	BW_01071	BW_01072	BW_01073	BW_01074	BW_01076	BW_01077	BW_01078	BW_01079	BW_01081	BW_01082	BW_01084	BW_01085	BW_01086	BW_01087	BW_01088	BW_01089	BW_01091	BW_01094	BW_01095	BW_01096	BW_01097	BW_01098	BW_01099	BW_01100	BW_01101	BW_01102	BW_01103	BW_01104	BW_01105	BW_01106	BW_01107	BW_01108	BW_01109	BW_01110	BW_01111	BW_01112	BW_01113	BW_01114	BW_01115	BW_01116	BW_01117	BW_01118	BW_01119	BW_01120	BW_01121	BW_01122	BW_01123	BW_01124	BW_01125	BW_01126	BW_01128	BW_01129	BW_01130	BW_01132	BW_01133	BW_01134	BW_01136	BW_01137	BW_01138	BW_01139	BW_01140	BW_01141	BW_01142	BW_01143	BW_01144	BW_01146	BW_01147	BW_01148	BW_01151	BW_01152	BW_01153	BW_01154	BW_01155	BW_01156	BW_01158	BW_01159	BW_01161	BW_01162	BW_01163	BW_01164	BW_01165	BW_01166	BW_01167	BW_01168	BW_01169	BW_01170	BW_01171	BW_01172	BW_01175	BW_01176	BW_01177	BW_01178	BW_01179	BW_01181	BW_01182	BW_01183	BW_01184	BW_01185	BW_01186	BW_01189	BW_01190	BW_01192	BW_23885	BW_23886	BW_23887	BW_23888	BW_23890	BW_23891	BW_23892	BW_23893	BW_23894	BW_23895	BW_23896	BW_23897	BW_23898	BW_23900	BW_23901	BW_23902	BW_23903	BW_23904	BW_23905	BW_23906	BW_23907	BW_23908	BW_23909	BW_23910	BW_23911	BW_23913	BW_23914	BW_23915	BW_23916	BW_23917	BW_23918	BW_23919	BW_23920	BW_23921	BW_23922	BW_23923	BW_23924	BW_23925	BW_23926	BW_23927	BW_23928	BW_23930	BW_23931	BW_23932	BW_23933	BW_23934	BW_23935	BW_23936	BW_23937	BW_23938	BW_23939	BW_23940	BW_23942	BW_23943	BW_23944	BW_23945	BW_23946	BW_23947	BW_23948	BW_23949	BW_23950	BW_23951	BW_23952	BW_23953	BW_23954	BW_23955	BW_23956	BW_23957	BW_23958	BW_23959	BW_23960	BW_23961	BW_23962	BW_23963	BW_23964	BW_23965	BW_23966	BW_23967	BW_23968	BW_23969	BW_23970	BW_23971	BW_23972	BW_23973	BW_23974	BW_23975	BW_23976	BW_23977	BW_23978	BW_23979	BW_23980	BW_23981	BW_23982	BW_23983	BW_23984	BW_23985	BW_23986	BW_23987	BW_23988	BW_23989	BW_23990	BW_23991	BW_23992	BW_23993	BW_23994	BW_23995	BW_23996	BW_23997	BW_23998	BW_23999	ENT336	TA10103	TA10113	TA10928	TA10929	TA2576	TA2580	TA2582	TA1618	CS_2+12	Lancer_2+12_a	Lancer_2+12_b	Landmark_5+10	Stanley_5+10
CM008368.1	419304631	.	C	T	999	.	MQ=60;AC=66;AN=556	GT:DP:DV	0/0:8:0	0/0:8:0	0/0:12:0	0/0:11:0	0/0:7:0	0/0:13:0	0/0:6:0	0/0:5:0	0/0:8:0	0/0:4:0	0/0:12:0	0/0:30:0	0/0:14:0	1/1:6:6	0/0:6:0	0/0:9:0	0/0:14:0	0/0:8:0	0/0:4:0	1/1:12:12	0/0:6:0	0/0:12:0	0/0:26:0	0/0:6:0	0/0:13:0	0/0:13:0	0/0:26:0	0/0:26:0	0/0:34:0	0/0:14:0	0/0:7:0	0/0:9:0	0/0:14:0	0/0:14:0	0/0:5:0	0/0:10:0	0/0:21:0	0/0:6:0	0/0:25:0	0/0:6:0	1/1:12:12	1/1:15:15	1/1:3:3	1/1:12:12	0/0:5:0	0/0:9:0	0/0:12:0	1/1:14:14	1/1:10:10	0/0:9:0	0/0:28:0	1/1:10:10	0/0:11:0	0/0:13:0	0/0:14:0	0/0:12:0	0/0:8:0	1/1:7:7	1/1:10:10	1/1:8:8	0/0:10:0	0/0:19:0	0/0:4:0	0/0:7:0	0/0:10:0	0/0:12:0	0/0:12:0	0/0:11:0	1/1:14:14	1/1:11:11	0/0:11:0	0/0:5:0	0/0:20:0	0/0:6:0	0/0:13:0	0/0:10:0	0/0:21:0	0/0:11:0	0/0:9:0	0/0:5:0	0/0:10:0	0/0:23:0	0/0:14:0	0/0:11:0	0/0:10:0	0/0:29:0	0/0:11:0	1/1:22:22	0/0:7:0	0/0:10:0	0/0:22:0	0/0:7:0	0/0:6:0	1/1:6:6	0/0:7:0	0/0:9:0	1/1:10:10	1/1:10:10	0/0:8:0	0/0:15:0	0/0:10:0	1/1:10:10	0/0:9:0	0/0:12:0	1/1:19:19	0/0:12:0	0/0:9:0	0/0:4:0	0/0:28:0	1/1:12:12	0/0:24:0	0/0:13:0	0/0:2:0	1/1:6:6	0/0:6:0	0/0:7:0	0/0:8:0	0/0:11:0	0/0:6:0	0/0:12:0	0/0:8:0	0/0:9:0	0/0:12:0	0/0:9:0	0/0:7:0	1/1:8:8	1/1:7:7	1/1:6:6	0/0:9:0	1/1:7:7	0/0:10:0	0/0:9:0	1/1:10:10	0/0:22:0	1/1:9:9	1/1:10:10	0/0:25:0	0/0:11:0	0/0:15:0	0/0:8:0	1/1:10:10	1/1:13:13	0/0:5:0	1/1:5:5	0/0:8:0	0/0:17:0	0/0:12:0	0/0:40:0	0/0:9:0	0/0:7:0	1/1:8:8	0/0:30:0	0/0:18:0	0/0:37:0	0/0:8:0	0/0:13:0	0/0:12:0	0/0:13:0	0/0:13:0	0/0:7:0	0/0:16:0	0/0:9:0	0/0:14:0	0/0:11:0	0/0:7:0	0/0:9:0	0/0:6:0	0/0:7:0	0/0:9:0	0/0:7:0	0/0:8:0	0/0:4:0	0/0:9:0	0/0:12:0	0/0:8:0	0/0:5:0	0/0:2:0	0/0:6:0	0/0:8:0	0/0:8:0	0/0:5:0	0/0:7:0	0/0:10:0	0/0:5:0	0/0:10:0	0/0:4:0	0/0:7:0	0/0:8:0	0/0:7:0	0/0:5:0	0/0:5:0	0/0:12:0	0/0:8:0	0/0:5:0	0/0:7:0	0/0:5:0	0/0:5:0	0/0:9:0	0/0:13:0	0/0:8:0	0/0:11:0	0/0:7:0	0/0:11:0	0/0:9:0	0/0:15:0	0/0:11:0	0/0:6:0	0/0:7:0	0/0:3:0	0/0:10:0	0/0:6:0	0/0:3:0	0/0:11:0	0/0:7:0	0/0:9:0	0/0:6:0	0/0:6:0	0/0:12:0	0/0:9:0	0/0:8:0	0/0:8:0	0/0:9:0	0/0:4:0	0/0:6:0	0/0:18:0	0/0:10:0	0/0:10:0	0/0:4:0	0/0:7:0	0/0:8:0	0/0:12:0	0/0:11:0	0/0:7:0	0/0:16:0	0/0:13:0	0/0:10:0	0/0:6:0	0/0:7:0	0/0:12:0	0/0:8:0	0/0:6:0	0/0:9:0	0/0:10:0	0/0:7:0	0/0:4:0	0/0:8:0	0/0:13:0	0/0:7:0	0/0:8:0	0/0:10:0	0/0:8:0	0/0:4:0	0/0:6:0	0/0:13:0	0/0:9:0	0/0:7:0	0/0:6:0	0/0:10:0	0/0:7:0	0/0:7:0	0/0:8:0	0/0:10:0	0/0:6:0	0/0:8:0	0/0:21:0	0/0:3:0	0/0:8:0	0/0:9:0	0/0:9:0	0/0:8:0	0/0:5:0	0/0:9:0	0/0:10:0	0/0:19:0	0/0:19:0	0/0:34:0	0/0:24:0	0/0:32:0
CM008368.1	419304997	.	C	T	999	.	MQ=60;AC=8;AN=554	GT:DP:DV	0/0:10:0	0/0:7:0	0/0:9:0	0/0:10:0	0/0:8:0	0/0:12:0	0/0:7:0	0/0:8:0	0/0:11:0	0/0:16:0	0/0:10:0	0/0:36:0	0/0:5:0	0/0:10:0	0/0:9:0	0/0:15:0	0/0:12:0	0/0:8:0	0/0:11:0	0/0:13:0	0/0:10:0	0/0:12:0	0/0:20:0	0/0:9:0	0/0:16:0	0/0:9:0	0/0:27:0	0/0:33:1	0/0:24:0	0/0:9:0	0/0:13:0	0/0:14:0	0/0:6:0	0/0:8:0	0/0:6:0	0/0:15:0	0/0:23:0	0/0:9:0	0/0:30:0	0/0:10:0	0/0:4:0	0/0:11:0	0/0:13:0	0/0:12:0	0/0:8:0	0/0:11:0	0/0:16:0	0/0:7:0	0/0:8:0	0/0:14:0	0/0:25:0	0/0:11:0	0/0:6:0	0/0:8:0	0/0:15:0	0/0:10:0	0/0:10:0	0/0:7:0	0/0:12:0	0/0:8:0	0/0:5:0	0/0:33:0	0/0:5:0	0/0:6:0	0/0:11:0	0/0:11:0	0/0:11:0	0/0:16:0	0/0:13:0	0/0:9:0	0/0:7:0	0/0:9:0	0/0:11:0	0/0:14:0	0/0:11:0	0/0:7:0	0/0:18:0	0/0:13:0	0/0:5:0	0/0:10:0	0/0:4:0	0/0:29:0	0/0:9:0	0/0:13:0	0/0:14:0	0/0:29:0	0/0:14:0	0/0:24:0	0/0:12:0	0/0:13:0	0/0:27:0	0/0:8:0	0/0:13:0	0/0:10:0	0/0:12:0	0/0:6:0	0/0:12:0	0/0:11:0	0/0:16:0	0/0:7:0	0/0:9:0	0/0:9:0	0/0:9:0	0/0:7:0	0/0:27:0	0/0:13:0	0/0:14:0	0/0:7:0	0/0:33:0	0/0:8:0	0/0:24:0	0/0:17:0	0/0:9:0	0/0:9:0	0/0:9:0	0/0:9:0	0/0:6:0	0/0:9:0	0/0:9:0	0/0:8:0	0/0:7:0	0/0:13:0	0/0:9:0	0/0:6:0	0/0:7:0	0/0:5:0	0/0:15:0	0/0:15:0	0/0:12:0	0/0:8:0	0/0:11:0	0/0:8:0	0/0:12:0	0/0:27:0	0/0:5:0	0/0:13:0	0/0:30:0	0/0:14:0	0/0:16:0	0/0:7:0	0/0:10:0	0/0:14:0	0/0:10:0	0/0:16:0	0/0:12:0	0/0:14:0	0/0:10:0	0/0:30:0	0/0:9:0	0/0:7:0	0/0:9:0	0/0:28:0	0/0:27:0	0/0:18:0	0/0:8:0	0/0:14:0	0/0:9:0	0/0:11:0	0/0:12:0	0/0:4:0	0/0:10:0	0/0:11:0	0/0:11:0	0/0:17:0	0/0:9:0	0/0:11:0	0/0:6:0	0/0:8:0	0/0:4:0	0/0:12:0	0/0:8:0	0/0:7:0	0/0:10:0	0/0:9:0	0/0:9:0	0/0:9:0	0/0:10:0	0/0:10:0	0/0:4:0	0/0:5:0	0/0:13:0	0/0:5:0	0/0:11:0	0/0:7:0	0/0:11:0	0/0:8:0	0/0:6:0	0/0:9:0	0/0:11:0	0/0:10:0	0/0:7:0	0/0:11:0	0/0:10:0	0/0:9:0	0/0:11:0	0/0:6:0	1/1:6:6	1/1:4:4	1/1:13:13	1/1:12:12	0/0:9:0	0/0:3:0	0/0:8:0	0/0:13:0	0/0:7:0	0/0:10:0	0/0:3:0	0/0:13:0	0/0:5:0	0/0:4:0	0/0:11:0	0/0:14:0	0/0:8:0	0/0:13:0	0/0:9:0	0/0:7:0	0/0:5:0	0/0:9:0	0/0:8:0	0/0:12:0	0/0:8:0	0/0:7:0	0/0:8:0	0/0:9:0	0/0:7:0	0/0:12:0	0/0:11:0	0/0:11:0	0/0:11:0	0/0:10:0	0/0:7:0	0/0:6:0	0/0:8:0	0/0:6:0	0/0:6:0	0/0:16:0	0/0:4:0	0/0:12:0	0/0:10:0	0/0:7:0	0/0:11:0	0/0:10:0	0/0:10:0	0/0:3:0	0/0:2:0	0/0:9:0	0/0:7:0	0/0:8:0	0/0:9:0	0/0:15:0	0/0:4:0	0/0:14:0	0/0:5:0	0/0:7:0	0/0:13:0	0/0:9:0	0/0:9:0	0/0:13:0	0/0:5:0	0/0:5:0	0/0:9:0	0/0:5:0	0/0:7:0	0/0:11:0	0/0:18:0	./.:1:0	0/0:7:0	0/0:5:0	0/0:4:0	0/0:5:0	0/0:3:0	0/0:8:0	0/0:10:0	0/0:15:0	0/0:18:0	0/0:38:0	0/0:22:0	0/0:31:0
CM008368.1	419305121	.	A	G	954	.	MQ=60;AC=16;AN=554	GT:DP:DV	0/0:13:0	0/0:6:0	0/0:9:0	0/0:12:0	0/0:8:0	0/0:8:0	0/0:9:0	0/0:6:0	0/0:10:0	0/0:14:0	0/0:5:0	0/0:35:0	0/0:7:0	0/0:11:0	0/0:8:0	0/0:15:0	0/0:14:0	0/0:5:0	0/0:14:0	0/0:9:0	0/0:6:0	0/0:17:0	1/1:17:17	0/0:7:0	0/0:15:0	0/0:9:0	0/0:27:0	0/0:26:0	0/0:24:0	0/0:11:0	0/0:12:0	0/0:16:0	0/0:11:0	0/0:9:0	0/0:15:0	0/0:15:0	0/0:31:0	0/0:7:0	0/0:25:0	0/0:9:0	0/0:6:0	0/0:11:0	0/0:12:0	0/0:10:0	0/0:7:0	0/0:8:0	0/0:17:0	0/0:10:0	0/0:10:0	0/0:7:0	0/0:25:0	0/0:8:0	0/0:5:0	0/0:6:0	0/0:13:0	0/0:8:0	0/0:10:0	0/0:5:0	0/0:13:0	0/0:8:0	0/0:12:0	0/0:32:0	0/0:10:0	0/0:4:0	0/0:8:0	0/0:10:0	0/0:11:0	0/0:9:0	0/0:10:0	0/0:11:0	0/0:12:0	0/0:5:0	0/0:20:0	0/0:11:0	0/0:4:0	0/0:8:0	0/0:18:0	0/0:12:0	0/0:9:0	0/0:11:0	0/0:7:0	0/0:24:0	0/0:8:0	0/0:13:0	0/0:10:0	0/0:19:0	0/0:13:0	0/0:22:0	0/0:11:0	0/0:15:0	0/0:33:0	0/0:9:0	0/0:17:0	0/0:8:0	0/0:9:0	0/0:8:0	0/0:12:0	0/0:8:0	0/0:6:0	0/0:5:0	0/0:8:0	0/0:7:0	0/0:5:0	0/0:10:0	0/0:25:0	0/0:7:0	0/0:10:0	0/0:6:0	0/0:32:0	0/0:5:0	0/0:16:0	0/0:12:0	0/0:9:0	0/0:13:0	0/0:9:0	0/0:11:0	0/0:5:0	0/0:10:0	0/0:7:0	0/0:9:0	0/0:10:0	0/0:9:0	0/0:13:0	0/0:6:0	0/0:7:0	0/0:8:0	0/0:13:0	0/0:12:0	0/0:12:0	0/0:9:0	0/0:13:0	0/0:7:0	0/0:10:0	0/0:29:0	0/0:4:0	0/0:17:0	0/0:27:0	0/0:10:0	0/0:5:0	0/0:9:0	0/0:5:0	0/0:12:0	0/0:10:0	0/0:13:0	0/0:8:0	0/0:20:0	0/0:9:0	0/0:28:0	0/0:12:0	0/0:10:0	0/0:6:0	0/0:31:0	0/0:20:0	0/0:20:0	0/0:8:0	0/0:8:0	0/0:8:0	0/0:9:0	0/0:11:0	0/0:5:0	0/0:8:0	0/0:10:0	0/0:5:0	0/0:10:0	0/0:9:0	0/0:11:0	0/0:5:0	0/0:9:0	0/0:4:0	0/0:9:0	0/0:9:0	0/0:10:0	0/0:8:0	0/0:5:0	0/0:10:0	0/0:8:0	0/0:13:0	0/0:10:0	0/0:12:0	0/0:8:0	0/0:13:0	0/0:7:0	0/0:14:0	0/0:8:0	0/0:8:0	0/0:9:0	0/0:10:0	0/0:5:0	0/0:8:0	0/0:9:0	0/0:7:0	0/0:12:0	0/0:11:0	0/0:10:0	0/0:10:0	0/0:6:0	0/0:7:0	0/0:6:0	0/0:11:0	0/0:5:0	0/0:9:0	0/0:6:0	0/0:9:0	0/0:10:0	0/0:9:0	0/0:2:0	0/0:9:0	0/0:10:0	0/0:6:0	0/0:6:0	0/0:9:0	0/0:10:0	0/0:9:0	0/0:8:0	0/0:7:0	0/0:6:0	0/0:7:0	0/0:8:0	0/0:8:0	0/0:5:0	0/0:4:0	0/0:5:0	0/0:4:0	0/0:5:0	0/0:7:0	0/0:12:0	0/0:11:0	0/0:10:0	0/0:7:0	0/0:8:0	0/0:4:0	0/0:8:0	0/0:6:0	0/0:14:0	0/0:9:0	0/0:13:0	0/0:5:0	0/0:11:0	0/0:9:0	0/0:13:0	0/0:8:0	0/0:5:0	0/0:8:0	0/0:5:0	0/0:10:0	0/0:12:0	0/0:9:0	0/0:4:0	0/0:9:0	0/0:18:0	0/0:7:0	0/0:14:0	0/0:9:0	0/0:6:0	0/0:13:0	0/0:9:0	0/0:8:0	0/0:11:0	./.:1:0	0/0:8:0	0/0:8:0	0/0:4:0	0/0:11:0	0/0:7:0	0/0:23:0	1/1:2:2	0/0:3:0	1/1:5:5	1/1:4:4	0/0:2:0	1/1:6:6	1/1:8:8	0/0:7:0	0/0:21:1	0/0:17:0	0/0:31:0	1/1:23:23	1/1:35:35
CM008368.1	419305139	.	T	G	999	.	MQ=60;AC=534;AN=556	GT:DP:DV	1/1:10:10	1/1:5:5	0/0:9:0	0/0:11:1	1/1:8:8	1/1:7:7	1/1:8:8	1/1:5:5	1/1:10:10	1/1:13:13	1/1:3:3	1/1:36:36	0/0:7:0	1/1:11:11	1/1:8:8	1/1:16:16	1/1:14:14	1/1:5:5	1/1:13:13	1/1:9:9	1/1:7:7	1/1:15:15	1/1:14:14	1/1:9:9	1/1:12:12	1/1:10:10	1/1:24:24	1/1:26:26	1/1:24:24	1/1:12:12	1/1:10:10	1/1:12:12	1/1:10:10	1/1:8:8	1/1:13:13	1/1:12:12	1/1:28:28	1/1:8:8	1/1:24:24	1/1:8:8	1/1:7:7	1/1:10:10	1/1:12:12	1/1:8:8	1/1:8:8	1/1:8:8	1/1:14:14	1/1:11:11	1/1:10:10	1/1:6:6	1/1:24:24	1/1:9:9	1/1:5:5	1/1:4:4	1/1:13:13	1/1:7:7	1/1:6:6	1/1:5:5	1/1:11:11	1/1:9:9	1/1:13:13	0/0:30:0	1/1:11:11	0/0:4:0	1/1:9:9	1/1:10:10	1/1:9:9	1/1:7:7	1/1:8:8	1/1:9:9	1/1:12:12	1/1:5:5	0/0:19:0	1/1:10:10	1/1:4:4	1/1:9:9	1/1:17:17	1/1:10:10	1/1:9:9	1/1:8:8	1/1:7:7	1/1:25:25	1/1:9:9	1/1:14:14	1/1:11:11	1/1:14:14	1/1:9:9	1/1:21:21	1/1:12:12	1/1:16:16	1/1:30:30	1/1:10:10	1/1:15:15	1/1:6:6	1/1:7:7	1/1:8:8	1/1:10:10	1/1:7:7	1/1:3:3	0/0:6:0	1/1:7:7	1/1:6:6	1/1:5:5	1/1:11:11	1/1:22:22	1/1:8:8	1/1:7:7	1/1:7:7	1/1:30:30	1/1:6:6	1/1:16:16	1/1:12:12	1/1:9:9	1/1:13:13	0/0:9:0	0/0:13:0	0/0:7:0	1/1:10:10	1/1:5:5	1/1:9:9	1/1:8:8	1/1:8:8	1/1:15:15	1/1:7:7	1/1:7:7	1/1:6:6	1/1:11:11	1/1:13:13	1/1:11:11	1/1:8:8	1/1:12:12	1/1:7:7	1/1:10:10	1/1:27:27	1/1:6:6	1/1:16:16	1/1:32:32	1/1:10:10	1/1:6:6	1/1:9:9	1/1:6:6	1/1:13:13	1/1:12:12	1/1:12:12	1/1:10:10	1/1:20:20	1/1:5:5	1/1:28:28	1/1:12:12	1/1:11:11	1/1:7:7	1/1:31:31	1/1:21:21	0/0:18:0	1/1:9:9	1/1:7:7	1/1:9:9	1/1:7:7	1/1:9:9	1/1:5:5	1/1:6:6	1/1:11:11	1/1:6:6	1/1:8:8	1/1:8:8	1/1:10:10	1/1:6:6	1/1:9:9	1/1:4:4	1/1:11:11	1/1:8:8	1/1:10:10	1/1:8:8	1/1:5:5	1/1:10:10	1/1:8:8	1/1:12:12	1/1:10:10	1/1:11:11	1/1:7:7	1/1:13:13	1/1:7:7	1/1:9:9	1/1:11:11	1/1:7:7	1/1:9:9	1/1:10:10	1/1:5:5	1/1:7:7	1/1:9:9	1/1:7:7	1/1:11:11	1/1:11:11	1/1:11:11	1/1:9:9	1/1:6:6	1/1:6:6	1/1:8:8	1/1:10:10	1/1:2:2	1/1:8:8	1/1:8:8	1/1:9:9	1/1:9:9	1/1:9:9	1/1:2:2	1/1:8:8	1/1:8:8	1/1:6:6	1/1:6:6	1/1:10:10	1/1:9:9	1/1:8:8	1/1:8:8	1/1:8:8	1/1:6:6	1/1:6:6	1/1:7:7	1/1:8:8	1/1:5:5	1/1:3:3	1/1:6:6	1/1:6:6	1/1:7:7	1/1:5:5	1/1:10:10	1/1:10:10	1/1:12:12	1/1:5:5	1/1:8:8	1/1:3:3	1/1:8:8	1/1:8:8	1/1:14:14	1/1:8:8	1/1:9:9	1/1:3:3	1/1:11:11	1/1:9:9	1/1:12:12	1/1:10:10	1/1:4:4	1/1:9:9	1/1:5:5	1/1:10:10	1/1:12:12	1/1:9:9	1/1:2:2	1/1:9:9	1/1:16:16	1/1:8:8	1/1:13:13	1/1:7:7	1/1:8:8	1/1:12:12	1/1:10:10	1/1:9:9	1/1:10:10	1/1:2:2	1/1:7:7	1/1:8:8	1/1:6:6	1/1:11:11	1/1:7:7	1/1:21:21	1/1:3:3	1/1:2:2	1/1:5:5	1/1:4:4	1/1:3:3	1/1:8:8	1/1:6:6	1/1:4:4	1/1:21:21	1/1:17:17	1/1:31:31	1/1:23:23	1/1:37:37
CM008368.1	419305238	.	C	T	999	.	MQ=60;AC=246;AN=552	GT:DP:DV	0/0:9:0	0/0:7:0	0/0:10:0	0/0:11:0	0/0:9:0	0/0:10:1	0/0:7:0	0/0:7:0	0/0:8:0	0/0:8:0	0/0:5:0	1/1:41:41	0/0:5:0	0/0:8:0	0/0:13:0	0/0:14:0	0/0:9:0	0/0:4:0	0/0:6:0	0/0:9:0	0/0:15:0	0/0:9:0	0/0:18:0	1/1:7:7	0/0:10:0	0/0:7:0	1/1:27:27	1/1:20:20	0/0:24:0	0/0:12:0	1/1:8:8	0/0:14:0	0/0:7:0	1/1:6:6	0/0:15:0	0/0:18:0	0/0:30:0	0/0:6:0	1/1:21:21	0/0:9:0	0/0:7:0	0/0:7:0	0/0:11:0	0/0:10:0	1/1:5:5	0/0:13:0	0/0:12:0	0/0:8:0	0/0:7:0	1/1:7:7	0/0:22:0	0/0:7:0	1/1:7:7	0/0:6:0	1/1:13:13	1/1:8:8	1/1:10:10	0/0:5:0	0/0:8:0	0/0:10:0	0/0:9:0	0/0:25:0	0/0:14:0	0/0:7:0	0/0:10:0	0/0:8:0	0/0:8:0	0/0:6:0	0/0:10:0	0/0:12:0	0/0:13:0	0/0:9:0	0/0:20:1	0/0:8:0	0/0:6:0	0/0:13:0	1/1:19:19	1/1:9:9	0/0:8:0	0/0:10:0	0/0:6:0	0/0:31:0	0/0:7:0	1/1:13:13	1/1:11:11	1/1:22:22	1/1:9:9	0/0:21:0	0/0:11:0	0/0:14:0	0/0:32:0	1/1:10:10	1/1:11:11	0/0:7:0	0/0:6:0	1/1:6:6	0/0:4:0	0/0:8:0	0/0:6:0	0/0:5:0	0/0:7:0	0/0:6:0	0/0:6:0	0/0:12:0	0/0:24:0	0/0:10:0	0/0:6:0	1/1:9:9	0/0:29:0	0/0:5:0	0/0:21:0	0/0:12:0	0/0:8:0	0/0:14:0	0/0:7:0	0/0:14:0	0/0:8:0	0/0:8:0	0/0:7:0	0/0:8:0	0/0:8:0	0/0:11:0	0/0:14:0	0/0:12:0	0/0:8:0	0/0:12:0	0/0:15:0	0/0:12:0	0/0:10:0	0/0:8:0	0/0:17:0	0/0:5:0	0/0:5:0	0/0:25:0	0/0:8:0	0/0:15:0	0/0:32:0	0/0:13:0	0/0:10:0	0/0:11:0	0/0:9:0	0/0:16:0	0/0:13:0	0/0:13:0	1/1:6:6	0/0:15:0	1/1:7:7	1/1:24:24	0/0:12:0	0/0:8:0	0/0:10:0	0/0:25:0	0/0:23:0	0/0:23:0	1/1:8:8	0/0:7:0	1/1:6:6	1/1:7:7	1/1:7:7	1/1:5:5	1/1:8:8	1/1:10:10	1/1:8:8	1/1:12:12	1/1:8:8	1/1:8:8	1/1:4:4	1/1:7:7	./.:1:1	1/1:12:12	1/1:6:6	1/1:7:7	1/1:9:9	1/1:7:7	1/1:5:5	1/1:9:9	1/1:12:12	1/1:9:9	1/1:12:12	1/1:7:7	1/1:15:15	1/1:6:6	1/1:7:7	1/1:10:10	1/1:7:7	1/1:11:11	1/1:5:5	1/1:5:5	1/1:8:8	1/1:9:9	1/1:2:2	0/0:13:0	1/1:8:8	1/1:5:5	0/0:6:0	1/1:6:6	0/0:9:0	0/0:4:0	0/0:6:0	./.:1:0	1/1:5:5	1/1:10:10	1/1:9:9	0/0:4:0	1/1:7:6	1/1:6:6	1/1:9:9	1/1:6:6	1/1:8:8	1/1:3:3	1/1:10:10	0/0:10:0	1/1:8:8	1/1:6:6	1/1:8:8	1/1:9:9	1/1:4:4	1/1:5:5	1/1:10:10	1/1:6:6	1/1:4:4	1/1:8:8	1/1:8:8	1/1:9:9	0/0:8:0	1/1:11:11	1/1:13:13	0/0:15:0	1/1:11:11	1/1:5:4	1/1:3:3	1/1:10:10	1/1:6:6	0/0:8:0	1/1:12:12	1/1:9:9	1/1:3:3	1/1:10:10	1/1:5:5	1/1:10:10	1/1:9:9	1/1:7:7	0/0:7:0	1/1:9:9	0/0:9:0	1/1:11:11	1/1:11:11	1/1:8:8	1/1:9:9	1/1:7:7	1/1:12:12	1/1:10:10	1/1:5:5	1/1:6:6	1/1:11:11	1/1:13:13	1/1:7:7	1/1:9:9	1/1:3:3	1/1:6:6	1/1:12:12	1/1:6:6	1/1:10:10	1/1:6:6	1/1:21:21	0/0:7:0	1/1:3:3	0/0:6:0	0/0:2:0	0/0:4:0	0/0:7:0	0/0:4:0	0/0:13:0	0/0:20:0	0/0:15:0	0/0:28:0	0/0:21:0	0/0:48:0
CM008368.1	419305274	.	C	T	999	.	MQ=60;AC=66;AN=554	GT:DP:DV	0/0:12:0	0/0:6:0	0/0:10:0	0/0:12:0	0/0:10:0	0/0:15:0	0/0:6:0	0/0:5:0	0/0:7:0	0/0:10:0	0/0:7:0	0/0:39:0	0/0:5:0	1/1:9:9	0/0:13:0	0/0:11:0	0/0:9:0	0/0:8:0	0/0:8:0	1/1:12:12	0/0:16:0	0/0:10:0	0/0:21:0	0/0:8:0	0/0:9:0	0/0:8:0	0/0:27:0	0/0:29:0	0/0:32:0	0/0:9:0	0/0:10:0	0/0:11:0	0/0:7:0	0/0:7:0	0/0:14:0	0/0:17:0	0/0:30:0	0/0:7:0	0/0:25:0	0/0:10:0	1/1:7:7	1/1:8:8	1/1:10:10	1/1:10:10	0/0:7:0	0/0:16:0	0/0:14:0	1/1:8:8	1/1:10:10	0/0:6:0	0/0:28:0	1/1:4:4	0/0:5:0	0/0:8:0	0/0:11:0	0/0:8:0	0/0:11:0	1/1:8:8	1/1:4:4	1/1:8:8	0/0:10:0	0/0:32:0	0/0:13:0	0/0:9:0	0/0:11:0	0/0:12:0	0/0:7:0	0/0:6:0	1/1:11:11	1/1:13:13	0/0:12:0	0/0:8:0	0/0:19:0	0/0:8:0	0/0:5:0	0/0:14:0	0/0:23:0	0/0:9:0	0/0:10:0	0/0:12:0	0/0:9:0	0/0:31:0	0/0:8:0	0/0:12:0	0/0:8:0	0/0:27:0	0/0:10:0	1/1:25:25	0/0:10:0	0/0:14:0	0/0:31:0	0/0:10:0	0/0:9:0	1/1:6:6	0/0:8:0	0/0:6:0	1/1:3:3	1/1:9:9	0/0:7:0	0/0:6:0	0/0:7:0	1/1:7:7	0/0:7:0	0/0:12:0	1/1:23:23	0/0:8:0	0/0:7:0	0/0:10:0	0/0:26:0	1/1:4:4	0/0:23:0	0/0:11:0	0/0:10:0	1/1:11:11	0/0:7:0	0/0:15:0	0/0:10:0	0/0:8:0	0/0:7:0	0/0:10:0	0/0:9:0	0/0:12:0	0/0:12:0	0/0:12:0	0/0:8:0	1/1:10:10	1/1:11:11	1/1:12:12	0/0:14:0	1/1:10:10	0/0:15:0	0/0:7:0	1/1:7:7	0/0:24:0	1/1:7:7	1/1:11:11	0/0:35:0	0/0:11:0	0/0:11:0	0/0:12:0	1/1:7:7	1/1:15:15	0/0:14:0	1/1:10:10	0/0:6:0	0/0:14:0	0/0:10:0	0/0:21:0	0/0:10:0	0/0:7:0	1/1:8:8	0/0:21:0	0/0:28:0	0/0:21:0	0/0:8:0	0/0:8:0	0/0:9:0	0/0:5:0	0/0:8:0	0/0:6:0	0/0:11:0	0/0:11:0	0/0:7:0	0/0:11:0	0/0:8:0	0/0:12:0	0/0:6:0	0/0:8:0	0/0:4:0	0/0:9:0	0/0:6:0	0/0:9:0	0/0:9:0	0/0:5:0	0/0:11:0	0/0:7:0	0/0:10:0	0/0:8:0	0/0:12:0	0/0:8:0	0/0:15:0	0/0:9:0	0/0:9:0	0/0:11:0	0/0:7:0	0/0:7:0	0/0:5:0	0/0:5:0	0/0:7:0	0/0:10:0	./.:1:0	0/0:11:0	0/0:10:0	0/0:5:0	0/0:5:0	0/0:7:0	0/0:6:0	0/0:6:0	0/0:6:0	0/0:5:0	0/0:4:0	0/0:11:0	0/0:11:0	0/0:3:0	0/0:12:0	0/0:8:0	0/0:11:0	0/0:6:0	0/0:9:0	0/0:4:0	0/0:11:0	0/0:9:0	0/0:9:0	0/0:12:0	0/0:8:0	0/0:6:0	0/0:5:0	0/0:8:0	0/0:10:0	0/0:6:0	0/0:5:0	0/0:10:0	0/0:9:0	0/0:12:0	0/0:9:0	0/0:10:0	0/0:12:0	0/0:12:0	0/0:11:0	0/0:6:0	0/0:5:0	0/0:12:0	0/0:8:0	0/0:6:0	0/0:13:0	0/0:11:0	0/0:3:0	0/0:11:0	0/0:7:0	0/0:10:0	0/0:10:0	0/0:10:0	0/0:6:0	0/0:11:0	0/0:11:0	0/0:11:0	0/0:14:0	0/0:8:0	0/0:10:0	0/0:8:0	0/0:12:0	0/0:9:0	0/0:7:0	0/0:7:0	0/0:11:0	0/0:11:0	0/0:10:0	0/0:8:0	0/0:4:0	0/0:12:0	0/0:10:0	0/0:6:0	0/0:12:0	0/0:8:0	0/0:23:0	0/0:7:0	0/0:4:0	0/0:11:0	0/0:2:0	0/0:4:0	0/0:7:0	0/0:4:0	0/0:14:0	0/0:17:0	0/0:13:0	0/0:25:0	0/0:22:0	0/0:48:0
CM008368.1	419305328	.	C	A	999	.	MQ=60;AC=122;AN=556	GT:DP:DV	0/0:11:0	0/0:5:0	0/0:8:0	0/0:8:0	0/0:11:0	0/0:11:0	0/0:4:0	0/0:6:0	0/0:7:0	0/0:8:0	0/0:10:0	0/0:39:0	0/0:5:0	0/0:8:0	0/0:12:0	0/0:10:0	0/0:8:0	0/0:9:0	0/0:8:0	0/0:11:0	0/0:17:0	0/0:13:0	0/0:22:0	1/1:8:8	0/0:9:0	0/0:7:0	0/0:27:0	0/0:34:0	0/0:28:0	0/0:7:0	1/1:10:10	0/0:11:0	0/0:7:0	1/1:6:6	0/0:18:0	0/0:15:0	0/0:31:1	0/0:7:0	1/1:20:20	0/0:10:0	0/0:10:0	0/0:7:0	0/0:9:0	0/0:9:0	1/1:8:8	0/0:12:0	0/0:14:0	0/0:13:0	0/0:10:0	1/1:9:9	0/0:25:0	0/0:5:0	1/1:6:6	0/0:8:0	1/1:8:8	1/1:8:8	1/1:8:8	0/0:8:0	0/0:5:0	0/0:8:0	0/0:12:0	0/0:33:0	0/0:16:0	0/0:8:0	0/0:9:0	0/0:13:0	0/0:4:0	0/0:4:0	0/0:10:0	0/0:11:0	0/0:14:0	0/0:9:0	0/0:17:0	0/0:10:0	0/0:8:0	0/0:14:0	0/0:21:0	1/1:10:10	0/0:12:1	0/0:12:0	0/0:8:0	0/0:28:0	0/0:13:0	1/1:8:8	1/1:12:12	1/1:31:31	1/1:9:9	0/0:26:0	0/0:10:0	0/0:16:0	0/0:31:0	1/1:8:8	1/1:12:12	0/0:4:0	0/0:10:0	1/1:10:10	0/0:7:0	0/0:5:0	0/0:9:0	0/0:10:0	0/0:10:0	0/0:11:0	0/0:7:0	0/0:16:0	0/0:24:0	0/0:3:0	0/0:7:0	1/1:8:8	0/0:24:0	0/0:8:0	0/0:28:0	0/0:11:0	0/0:10:0	0/0:10:0	0/0:6:0	0/0:12:0	0/0:9:0	0/0:7:0	0/0:4:0	0/0:8:0	0/0:7:0	0/0:10:0	0/0:11:0	0/0:10:0	0/0:8:0	0/0:10:0	0/0:8:0	0/0:10:0	0/0:12:0	0/0:10:0	0/0:14:0	0/0:15:0	0/0:8:0	0/0:28:0	0/0:4:0	0/0:9:0	0/0:32:0	0/0:9:0	0/0:8:0	0/0:8:0	0/0:5:0	0/0:17:0	0/0:17:0	0/0:9:0	1/1:7:7	0/0:13:0	1/1:7:7	1/1:24:24	0/0:8:0	0/0:6:0	0/0:9:0	0/0:26:0	0/0:24:0	0/0:26:0	1/1:9:9	0/0:9:0	1/1:10:10	0/0:8:0	1/1:8:8	1/1:5:5	0/0:12:0	0/0:12:0	0/0:6:0	1/1:5:5	1/1:9:9	1/1:15:15	1/1:7:7	1/1:10:10	0/0:6:0	0/0:7:0	0/0:6:0	0/0:11:0	0/0:9:0	0/0:4:0	0/0:14:0	0/0:7:0	0/0:15:0	0/0:9:0	0/0:11:0	0/0:9:0	0/0:13:0	0/0:12:0	0/0:10:0	1/1:11:11	0/0:7:0	0/0:11:0	0/0:5:0	0/0:4:0	0/0:5:0	1/1:9:8	1/1:7:7	0/0:11:0	1/1:7:7	1/1:6:6	0/0:6:0	1/1:7:7	0/0:8:0	0/0:6:0	0/0:10:0	0/0:7:0	1/1:6:6	1/1:12:12	1/1:9:9	0/0:6:0	0/0:13:0	1/1:6:6	0/0:11:0	0/0:5:0	0/0:8:0	1/1:3:3	1/1:12:12	0/0:9:0	1/1:11:11	1/1:9:9	1/1:9:9	1/1:5:5	0/0:6:0	0/0:8:0	0/0:8:0	0/0:2:0	0/0:7:0	1/1:11:11	1/1:10:10	1/1:11:11	0/0:9:0	0/0:10:0	1/1:12:12	0/0:11:0	0/0:7:0	0/0:6:0	0/0:8:0	1/1:7:7	0/0:11:0	0/0:8:0	0/0:14:0	1/1:13:13	0/0:4:0	1/1:11:11	1/1:9:9	1/1:15:15	0/0:9:0	0/0:9:0	0/0:6:0	1/1:8:8	0/0:10:0	0/0:12:0	0/0:13:0	0/0:7:0	0/0:11:0	0/0:13:0	0/0:12:0	0/0:12:0	0/0:13:0	0/0:9:0	0/0:12:0	0/0:9:0	0/0:8:0	0/0:7:0	0/0:3:0	0/0:11:0	1/1:6:6	1/1:8:8	0/0:9:0	1/1:8:8	1/1:22:22	0/0:10:0	0/0:5:0	0/0:13:0	0/0:3:0	0/0:3:0	0/0:7:0	0/0:4:0	0/0:11:0	0/0:15:0	0/0:9:0	0/0:22:0	0/0:21:0	0/0:49:0
CM008368.1	419305655	.	G	A	999	.	MQ=60;AC=276;AN=554	GT:DP:DV	0/0:10:0	0/0:12:0	0/0:13:0	0/0:11:0	0/0:6:0	0/0:14:0	0/0:13:0	0/0:9:0	0/0:10:0	0/0:10:0	0/0:12:0	1/1:26:26	0/0:12:0	0/0:4:0	0/0:13:0	0/0:8:0	0/0:12:0	0/0:7:0	0/0:12:0	0/0:10:0	0/0:10:0	0/0:13:0	0/0:24:0	1/1:12:12	0/0:14:0	0/0:6:0	1/1:24:24	1/1:25:25	0/0:33:0	0/0:16:0	1/1:9:9	0/0:14:0	0/0:9:0	1/1:8:8	0/0:13:0	0/0:18:0	0/0:27:0	0/0:9:0	1/1:23:23	0/0:12:0	0/0:10:0	0/0:12:1	0/0:13:0	0/0:13:0	1/1:8:8	0/0:11:0	0/0:17:0	0/0:15:0	0/0:10:0	1/1:6:6	0/0:24:0	0/0:6:0	1/1:13:13	0/0:11:0	1/1:8:8	1/1:12:12	1/1:18:18	0/0:5:0	0/0:5:0	0/0:3:0	0/0:10:0	0/0:31:0	0/0:9:0	0/0:5:0	0/0:11:0	0/0:8:0	0/0:7:0	0/0:3:0	0/0:8:0	0/0:9:0	0/0:7:0	0/0:13:0	0/0:17:0	0/0:7:0	0/0:7:0	0/0:12:0	1/1:22:22	1/1:8:8	0/0:8:0	0/0:12:0	0/0:11:0	0/0:27:0	0/0:6:0	1/1:13:13	1/1:8:8	1/1:31:31	1/1:6:6	0/0:34:0	0/0:9:0	0/0:12:0	0/0:32:0	1/1:10:10	1/1:5:5	0/0:13:0	0/0:11:0	1/1:10:10	0/0:9:0	0/0:11:0	0/0:13:0	0/0:11:0	0/0:13:0	0/0:8:0	0/0:7:0	0/0:16:0	0/0:32:0	0/0:9:0	0/0:11:0	1/1:13:13	0/0:34:0	0/0:8:0	0/0:35:0	0/0:18:0	0/0:13:0	0/0:8:0	0/0:10:0	0/0:7:0	0/0:7:0	0/0:10:0	0/0:5:0	0/0:11:0	0/0:7:0	0/0:11:0	0/0:11:0	0/0:12:0	0/0:16:0	0/0:13:0	0/0:4:0	0/0:8:0	0/0:15:0	0/0:8:0	0/0:9:0	0/0:7:0	0/0:11:0	0/0:29:0	0/0:14:0	0/0:7:0	1/1:25:25	0/0:7:0	0/0:11:0	0/0:11:0	0/0:10:0	0/0:10:0	0/0:9:0	0/0:10:0	1/1:11:11	0/0:12:0	1/1:9:9	1/1:28:28	0/0:5:0	0/0:16:0	0/0:10:0	0/0:23:0	0/0:24:0	0/0:27:0	1/1:5:5	1/1:6:6	1/1:11:11	1/1:12:12	1/1:7:7	1/1:6:6	1/1:9:9	1/1:7:7	1/1:11:11	1/1:8:8	1/1:6:6	1/1:11:11	1/1:13:13	1/1:9:9	1/1:10:10	1/1:13:13	1/1:11:11	1/1:7:7	1/1:7:7	1/1:9:9	1/1:8:8	1/1:10:10	1/1:7:7	1/1:8:8	1/1:6:6	1/1:3:3	1/1:6:6	1/1:4:4	1/1:7:7	1/1:6:6	1/1:7:7	1/1:7:7	1/1:6:6	1/1:5:5	1/1:4:4	1/1:13:13	1/1:9:9	0/0:13:0	1/1:7:7	1/1:8:8	1/1:7:7	1/1:5:5	1/1:7:7	1/1:9:9	1/1:13:13	1/1:10:10	1/1:12:12	1/1:13:13	1/1:16:16	1/1:13:13	1/1:7:7	1/1:15:15	1/1:8:8	1/1:7:7	1/1:10:10	1/1:6:6	1/1:10:10	1/1:11:11	1/1:9:9	1/1:9:9	1/1:5:5	1/1:7:7	1/1:8:8	1/1:6:6	1/1:7:7	1/1:9:9	1/1:6:6	1/1:9:9	1/1:13:13	1/1:2:2	1/1:4:4	1/1:10:10	1/1:7:7	1/1:3:3	1/1:10:10	1/1:8:8	1/1:12:12	1/1:7:7	1/1:7:7	1/1:7:7	1/1:9:9	1/1:8:8	1/1:8:8	1/1:12:12	1/1:9:9	1/1:9:9	1/1:7:7	1/1:8:8	1/1:9:9	1/1:6:6	1/1:6:6	1/1:9:9	1/1:13:13	1/1:7:7	1/1:10:10	1/1:8:8	1/1:10:10	1/1:11:11	1/1:10:10	1/1:5:5	1/1:10:10	1/1:7:7	1/1:13:13	1/1:8:8	1/1:9:9	1/1:9:9	1/1:5:5	1/1:10:10	1/1:17:17	1/1:8:8	1/1:25:25	0/0:4:0	1/1:9:9	0/0:3:0	0/0:8:0	0/0:11:0	./.:1:0	0/0:5:0	0/0:8:0	0/0:15:0	0/0:11:0	0/0:27:0	0/0:17:0	0/0:38:0
CM008368.1	419305708	.	G	C	999	.	MQ=60;AC=350;AN=554	GT:DP:DV	0/0:13:0	0/0:9:0	0/0:10:0	0/0:11:0	0/0:10:0	0/0:17:0	0/0:17:0	1/1:13:13	1/1:7:7	0/0:12:0	0/0:11:0	1/1:30:30	0/0:11:0	0/0:5:0	0/0:16:0	1/1:10:10	1/1:10:10	1/1:5:5	0/0:12:0	0/0:11:0	0/0:7:0	1/1:12:12	1/1:28:28	1/1:11:11	0/0:10:0	0/0:7:0	1/1:24:24	1/1:22:22	0/0:34:0	1/1:14:14	1/1:8:8	1/1:13:13	0/0:8:0	1/1:11:11	1/1:12:12	1/1:20:20	0/0:23:0	0/0:8:0	1/1:23:23	0/0:11:0	0/0:10:0	0/0:15:0	0/0:13:0	0/0:12:0	1/1:6:6	0/0:8:0	0/0:16:0	0/0:17:0	0/0:9:0	1/1:11:11	0/0:26:0	0/0:10:0	1/1:13:13	0/0:12:0	1/1:9:9	1/1:15:15	1/1:19:19	0/0:4:0	0/0:5:0	0/0:5:0	0/0:13:0	0/0:39:0	1/1:7:7	0/0:4:0	0/0:13:0	0/0:9:0	1/1:11:11	0/0:3:0	0/0:13:0	0/0:10:0	0/0:7:0	0/0:10:0	0/0:21:0	0/0:3:0	1/1:9:8	0/0:10:0	1/1:22:22	1/1:8:8	0/0:8:0	0/0:11:0	1/1:8:8	1/1:25:25	1/1:7:7	1/1:13:13	1/1:9:9	1/1:30:30	1/1:6:6	0/0:37:0	1/1:12:12	0/0:12:0	0/0:34:0	1/1:9:9	1/1:6:6	0/0:10:0	0/0:11:0	1/1:8:8	0/0:9:0	0/0:11:0	0/0:13:0	0/0:11:0	0/0:10:0	0/0:11:0	1/1:10:10	1/1:13:13	0/0:38:0	1/1:11:11	0/0:7:0	1/1:9:9	0/0:37:0	0/0:7:0	1/1:34:34	0/0:18:0	0/0:14:0	0/0:8:0	0/0:10:0	0/0:9:0	0/0:6:0	1/1:10:10	0/0:6:0	0/0:11:0	0/0:9:0	0/0:9:0	0/0:12:0	0/0:11:0	0/0:15:0	0/0:12:0	0/0:4:0	0/0:6:0	1/1:10:10	0/0:10:0	1/1:8:8	1/1:9:9	0/0:11:0	1/1:30:30	0/0:13:0	0/0:5:0	1/1:28:28	0/0:9:0	0/0:11:0	0/0:10:0	0/0:9:0	0/0:9:0	1/1:8:8	0/0:10:0	1/1:6:6	0/0:10:0	1/1:14:14	1/1:30:30	0/0:7:0	0/0:20:0	0/0:10:0	1/1:31:31	1/1:27:27	0/0:24:0	1/1:6:6	1/1:4:4	1/1:15:15	1/1:9:9	1/1:7:7	1/1:7:7	1/1:9:9	1/1:6:6	1/1:12:12	1/1:8:8	1/1:8:8	1/1:5:5	1/1:11:11	1/1:5:5	1/1:12:12	1/1:11:11	1/1:12:12	1/1:5:5	1/1:7:7	1/1:8:8	1/1:9:9	1/1:10:10	1/1:11:11	1/1:10:10	1/1:9:9	1/1:2:2	1/1:5:5	1/1:4:4	1/1:8:8	1/1:5:5	1/1:4:4	1/1:8:8	1/1:7:7	1/1:6:6	1/1:3:3	1/1:15:15	1/1:11:11	0/0:12:0	1/1:9:9	1/1:7:7	1/1:7:7	1/1:5:5	1/1:9:9	1/1:9:9	1/1:12:12	1/1:9:9	1/1:12:12	1/1:15:15	1/1:17:17	1/1:5:5	1/1:10:10	1/1:13:13	1/1:10:10	1/1:6:6	1/1:11:11	1/1:9:9	1/1:7:7	1/1:11:11	1/1:12:12	1/1:2:2	1/1:7:7	1/1:11:11	1/1:8:8	1/1:5:5	1/1:7:7	1/1:10:10	1/1:7:7	1/1:12:12	1/1:10:10	1/1:2:2	1/1:4:4	1/1:6:6	1/1:6:6	1/1:10:10	1/1:10:10	1/1:11:11	1/1:11:11	1/1:7:7	1/1:10:10	1/1:7:7	1/1:7:7	1/1:8:8	1/1:6:6	1/1:12:12	1/1:5:5	1/1:11:11	1/1:5:5	1/1:9:9	1/1:12:12	1/1:5:5	1/1:5:5	1/1:12:12	1/1:14:14	1/1:6:6	1/1:11:11	1/1:12:12	1/1:14:14	1/1:10:10	1/1:7:7	1/1:8:8	1/1:8:8	1/1:11:11	1/1:10:10	1/1:5:5	1/1:8:8	1/1:7:7	1/1:8:8	1/1:9:9	1/1:17:17	1/1:10:10	1/1:22:22	1/1:3:3	1/1:7:7	1/1:3:3	1/1:9:9	1/1:9:9	./.:1:1	1/1:5:5	0/0:11:0	0/0:16:0	0/0:11:0	0/0:27:0	1/1:14:14	1/1:32:32
CM008368.1	419305781	.	C	T	999	.	MQ=60;AC=18;AN=552	GT:DP:DV	0/0:13:0	0/0:6:0	0/0:14:0	0/0:14:0	0/0:9:0	0/0:20:0	0/0:14:0	0/0:10:0	0/0:8:0	0/0:8:0	0/0:7:0	0/0:29:0	0/0:10:0	0/0:5:0	0/0:18:0	0/0:11:0	0/0:5:0	0/0:4:0	0/0:8:0	0/0:11:0	0/0:6:0	0/0:14:0	0/0:26:0	0/0:9:0	0/0:12:0	0/0:6:0	0/0:27:0	0/0:19:0	0/0:32:0	0/0:15:0	0/0:3:0	0/0:14:0	0/0:11:0	0/0:13:0	0/0:13:0	0/0:14:0	0/0:23:0	0/0:7:0	0/0:23:0	0/0:11:0	0/0:8:0	0/0:12:0	0/0:10:0	0/0:13:0	0/0:7:0	0/0:9:0	0/0:22:0	0/0:18:0	0/0:7:0	0/0:14:0	0/0:29:0	0/0:14:0	0/0:8:0	0/0:14:0	0/0:7:0	0/0:15:0	0/0:9:0	0/0:6:0	0/0:4:0	0/0:5:0	0/0:11:0	0/0:37:0	0/0:9:0	0/0:4:0	0/0:14:0	0/0:10:0	0/0:8:0	0/0:5:0	0/0:12:0	0/0:12:0	0/0:6:0	0/0:9:0	0/0:20:0	./.:1:0	0/0:8:0	0/0:10:0	0/0:25:0	0/0:6:0	0/0:11:0	0/0:11:0	0/0:11:0	0/0:32:0	0/0:7:0	0/0:14:0	0/0:7:0	0/0:23:0	0/0:9:0	0/0:30:0	0/0:12:0	0/0:14:0	0/0:25:0	0/0:6:0	0/0:3:0	0/0:8:0	0/0:10:0	0/0:10:0	0/0:11:0	0/0:9:0	0/0:9:0	0/0:9:0	0/0:12:0	0/0:10:0	0/0:9:0	0/0:14:0	0/0:36:0	0/0:12:0	0/0:10:0	0/0:13:0	0/0:27:0	0/0:5:0	0/0:35:0	0/0:19:0	0/0:13:0	0/0:7:0	0/0:6:0	0/0:9:0	0/0:6:0	0/0:7:0	0/0:5:0	0/0:9:0	0/0:10:0	0/0:13:0	0/0:9:0	0/0:9:0	0/0:12:0	0/0:7:0	0/0:9:0	0/0:7:0	0/0:7:0	0/0:11:0	0/0:9:0	0/0:9:0	0/0:12:0	0/0:27:0	0/0:11:0	0/0:6:0	0/0:28:0	0/0:13:0	0/0:14:0	0/0:10:0	0/0:7:0	0/0:7:0	0/0:9:0	0/0:14:0	0/0:6:0	0/0:11:0	0/0:18:0	0/0:34:0	0/0:6:0	0/0:18:0	0/0:11:0	0/0:22:0	0/0:29:0	0/0:22:0	0/0:6:0	1/1:9:9	0/0:6:0	0/0:6:0	0/0:6:0	0/0:7:0	0/0:11:0	0/0:9:0	0/0:12:0	0/0:10:0	0/0:13:0	0/0:8:0	0/0:13:0	0/0:4:0	0/0:14:0	0/0:10:0	0/0:8:0	0/0:8:0	0/0:8:0	0/0:8:0	0/0:9:0	0/0:8:0	0/0:8:0	0/0:10:0	0/0:8:0	./.:1:0	0/0:4:0	0/0:3:0	0/0:9:0	0/0:6:0	0/0:4:0	0/0:12:0	0/0:7:0	0/0:6:0	0/0:4:0	0/0:15:0	0/0:9:0	0/0:15:0	0/0:10:0	0/0:10:0	1/1:2:2	0/0:4:0	1/1:8:8	1/1:5:5	1/1:8:8	1/1:6:6	0/0:10:0	0/0:12:1	0/0:9:0	1/1:8:8	0/0:10:1	0/0:11:0	0/0:12:0	0/0:11:0	0/0:9:0	0/0:8:0	0/0:5:0	1/1:9:9	0/0:8:1	0/0:6:0	0/0:7:0	0/0:9:0	0/0:7:0	0/0:9:0	0/0:5:0	0/0:8:0	0/0:8:0	0/0:8:0	0/0:5:0	0/0:3:0	1/1:5:5	0/0:5:0	0/0:8:0	0/0:11:0	0/0:9:1	0/0:11:0	0/0:11:0	0/0:9:0	0/0:11:0	0/0:9:0	0/0:8:0	0/0:4:0	0/0:7:0	0/0:13:0	0/0:5:0	0/0:8:0	0/0:9:0	0/0:11:0	0/0:7:0	0/0:6:0	0/0:8:0	0/0:9:0	0/0:11:0	0/0:5:0	0/0:12:0	0/0:10:0	0/0:13:0	0/0:9:0	0/0:5:0	0/0:6:0	0/0:10:0	0/0:14:0	0/0:12:0	0/0:11:0	0/0:7:0	0/0:9:0	0/0:9:0	0/0:13:0	0/0:13:0	0/0:8:0	0/0:29:0	0/0:5:0	0/0:7:0	0/0:3:0	0/0:10:0	0/0:9:0	0/0:4:0	0/0:4:0	0/0:15:0	0/0:18:0	0/0:12:0	0/0:28:0	0/0:10:0	0/0:28:0
CM008368.1	419306034	.	G	A	999	.	MQ=60;AC=76;AN=552	GT:DP:DV	0/0:8:0	0/0:8:0	0/0:8:0	0/0:13:0	0/0:6:0	0/0:8:0	0/0:6:0	1/1:11:11	1/1:10:10	0/0:13:0	0/0:9:0	0/0:27:0	0/0:11:0	0/0:6:0	0/0:8:0	1/1:8:8	1/1:6:6	1/1:7:7	0/0:6:0	0/0:8:0	0/0:8:0	1/1:10:10	1/1:26:26	0/0:4:0	0/0:15:0	0/0:8:0	0/0:27:0	0/0:22:0	0/0:24:0	1/1:11:11	0/0:8:0	1/1:16:16	0/0:5:0	0/0:8:0	1/1:12:12	1/1:7:7	0/0:23:0	0/0:12:0	0/0:18:0	0/0:9:0	0/0:6:0	0/0:13:0	0/0:9:0	0/0:14:0	0/0:10:0	0/0:10:0	0/0:16:0	0/0:14:0	0/0:10:0	0/0:14:0	0/0:30:0	0/0:12:0	0/0:13:0	0/0:10:0	0/0:9:0	0/0:16:0	0/0:10:0	0/0:7:0	0/0:5:0	0/0:8:0	0/0:8:0	0/0:30:0	1/1:5:5	0/0:8:0	0/0:6:0	0/0:11:0	1/1:6:6	0/0:7:0	0/0:17:0	0/0:7:0	0/0:10:0	0/0:8:0	0/0:18:0	0/0:9:0	1/1:8:8	0/0:13:0	0/0:26:0	0/0:8:0	0/0:13:0	0/0:15:0	1/1:8:8	1/1:24:24	1/1:17:17	0/0:12:0	0/0:4:0	0/0:14:0	0/0:9:0	0/0:24:0	1/1:16:16	0/0:14:0	0/0:25:0	0/0:6:0	0/0:6:0	0/0:8:0	0/0:6:0	0/0:6:0	0/0:10:0	0/0:8:0	0/0:4:0	0/0:9:0	0/0:10:0	0/0:10:0	1/1:9:9	1/1:5:5	0/0:31:0	1/1:9:9	0/0:12:0	0/0:14:0	0/0:19:0	0/0:5:0	1/1:25:25	0/0:7:0	0/0:17:0	0/0:12:0	0/0:11:0	0/0:11:0	0/0:9:0	1/1:10:10	0/0:7:0	0/0:11:0	0/0:10:0	0/0:9:0	0/0:13:0	0/0:4:0	0/0:9:0	0/0:16:0	0/0:9:0	0/0:9:0	1/1:10:10	0/0:3:0	1/1:6:6	1/1:10:10	0/0:14:0	1/1:30:30	./.:1:0	0/0:6:0	0/0:27:0	0/0:13:0	0/0:9:0	0/0:6:0	0/0:8:0	0/0:10:0	1/1:8:8	0/0:11:0	0/0:5:0	0/0:4:0	0/0:14:0	0/0:31:0	0/0:12:0	0/0:10:0	0/0:13:0	1/1:29:29	1/1:28:28	0/0:26:0	0/0:5:0	0/0:15:0	0/0:6:0	0/0:7:0	0/0:10:0	0/0:9:0	0/0:9:0	0/0:10:0	0/0:10:0	0/0:10:0	0/0:15:0	0/0:8:0	0/0:10:0	0/0:8:0	0/0:7:0	0/0:14:0	0/0:7:0	0/0:8:0	0/0:8:0	0/0:10:0	0/0:12:0	0/0:10:0	0/0:6:0	0/0:14:0	0/0:7:0	0/0:3:0	0/0:4:0	0/0:8:0	0/0:5:0	0/0:6:0	0/0:2:0	0/0:9:0	0/0:5:0	0/0:11:0	0/0:2:0	0/0:9:0	0/0:6:0	0/0:9:0	0/0:12:0	0/0:7:0	0/0:6:0	0/0:10:0	0/0:6:0	0/0:8:0	0/0:12:0	0/0:6:0	0/0:11:0	0/0:8:0	0/0:9:0	0/0:9:0	0/0:8:0	0/0:6:0	0/0:12:0	0/0:7:0	0/0:8:0	0/0:8:0	0/0:9:0	./.:1:0	0/0:7:0	0/0:4:0	0/0:6:0	0/0:13:0	0/0:9:0	0/0:12:0	0/0:7:0	0/0:4:0	0/0:12:0	0/0:7:0	0/0:4:0	0/0:10:0	0/0:11:0	0/0:7:0	0/0:6:0	0/0:5:0	0/0:11:0	0/0:9:0	0/0:4:0	0/0:8:0	0/0:4:0	0/0:10:0	0/0:10:0	0/0:8:0	0/0:6:0	0/0:10:0	0/0:2:0	0/0:9:0	0/0:15:0	0/0:9:0	0/0:11:0	0/0:6:0	0/0:8:0	0/0:9:0	0/0:6:0	0/0:5:0	0/0:10:0	0/0:7:0	0/0:7:0	0/0:12:0	0/0:9:1	0/0:10:0	0/0:13:0	0/0:6:0	0/0:11:0	0/0:6:0	0/0:6:0	0/0:4:0	0/0:7:0	0/0:12:0	0/0:3:0	0/0:9:0	0/0:21:0	1/1:7:7	0/0:6:0	1/1:5:5	1/1:5:5	1/1:9:9	1/1:3:3	1/1:2:2	0/0:7:0	0/0:11:0	0/0:6:0	0/0:19:0	1/1:7:7	1/1:17:17
CM008368.1	419306183	.	T	C	999	.	MQ=60;AC=32;AN=556	GT:DP:DV	0/0:8:0	0/0:9:0	0/0:9:0	0/0:10:0	0/0:4:0	1/1:9:9	1/1:8:8	0/0:11:0	0/0:11:0	0/0:17:0	1/1:11:11	0/0:18:0	0/0:10:0	0/0:10:0	1/1:8:8	0/0:11:0	0/0:8:0	0/0:9:0	1/1:8:8	0/0:13:0	0/0:7:0	0/0:11:0	0/0:27:0	0/0:8:0	0/0:15:0	0/0:12:0	0/0:22:0	0/0:18:0	0/0:20:0	0/0:14:0	0/0:8:0	0/0:9:0	0/0:7:0	0/0:10:0	0/0:4:0	0/0:11:0	0/0:29:0	0/0:10:0	0/0:17:0	0/0:6:0	0/0:3:0	0/0:10:0	0/0:9:0	0/0:12:0	0/0:13:0	1/1:12:12	1/1:17:17	0/0:10:0	0/0:7:0	0/0:6:0	1/1:19:19	0/0:8:0	0/0:12:0	1/1:9:9	0/0:5:0	0/0:15:0	0/0:12:0	0/0:6:0	0/0:6:0	0/0:12:0	0/0:11:0	0/0:25:0	0/0:6:0	0/0:10:0	0/0:7:0	0/0:7:0	0/0:9:0	0/0:9:0	0/0:9:0	0/0:8:0	0/0:18:0	0/0:9:0	0/0:16:0	0/0:11:0	0/0:11:0	0/0:8:0	0/0:18:0	0/0:13:0	1/1:11:11	0/0:13:0	0/0:9:0	0/0:15:0	0/0:9:0	0/0:6:0	0/0:6:0	0/0:24:0	0/0:9:0	0/0:23:0	0/0:12:0	1/1:13:13	1/1:23:23	0/0:10:0	0/0:8:0	0/0:7:0	1/1:10:10	0/0:5:0	0/0:9:0	0/0:7:0	1/1:8:8	0/0:8:0	0/0:9:0	0/0:15:0	0/0:9:0	0/0:8:0	0/0:21:0	0/0:8:0	0/0:12:0	0/0:9:0	0/0:19:0	0/0:12:0	0/0:28:0	0/0:12:0	0/0:6:0	0/0:9:0	0/0:9:0	0/0:14:0	0/0:6:0	0/0:12:1	0/0:8:0	0/0:14:0	0/0:6:0	0/0:3:0	0/0:13:0	0/0:5:0	0/0:10:0	0/0:13:0	0/0:9:0	0/0:18:0	0/0:12:0	0/0:9:0	0/0:6:0	0/0:14:0	0/0:12:0	0/0:23:0	0/0:12:0	0/0:11:0	0/0:23:0	0/0:12:0	0/0:15:0	0/0:11:0	0/0:7:0	0/0:12:0	0/0:8:0	0/0:8:0	0/0:5:0	1/1:4:4	0/0:7:0	0/0:23:0	0/0:13:0	1/1:7:7	0/0:11:0	0/0:30:0	0/0:25:0	0/0:23:0	0/0:3:0	0/0:7:0	0/0:6:0	0/0:6:0	0/0:5:0	0/0:5:0	0/0:5:0	0/0:8:0	0/0:8:0	0/0:13:0	0/0:7:0	0/0:9:0	0/0:7:0	0/0:8:0	0/0:8:0	0/0:13:0	0/0:10:0	0/0:5:0	0/0:15:0	0/0:10:0	0/0:10:0	0/0:6:0	0/0:4:0	0/0:13:0	0/0:7:0	0/0:2:0	0/0:7:0	0/0:8:0	0/0:3:0	0/0:6:0	0/0:6:0	0/0:6:0	0/0:6:0	0/0:7:0	0/0:8:0	0/0:10:0	0/0:7:0	0/0:6:0	0/0:12:0	0/0:2:0	0/0:6:0	0/0:9:0	0/0:5:0	0/0:11:0	0/0:13:0	0/0:3:0	0/0:10:0	0/0:6:0	0/0:5:0	0/0:9:0	0/0:6:0	0/0:3:0	0/0:12:0	0/0:9:0	0/0:8:0	0/0:6:0	0/0:9:0	0/0:7:0	0/0:5:0	0/0:11:0	0/0:8:0	0/0:8:0	0/0:7:0	0/0:6:0	0/0:4:0	0/0:9:0	0/0:7:0	0/0:10:0	0/0:10:0	0/0:11:0	0/0:4:0	0/0:8:0	0/0:17:0	0/0:10:0	0/0:3:0	0/0:7:0	0/0:4:0	0/0:7:0	0/0:6:0	0/0:10:0	0/0:9:0	0/0:5:0	0/0:4:0	0/0:9:0	0/0:3:0	0/0:8:0	0/0:4:0	0/0:11:0	0/0:8:0	0/0:8:0	0/0:9:0	0/0:7:0	0/0:4:0	0/0:5:0	0/0:7:0	0/0:11:0	0/0:4:0	0/0:12:0	0/0:8:0	0/0:5:0	0/0:7:0	0/0:4:0	0/0:11:0	0/0:8:0	0/0:7:0	0/0:6:0	0/0:8:0	0/0:12:0	0/0:11:0	0/0:6:0	0/0:19:0	0/0:6:0	0/0:4:0	0/0:6:0	0/0:6:0	0/0:8:0	0/0:4:0	0/0:2:0	0/0:8:0	0/0:11:0	0/0:10:0	0/0:20:0	0/0:9:0	0/0:25:0
CM008368.1	419306288	.	A	G	999	.	MQ=60;AC=18;AN=554	GT:DP:DV	0/0:9:0	0/0:10:0	0/0:10:0	0/0:17:0	0/0:4:0	0/0:6:0	0/0:8:0	0/0:13:0	0/0:7:0	0/0:7:0	0/0:10:0	0/0:20:0	0/0:10:0	0/0:10:0	0/0:8:0	0/0:7:0	0/0:8:0	0/0:14:0	0/0:13:0	0/0:9:0	0/0:9:0	0/0:8:0	0/0:23:0	0/0:7:0	0/0:15:0	0/0:13:0	0/0:29:0	0/0:17:0	0/0:18:0	0/0:8:0	0/0:9:0	0/0:12:0	0/0:7:0	0/0:11:0	0/0:3:0	0/0:5:0	0/0:25:0	0/0:7:0	0/0:24:0	0/0:8:0	0/0:5:0	0/0:9:0	0/0:10:0	0/0:11:0	0/0:13:0	0/0:12:0	0/0:21:0	0/0:12:0	0/0:6:0	0/0:9:0	0/0:22:0	0/0:7:0	0/0:9:0	0/0:9:0	0/0:10:0	0/0:11:0	0/0:6:0	0/0:8:0	0/0:8:0	0/0:7:0	0/0:13:0	0/0:27:0	0/0:10:0	0/0:8:0	0/0:7:0	0/0:7:0	0/0:5:0	0/0:8:0	0/0:9:0	0/0:8:0	0/0:11:0	0/0:6:0	0/0:19:0	0/0:10:0	0/0:11:0	0/0:7:0	0/0:16:0	0/0:14:0	0/0:17:0	0/0:9:0	0/0:9:0	0/0:22:0	0/0:10:0	0/0:9:0	0/0:4:0	0/0:29:0	0/0:11:0	0/0:16:0	0/0:16:0	0/0:13:0	0/0:28:0	0/0:14:0	0/0:4:0	0/0:7:0	0/0:11:0	0/0:10:0	0/0:15:0	0/0:9:0	0/0:6:0	0/0:10:0	0/0:6:0	0/0:14:0	0/0:12:0	0/0:4:0	0/0:24:0	0/0:7:0	0/0:15:0	0/0:9:0	0/0:20:0	0/0:10:0	0/0:30:0	0/0:8:0	0/0:7:0	0/0:10:0	0/0:6:0	0/0:11:0	0/0:8:0	0/0:11:0	0/0:6:0	0/0:11:0	0/0:8:0	0/0:4:0	0/0:7:0	0/0:4:0	0/0:10:0	0/0:13:0	0/0:14:0	0/0:10:0	0/0:10:0	0/0:7:0	0/0:6:0	0/0:12:0	0/0:5:0	0/0:28:0	0/0:14:0	0/0:12:0	0/0:23:0	0/0:14:0	0/0:13:0	0/0:10:0	0/0:11:0	0/0:14:0	0/0:8:0	0/0:11:0	0/0:5:0	0/0:7:0	0/0:8:0	0/0:25:0	0/0:10:0	0/0:11:0	0/0:10:0	0/0:28:0	0/0:25:0	0/0:30:0	0/0:10:0	1/1:10:10	0/0:5:0	0/0:11:0	0/0:3:0	0/0:8:0	0/0:9:0	0/0:6:0	0/0:8:0	0/0:10:0	0/0:7:0	0/0:11:0	0/0:5:0	0/0:6:0	0/0:7:0	0/0:11:0	0/0:16:0	0/0:2:0	0/0:12:0	0/0:12:0	0/0:6:0	0/0:8:0	0/0:10:0	0/0:7:0	0/0:4:0	0/0:6:0	0/0:9:0	0/0:10:0	0/0:5:0	0/0:7:0	0/0:6:0	0/0:6:0	0/0:4:0	0/0:10:0	0/0:2:0	0/0:11:0	0/0:5:0	0/0:9:0	0/0:5:0	0/0:7:0	1/1:6:6	0/0:8:0	1/1:9:9	1/1:8:7	1/1:15:15	1/1:6:6	0/0:9:0	0/0:4:0	0/0:9:0	1/1:11:11	0/0:5:0	0/0:3:0	0/0:8:0	0/0:7:0	0/0:8:0	0/0:3:0	0/0:6:0	1/1:4:4	0/0:5:0	0/0:14:0	0/0:4:0	0/0:11:0	0/0:7:0	0/0:6:0	0/0:9:0	0/0:9:0	0/0:7:0	0/0:6:0	0/0:8:0	0/0:12:0	1/1:5:5	0/0:5:0	0/0:17:0	0/0:7:0	0/0:7:0	0/0:6:0	0/0:7:0	0/0:7:0	0/0:6:0	0/0:9:0	0/0:5:0	0/0:8:0	0/0:3:0	0/0:10:0	0/0:4:0	0/0:3:0	0/0:11:0	0/0:11:0	0/0:6:0	0/0:6:0	0/0:5:0	0/0:7:0	0/0:6:0	0/0:8:0	0/0:4:0	0/0:10:0	0/0:7:0	0/0:8:0	0/0:8:0	0/0:8:0	0/0:11:0	0/0:4:0	0/0:7:0	0/0:8:0	0/0:6:0	0/0:7:0	0/0:8:0	0/0:7:0	0/0:8:0	0/0:5:0	0/0:17:0	0/0:8:0	0/0:5:0	0/0:5:0	0/0:7:0	0/0:8:0	0/0:3:0	./.:1:0	0/0:11:0	0/0:12:0	0/0:12:0	0/0:23:0	0/0:10:0	0/0:32:0
CM008368.1	419306355	.	C	T	999	.	MQ=60;AC=16;AN=554	GT:DP:DV	0/0:10:0	0/0:7:0	0/0:9:0	0/0:14:0	0/0:5:0	0/0:12:0	0/0:8:0	0/0:13:0	0/0:9:0	0/0:7:0	0/0:10:0	0/0:22:0	0/0:8:0	0/0:11:0	0/0:7:0	0/0:8:0	0/0:8:0	0/0:11:0	0/0:11:0	0/0:7:0	0/0:7:0	0/0:9:0	0/0:21:0	0/0:10:0	0/0:14:0	0/0:16:0	0/0:30:0	0/0:24:0	0/0:20:0	0/0:9:0	0/0:14:0	0/0:10:0	0/0:9:0	0/0:15:0	0/0:5:0	0/0:10:0	0/0:21:0	0/0:5:0	0/0:24:0	0/0:5:0	0/0:5:0	0/0:6:0	0/0:7:0	0/0:11:0	0/0:16:0	0/0:12:0	0/0:20:0	0/0:11:0	0/0:6:0	0/0:9:0	0/0:28:0	0/0:8:0	0/0:11:0	0/0:7:0	0/0:9:0	0/0:10:0	0/0:6:0	0/0:7:0	0/0:9:0	0/0:9:0	0/0:9:0	0/0:24:0	0/0:9:0	0/0:11:0	0/0:9:0	0/0:6:0	0/0:7:0	0/0:8:0	0/0:9:0	0/0:6:0	0/0:9:0	0/0:4:0	0/0:16:0	0/0:11:0	0/0:15:0	0/0:9:0	0/0:17:0	0/0:13:0	0/0:18:0	0/0:8:0	0/0:7:0	0/0:28:0	0/0:7:0	0/0:12:0	0/0:6:0	0/0:32:0	0/0:12:0	0/0:16:0	0/0:9:0	0/0:18:0	0/0:24:0	0/0:13:0	0/0:4:0	0/0:8:0	0/0:15:0	0/0:15:0	0/0:14:0	0/0:7:0	0/0:8:0	0/0:8:0	0/0:4:0	0/0:17:0	0/0:15:0	0/0:9:0	0/0:27:0	0/0:7:0	0/0:14:0	0/0:11:0	0/0:23:0	0/0:8:0	0/0:33:0	0/0:7:0	0/0:4:0	0/0:5:0	0/0:5:0	0/0:15:0	0/0:6:0	0/0:7:0	0/0:7:0	0/0:10:0	0/0:7:0	0/0:4:0	0/0:9:0	0/0:9:0	0/0:13:0	0/0:12:0	0/0:15:0	0/0:12:0	0/0:9:0	0/0:11:0	0/0:6:0	0/0:12:0	0/0:8:0	0/0:20:0	0/0:12:0	0/0:9:0	0/0:24:0	0/0:10:0	0/0:14:0	0/0:7:0	0/0:7:0	0/0:11:0	0/0:7:0	0/0:12:0	0/0:7:0	0/0:7:0	0/0:6:0	0/0:23:0	0/0:6:0	0/0:9:0	0/0:8:0	0/0:27:0	0/0:27:0	0/0:32:0	0/0:10:0	1/1:9:9	0/0:7:0	0/0:9:0	0/0:2:0	0/0:9:0	0/0:6:0	0/0:14:0	0/0:6:0	0/0:10:0	0/0:9:0	0/0:8:0	0/0:6:0	0/0:10:0	0/0:6:0	0/0:9:0	0/0:13:0	0/0:5:0	0/0:12:0	0/0:6:0	0/0:5:0	0/0:7:0	0/0:11:0	0/0:10:0	0/0:4:0	0/0:5:0	0/0:9:0	0/0:9:0	0/0:8:0	0/0:7:0	0/0:5:0	0/0:5:0	0/0:8:0	0/0:7:0	0/0:4:0	0/0:8:0	0/0:4:0	0/0:8:0	0/0:2:0	0/0:9:0	1/1:6:6	0/0:6:0	1/1:9:9	./.:4:3	1/1:11:11	1/1:5:5	0/0:9:0	0/0:5:0	0/0:9:0	1/1:8:8	0/0:6:0	0/0:3:0	0/0:6:0	0/0:6:0	0/0:10:0	0/0:3:0	0/0:6:0	1/1:6:6	0/0:8:0	0/0:17:0	0/0:5:0	0/0:10:0	0/0:5:0	0/0:4:0	0/0:5:0	0/0:7:0	0/0:6:0	0/0:7:0	0/0:11:0	0/0:14:0	1/1:9:9	0/0:7:0	0/0:13:0	0/0:10:0	0/0:6:0	0/0:6:0	0/0:11:0	0/0:7:0	0/0:9:0	0/0:5:0	0/0:4:0	0/0:7:0	0/0:5:0	0/0:11:0	0/0:8:0	0/0:3:0	0/0:8:0	0/0:13:0	0/0:6:0	0/0:6:0	0/0:10:0	0/0:3:0	0/0:8:0	0/0:7:0	0/0:5:0	0/0:11:0	0/0:8:0	0/0:8:0	0/0:4:0	0/0:7:0	0/0:11:0	0/0:2:0	0/0:6:0	0/0:10:0	0/0:5:0	0/0:6:0	0/0:6:0	0/0:4:0	0/0:7:0	0/0:5:0	0/0:18:0	0/0:11:0	0/0:7:0	0/0:4:0	0/0:8:0	0/0:8:0	0/0:3:0	0/0:2:0	0/0:9:0	0/0:15:0	0/0:13:0	0/0:24:0	0/0:10:0	0/0:39:0
CM008368.1	419306511	.	C	A	999	.	MQ=60;AC=10;AN=556	GT:DP:DV	0/0:4:0	0/0:10:0	0/0:8:0	0/0:8:0	0/0:11:0	0/0:11:0	0/0:8:0	0/0:9:0	0/0:3:0	0/0:8:0	0/0:11:0	0/0:18:0	0/0:5:0	0/0:9:0	0/0:5:0	0/0:10:0	0/0:10:0	0/0:10:0	0/0:11:0	0/0:16:0	0/0:7:0	0/0:10:0	0/0:30:0	0/0:9:0	0/0:9:0	0/0:7:0	0/0:23:0	0/0:24:0	0/0:22:0	0/0:11:0	0/0:12:0	0/0:13:0	0/0:11:0	0/0:11:0	0/0:5:0	0/0:14:0	0/0:28:0	0/0:8:0	0/0:24:0	0/0:8:0	0/0:5:0	0/0:9:0	0/0:9:0	0/0:14:0	0/0:8:0	0/0:8:0	0/0:14:0	0/0:11:0	0/0:6:0	0/0:13:0	0/0:28:0	0/0:7:0	0/0:12:0	0/0:5:0	0/0:8:0	0/0:9:0	0/0:12:0	0/0:5:0	0/0:8:0	0/0:6:0	0/0:7:0	0/0:22:0	0/0:14:0	0/0:8:0	0/0:8:0	0/0:4:0	0/0:8:0	0/0:13:0	0/0:9:0	0/0:10:0	0/0:6:0	0/0:7:0	0/0:20:0	0/0:8:0	0/0:11:0	0/0:10:0	0/0:32:0	0/0:9:0	0/0:13:0	0/0:6:0	0/0:4:0	0/0:27:0	0/0:3:0	0/0:14:0	0/0:9:0	0/0:24:0	0/0:14:0	0/0:21:0	0/0:4:0	0/0:11:0	0/0:26:0	0/0:11:0	0/0:11:0	0/0:11:0	0/0:6:0	0/0:8:0	0/0:16:0	0/0:12:0	0/0:10:0	0/0:9:0	0/0:10:0	0/0:9:0	0/0:15:0	0/0:5:0	0/0:25:0	0/0:12:0	0/0:10:0	0/0:8:0	0/0:27:0	0/0:11:0	0/0:32:0	0/0:10:0	0/0:7:0	0/0:7:0	0/0:2:0	0/0:14:0	0/0:7:0	0/0:7:0	0/0:9:0	0/0:6:0	0/0:5:0	0/0:3:0	0/0:10:0	0/0:10:0	0/0:8:0	0/0:10:0	0/0:8:0	0/0:17:0	0/0:7:0	0/0:11:0	0/0:6:0	0/0:8:0	0/0:7:0	0/0:15:0	0/0:12:0	0/0:5:0	1/1:21:21	0/0:9:0	0/0:6:0	0/0:9:0	0/0:12:0	0/0:8:0	0/0:6:0	0/0:9:0	0/0:12:0	0/0:11:0	0/0:9:0	0/0:20:0	0/0:10:0	0/0:12:0	0/0:8:0	0/0:26:0	0/0:22:0	0/0:36:0	0/0:10:0	0/0:10:0	0/0:11:0	0/0:8:0	0/0:2:0	0/0:9:0	0/0:8:0	0/0:13:0	0/0:7:0	0/0:7:0	0/0:11:0	0/0:9:0	0/0:5:0	0/0:10:0	0/0:5:0	0/0:12:0	0/0:10:0	0/0:6:0	0/0:11:0	0/0:9:0	0/0:8:0	0/0:5:0	0/0:11:0	0/0:13:0	0/0:6:0	0/0:9:0	0/0:12:0	0/0:7:0	0/0:13:0	0/0:7:0	0/0:10:0	0/0:12:0	0/0:8:0	0/0:6:0	0/0:2:0	0/0:7:0	0/0:6:0	0/0:12:0	0/0:5:0	0/0:10:0	0/0:8:0	0/0:7:0	0/0:16:0	0/0:4:0	0/0:13:0	0/0:6:0	0/0:12:0	0/0:4:0	0/0:6:0	0/0:14:0	0/0:6:0	0/0:2:0	0/0:6:0	0/0:6:0	0/0:7:0	0/0:8:0	0/0:9:0	0/0:3:0	0/0:7:0	0/0:13:0	0/0:4:0	0/0:12:0	0/0:10:0	0/0:4:0	0/0:11:0	0/0:13:0	0/0:9:0	0/0:7:0	0/0:9:0	0/0:8:0	0/0:7:0	0/0:5:0	0/0:6:0	1/1:8:8	0/0:7:0	0/0:5:0	0/0:8:0	0/0:7:0	0/0:6:0	1/1:5:5	0/0:11:0	0/0:5:0	0/0:9:0	0/0:13:0	0/0:9:0	0/0:6:0	0/0:11:0	0/0:9:0	1/1:11:11	0/0:6:0	1/1:7:7	0/0:7:0	0/0:6:0	0/0:5:0	0/0:7:0	0/0:10:0	0/0:9:0	0/0:12:0	0/0:8:0	0/0:6:0	0/0:16:0	0/0:4:0	0/0:4:0	0/0:13:0	0/0:3:0	0/0:5:0	0/0:12:0	0/0:11:0	0/0:12:0	0/0:7:0	0/0:28:0	0/0:10:0	0/0:9:0	0/0:8:0	0/0:3:0	0/0:3:0	0/0:4:0	0/0:2:0	0/0:9:0	0/0:11:0	0/0:18:0	0/0:29:0	0/0:13:0	0/0:36:0
CM008368.1	419306564	.	C	A	999	.	MQ=60;AC=350;AN=554	GT:DP:DV	0/0:5:0	0/0:10:0	0/0:9:0	0/0:7:0	0/0:9:0	0/0:10:0	0/0:10:0	1/1:8:8	1/1:8:8	0/0:9:0	0/0:10:0	1/1:22:22	0/0:4:0	0/0:7:0	0/0:7:0	1/1:11:11	1/1:8:8	1/1:9:9	0/0:8:0	0/0:10:0	0/0:6:0	1/1:11:11	1/1:26:26	1/1:9:9	0/0:8:0	0/0:11:0	1/1:28:28	1/1:17:17	0/0:25:0	1/1:11:11	1/1:12:12	1/1:13:13	0/0:13:0	1/1:7:7	1/1:7:7	1/1:14:14	0/0:26:0	0/0:8:0	1/1:18:18	0/0:9:0	0/0:3:0	0/0:9:0	0/0:8:0	0/0:14:0	1/1:6:6	0/0:7:0	0/0:11:0	0/0:15:0	0/0:5:0	1/1:12:12	0/0:30:0	0/0:12:0	1/1:12:12	0/0:8:0	1/1:7:7	1/1:8:8	1/1:16:16	0/0:10:0	0/0:5:0	0/0:7:0	0/0:8:0	0/0:26:0	1/1:15:15	0/0:11:0	0/0:8:0	0/0:5:0	1/1:6:6	0/0:10:0	0/0:12:0	0/0:10:0	0/0:9:0	0/0:9:0	0/0:19:0	0/0:9:0	1/1:13:12	0/0:12:0	1/1:27:27	1/1:6:6	0/0:11:0	0/0:7:0	1/1:4:4	1/1:19:19	1/1:3:3	1/1:10:10	1/1:9:9	1/1:21:21	1/1:13:13	0/0:22:0	1/1:4:4	0/0:13:0	0/0:27:0	1/1:10:10	1/1:10:10	0/0:12:0	0/0:6:0	1/1:7:7	0/0:15:0	0/0:13:0	0/0:11:0	0/0:10:0	0/0:7:0	0/0:8:0	1/1:13:13	1/1:9:9	0/0:27:0	1/1:9:9	0/0:8:0	1/1:7:7	0/0:33:0	0/0:11:0	1/1:28:28	0/0:10:0	0/0:9:0	0/0:5:0	0/0:3:0	0/0:13:0	0/0:9:0	1/1:10:10	0/0:11:0	0/0:8:0	0/0:8:0	0/0:3:0	0/0:15:0	0/0:12:0	0/0:9:0	0/0:9:0	0/0:13:0	0/0:15:0	1/1:6:6	0/0:11:0	1/1:4:4	1/1:7:7	0/0:4:0	1/1:15:15	0/0:12:0	0/0:2:0	1/1:23:23	0/0:10:0	0/0:7:0	0/0:9:0	0/0:6:0	0/0:11:0	1/1:8:8	0/0:9:0	1/1:12:12	0/0:8:0	1/1:10:10	1/1:19:19	0/0:6:0	0/0:9:0	0/0:9:0	1/1:27:27	1/1:27:27	0/0:34:0	1/1:9:9	1/1:10:10	1/1:10:10	1/1:9:9	1/1:4:4	1/1:9:9	1/1:7:7	1/1:11:11	1/1:7:7	1/1:11:11	1/1:8:8	1/1:5:5	1/1:5:5	1/1:8:8	1/1:3:3	1/1:12:12	1/1:11:11	1/1:6:6	1/1:8:8	1/1:10:10	1/1:4:4	1/1:6:6	1/1:10:10	1/1:14:14	1/1:7:7	1/1:7:7	1/1:9:9	1/1:6:6	1/1:14:14	1/1:5:5	1/1:7:7	1/1:12:12	1/1:7:7	1/1:5:5	1/1:2:2	1/1:9:9	1/1:8:8	0/0:11:0	1/1:4:4	1/1:12:12	1/1:8:8	1/1:7:7	1/1:13:13	1/1:3:3	1/1:8:8	1/1:6:6	1/1:7:7	1/1:4:4	1/1:8:8	1/1:14:14	1/1:9:9	1/1:3:3	1/1:4:4	1/1:6:6	1/1:8:8	1/1:8:8	1/1:8:8	1/1:4:4	1/1:9:9	1/1:13:13	1/1:5:5	1/1:7:7	1/1:9:9	1/1:4:4	1/1:9:9	1/1:11:11	1/1:9:9	1/1:5:5	1/1:7:7	1/1:9:9	1/1:10:10	1/1:6:6	1/1:8:8	1/1:12:12	1/1:11:11	1/1:4:4	1/1:10:10	1/1:6:6	1/1:10:10	1/1:4:4	1/1:11:11	1/1:7:7	1/1:9:9	1/1:11:11	1/1:6:6	1/1:4:4	1/1:11:11	1/1:6:6	1/1:10:10	1/1:8:8	1/1:9:9	1/1:10:10	1/1:7:7	1/1:5:5	1/1:9:9	1/1:7:7	1/1:11:11	1/1:14:14	1/1:7:7	1/1:7:7	1/1:13:13	1/1:3:3	1/1:4:4	1/1:10:10	1/1:3:3	1/1:6:6	1/1:8:8	1/1:9:9	1/1:10:10	1/1:7:7	1/1:22:22	1/1:7:7	1/1:8:8	1/1:6:6	1/1:7:7	1/1:4:4	1/1:5:5	./.:1:1	0/0:8:0	0/0:11:0	0/0:14:0	0/0:29:0	1/1:13:13	1/1:31:31
CM008368.1	419306813	.	C	T	999	.	MQ=60;AC=66;AN=554	GT:DP:DV	0/0:8:0	0/0:10:0	0/0:10:0	0/0:15:0	0/0:8:0	0/0:8:0	0/0:7:0	0/0:9:0	0/0:10:0	0/0:10:0	0/0:11:0	0/0:19:0	0/0:6:0	1/1:5:5	0/0:6:0	0/0:8:0	0/0:11:0	0/0:7:0	0/0:7:0	1/1:9:9	0/0:6:0	0/0:10:0	0/0:23:0	0/0:10:0	0/0:9:0	0/0:15:0	0/0:29:0	0/0:26:0	0/0:27:0	0/0:11:0	0/0:9:0	0/0:13:0	0/0:10:0	0/0:8:0	0/0:7:0	0/0:13:0	0/0:27:0	0/0:17:0	0/0:17:0	0/0:13:0	1/1:13:13	1/1:11:11	1/1:8:8	1/1:11:11	0/0:5:0	0/0:6:0	0/0:15:0	1/1:14:14	1/1:11:11	0/0:10:0	0/0:28:0	1/1:7:7	0/0:12:0	0/0:5:0	0/0:9:0	0/0:11:0	0/0:14:0	1/1:13:13	1/1:9:9	1/1:7:7	0/0:10:0	0/0:19:0	0/0:9:0	0/0:12:0	./.:1:0	0/0:13:0	0/0:11:0	0/0:9:0	1/1:14:14	1/1:11:11	0/0:11:0	0/0:5:0	0/0:25:0	0/0:4:0	0/0:8:0	0/0:17:0	0/0:30:0	0/0:13:0	0/0:15:0	0/0:10:0	0/0:11:0	0/0:25:0	0/0:8:0	0/0:11:0	0/0:5:0	0/0:20:0	0/0:10:0	1/1:29:29	0/0:13:0	0/0:8:0	0/0:26:0	0/0:10:0	0/0:6:0	1/1:16:16	0/0:8:0	0/0:12:0	1/1:13:13	1/1:13:13	0/0:9:0	0/0:9:0	0/0:5:0	1/1:6:5	0/0:8:0	0/0:13:0	1/1:26:26	0/0:12:0	0/0:8:0	0/0:5:0	0/0:33:0	1/1:11:10	0/0:24:0	0/0:12:0	0/0:8:0	1/1:11:11	0/0:8:0	0/0:9:0	0/0:7:0	0/0:10:0	0/0:7:0	0/0:10:0	0/0:9:0	0/0:12:0	0/0:13:0	0/0:13:0	0/0:11:0	1/1:8:8	1/1:11:11	1/1:11:11	0/0:17:0	1/1:11:11	0/0:8:1	0/0:9:0	1/1:6:6	0/0:24:0	1/1:10:10	1/1:6:6	0/0:36:0	0/0:14:0	0/0:11:0	0/0:13:0	1/1:5:5	1/1:5:4	0/0:8:0	1/1:9:9	0/0:11:0	0/0:11:0	0/0:9:0	0/0:18:0	0/0:10:0	0/0:11:0	1/1:12:12	0/0:26:0	0/0:24:0	0/0:34:0	0/0:10:0	0/0:9:0	0/0:10:0	0/0:7:0	0/0:6:0	0/0:11:0	0/0:8:0	0/0:8:0	0/0:8:0	0/0:9:0	0/0:9:0	0/0:12:0	0/0:9:0	0/0:11:0	0/0:6:0	0/0:11:0	0/0:6:0	0/0:9:0	0/0:10:0	0/0:9:0	0/0:9:0	0/0:12:0	0/0:12:0	0/0:13:0	0/0:7:0	0/0:5:0	0/0:10:0	0/0:5:0	0/0:8:0	0/0:10:0	0/0:10:0	0/0:11:0	0/0:6:0	0/0:9:0	0/0:9:0	0/0:7:0	0/0:5:0	0/0:8:0	0/0:4:0	0/0:9:0	0/0:8:0	0/0:9:0	0/0:11:0	0/0:5:0	0/0:9:0	0/0:9:0	0/0:5:0	0/0:6:0	0/0:8:0	0/0:10:0	0/0:8:0	0/0:5:0	0/0:6:0	0/0:8:0	0/0:11:0	0/0:5:0	0/0:9:0	0/0:9:0	0/0:8:0	0/0:10:0	0/0:5:0	0/0:10:0	0/0:10:0	0/0:10:0	0/0:11:0	0/0:9:0	0/0:10:0	0/0:5:0	0/0:5:0	0/0:12:0	0/0:8:0	0/0:4:0	0/0:13:0	0/0:5:0	0/0:12:0	0/0:7:0	0/0:8:0	0/0:9:0	0/0:3:0	0/0:5:0	0/0:9:0	0/0:11:0	0/0:8:0	0/0:9:0	0/0:11:0	0/0:5:0	0/0:7:0	0/0:4:0	0/0:10:0	0/0:7:0	0/0:10:0	0/0:9:0	0/0:12:0	0/0:5:0	0/0:6:0	0/0:11:0	0/0:15:0	0/0:12:0	0/0:9:0	0/0:6:0	0/0:8:0	0/0:4:0	0/0:5:0	0/0:6:0	0/0:6:0	0/0:5:0	0/0:7:0	0/0:8:0	0/0:9:0	0/0:9:0	0/0:21:0	0/0:10:0	0/0:10:0	0/0:3:0	0/0:3:0	0/0:3:0	0/0:11:0	0/0:4:0	0/0:9:0	0/0:15:0	0/0:13:0	0/0:25:0	0/0:15:0	0/0:31:0
CM008368.1	419306856	.	T	G	999	.	MQ=60;AC=512;AN=538	GT:DP:DV	1/1:6:6	1/1:9:9	0/0:8:0	0/0:12:0	1/1:9:9	1/1:5:5	1/1:6:6	1/1:7:7	1/1:11:11	1/1:11:11	1/1:7:7	1/1:16:16	0/0:6:0	1/1:3:3	1/1:9:9	1/1:8:8	1/1:10:10	1/1:10:10	1/1:10:10	1/1:6:6	1/1:5:5	1/1:10:10	1/1:21:21	1/1:8:8	1/1:6:6	1/1:18:18	1/1:23:23	1/1:21:21	1/1:25:25	1/1:8:8	1/1:9:9	1/1:14:14	1/1:12:12	1/1:9:9	1/1:6:6	1/1:9:9	1/1:30:30	1/1:14:14	1/1:21:21	1/1:13:13	1/1:10:10	1/1:8:8	1/1:10:10	1/1:12:12	1/1:3:3	1/1:6:6	1/1:17:17	1/1:15:15	1/1:10:10	1/1:10:10	1/1:27:27	1/1:6:6	1/1:8:8	1/1:4:4	1/1:6:6	1/1:9:9	1/1:14:14	1/1:13:13	1/1:11:11	1/1:8:8	1/1:9:9	0/0:17:0	1/1:10:10	0/0:8:0	0/0:3:0	1/1:12:12	1/1:11:11	1/1:10:10	1/1:14:14	1/1:13:13	0/0:11:0	1/1:7:7	0/0:26:0	1/1:5:5	1/1:5:5	1/1:12:12	1/1:24:24	1/1:13:13	1/1:12:12	1/1:12:12	1/1:7:7	1/1:23:23	1/1:9:9	1/1:10:10	1/1:5:5	1/1:21:21	1/1:10:10	1/1:25:25	1/1:13:13	1/1:13:13	1/1:25:25	1/1:7:7	1/1:6:6	1/1:12:12	1/1:13:13	1/1:9:9	1/1:10:10	1/1:10:10	1/1:7:7	0/0:8:0	1/1:5:5	1/1:8:8	1/1:9:9	1/1:11:11	1/1:31:31	1/1:12:12	1/1:7:7	1/1:4:4	1/1:27:27	1/1:11:11	1/1:21:21	1/1:12:12	1/1:11:11	1/1:10:10	0/0:10:0	0/0:11:0	0/0:5:0	1/1:12:12	1/1:3:3	1/1:9:9	1/1:9:9	1/1:12:12	1/1:16:16	1/1:11:11	1/1:11:11	1/1:9:9	1/1:14:14	1/1:12:12	1/1:13:13	1/1:9:9	1/1:6:6	1/1:10:10	1/1:7:7	1/1:26:26	1/1:6:6	1/1:6:6	1/1:34:34	1/1:12:12	1/1:12:12	1/1:8:8	1/1:7:7	1/1:7:7	1/1:4:4	1/1:7:7	1/1:10:10	1/1:10:10	1/1:10:10	1/1:24:24	1/1:6:6	1/1:8:8	1/1:15:15	1/1:20:20	1/1:23:23	0/0:33:0	1/1:10:10	./.:0:0	1/1:5:5	1/1:9:9	1/1:6:6	1/1:6:6	1/1:8:8	1/1:11:11	1/1:9:9	1/1:13:13	1/1:9:9	1/1:10:10	1/1:9:9	1/1:7:7	1/1:2:2	1/1:9:9	1/1:7:7	1/1:8:8	1/1:9:9	1/1:7:7	1/1:12:12	1/1:13:13	1/1:10:10	1/1:13:13	1/1:6:6	1/1:4:4	1/1:9:9	1/1:4:4	1/1:5:5	1/1:8:8	1/1:7:7	1/1:9:9	1/1:5:5	1/1:6:6	1/1:11:11	1/1:10:10	1/1:6:6	1/1:11:11	1/1:4:4	1/1:7:7	./.:0:0	1/1:10:10	./.:0:0	./.:0:0	./.:0:0	./.:0:0	1/1:5:5	1/1:8:8	1/1:7:7	./.:0:0	1/1:9:9	1/1:7:7	1/1:7:7	1/1:5:5	1/1:8:8	1/1:2:2	1/1:10:10	./.:0:0	1/1:9:9	1/1:9:9	1/1:7:7	1/1:8:8	1/1:12:12	1/1:12:12	1/1:11:11	1/1:7:7	1/1:11:11	1/1:5:5	1/1:6:6	1/1:10:10	./.:0:0	1/1:3:3	1/1:9:9	1/1:4:4	1/1:8:8	1/1:11:11	1/1:7:7	1/1:9:9	1/1:4:4	1/1:7:7	1/1:7:7	1/1:10:10	1/1:7:7	1/1:10:10	1/1:11:11	1/1:6:6	1/1:5:5	1/1:8:8	1/1:8:8	1/1:7:7	1/1:9:9	1/1:8:8	1/1:9:9	1/1:4:4	1/1:6:6	1/1:12:12	1/1:12:12	1/1:9:9	1/1:11:11	1/1:4:4	1/1:11:11	1/1:2:2	1/1:5:5	1/1:5:5	1/1:8:8	1/1:6:6	1/1:6:6	1/1:10:10	1/1:9:9	1/1:7:7	1/1:18:18	1/1:6:6	1/1:9:9	1/1:3:3	1/1:4:4	1/1:2:2	1/1:14:14	1/1:3:3	1/1:13:13	1/1:11:11	1/1:13:13	1/1:25:25	1/1:16:16	1/1:31:31
CM008368.1	419306981	.	G	A	999	.	MQ=60;AC=482;AN=556	GT:DP:DV	1/1:4:4	1/1:7:7	0/0:7:0	0/0:12:0	1/1:15:15	0/0:5:0	0/0:7:0	1/1:7:7	1/1:8:8	1/1:12:12	0/0:10:0	1/1:27:27	0/0:10:0	1/1:8:8	0/0:10:0	1/1:3:3	1/1:7:7	1/1:9:9	0/0:7:0	1/1:9:9	1/1:13:13	1/1:18:18	1/1:20:20	1/1:11:11	1/1:7:7	1/1:11:11	1/1:31:31	1/1:36:36	0/0:26:0	1/1:9:9	1/1:11:11	1/1:10:10	1/1:11:11	1/1:10:10	1/1:6:6	1/1:7:7	0/0:39:0	0/0:12:0	1/1:23:23	1/1:11:11	1/1:7:7	1/1:6:6	1/1:8:8	1/1:11:11	1/1:6:6	0/0:10:0	0/0:13:0	1/1:8:8	1/1:8:8	1/1:8:8	0/0:24:0	1/1:8:8	1/1:15:15	0/0:6:0	1/1:7:7	1/1:8:8	1/1:8:8	1/1:12:12	1/1:13:13	1/1:14:14	1/1:6:6	0/0:23:0	1/1:6:6	0/0:10:0	0/0:5:0	1/1:9:9	1/1:15:15	0/0:12:0	1/1:14:14	1/1:11:11	0/0:7:0	1/1:8:8	0/0:21:0	0/0:11:0	1/1:5:5	1/1:14:14	1/1:21:21	1/1:9:9	0/0:14:0	0/0:11:0	1/1:13:13	1/1:25:25	1/1:5:5	1/1:9:9	1/1:6:6	1/1:15:15	1/1:16:16	1/1:25:25	1/1:6:6	0/0:12:1	0/0:24:0	1/1:10:10	1/1:4:4	1/1:13:13	0/0:10:0	1/1:11:11	1/1:8:8	1/1:9:9	0/0:10:0	0/0:7:0	1/1:4:4	1/1:8:8	1/1:7:7	1/1:15:15	1/1:25:25	1/1:11:11	1/1:10:10	1/1:6:6	1/1:25:25	1/1:9:9	1/1:29:29	1/1:19:19	1/1:9:9	1/1:18:18	0/0:13:0	0/0:10:0	0/0:9:0	1/1:8:8	1/1:11:11	1/1:10:10	1/1:12:12	0/0:10:0	1/1:11:11	1/1:11:11	1/1:9:9	1/1:14:14	1/1:14:14	1/1:12:12	1/1:12:12	1/1:9:9	1/1:11:11	1/1:5:5	1/1:12:12	1/1:30:30	1/1:8:8	1/1:8:8	1/1:31:31	1/1:15:15	1/1:8:8	1/1:13:13	1/1:10:10	1/1:6:6	1/1:9:9	1/1:10:10	1/1:12:12	0/0:7:0	1/1:11:11	1/1:18:18	1/1:8:8	0/0:5:0	1/1:15:15	1/1:27:27	1/1:21:21	0/0:29:0	1/1:7:7	1/1:9:9	1/1:4:4	1/1:9:9	1/1:4:4	1/1:8:8	1/1:10:10	1/1:8:8	1/1:7:7	1/1:8:8	1/1:6:6	1/1:12:12	1/1:10:10	1/1:10:10	1/1:5:5	1/1:6:6	1/1:6:6	1/1:10:10	1/1:10:10	1/1:9:9	1/1:8:8	1/1:12:12	1/1:10:10	1/1:11:11	1/1:4:4	1/1:4:4	1/1:7:7	1/1:6:6	1/1:9:9	1/1:4:4	1/1:7:7	1/1:7:7	1/1:5:5	1/1:7:7	1/1:11:11	1/1:11:11	1/1:7:7	1/1:14:14	1/1:7:7	1/1:4:4	1/1:5:5	1/1:7:7	1/1:9:9	1/1:8:8	1/1:13:13	1/1:9:9	1/1:9:9	1/1:7:7	1/1:8:8	1/1:8:8	1/1:11:11	1/1:5:5	1/1:10:10	1/1:8:8	1/1:12:12	1/1:7:7	1/1:10:10	1/1:9:9	1/1:13:13	1/1:11:11	1/1:8:8	1/1:11:11	1/1:6:6	1/1:9:9	1/1:5:5	1/1:6:6	1/1:9:9	1/1:9:9	1/1:7:7	1/1:10:10	1/1:12:12	1/1:4:4	1/1:13:13	1/1:8:8	1/1:5:5	1/1:11:11	1/1:6:6	1/1:7:7	1/1:4:4	1/1:5:5	1/1:9:9	1/1:9:9	1/1:7:7	1/1:8:8	1/1:7:7	1/1:9:9	1/1:7:7	1/1:8:8	1/1:10:10	1/1:3:3	1/1:10:10	1/1:14:14	1/1:9:9	1/1:3:3	1/1:11:11	1/1:12:12	1/1:10:10	1/1:12:12	1/1:11:11	1/1:10:10	1/1:10:10	1/1:6:6	1/1:8:8	1/1:5:5	1/1:7:7	1/1:7:7	1/1:8:8	1/1:11:11	1/1:7:7	1/1:9:9	1/1:20:20	1/1:4:4	1/1:9:9	1/1:6:6	1/1:5:5	1/1:3:3	1/1:10:10	1/1:5:5	0/0:15:0	1/1:16:16	1/1:12:12	1/1:22:22	1/1:15:15	1/1:30:30
CM008368.1	419306994	.	A	C	999	.	MQ=60;AC=58;AN=556	GT:DP:DV	0/0:5:0	0/0:8:0	0/0:5:0	0/0:11:0	0/0:15:0	0/0:5:0	0/0:8:0	1/1:7:7	1/1:7:7	0/0:12:0	0/0:10:0	0/0:27:0	0/0:10:0	0/0:8:0	0/0:9:0	1/1:4:4	1/1:6:6	1/1:9:9	0/0:6:0	0/0:8:0	0/0:14:0	1/1:18:18	0/0:23:0	0/0:11:0	0/0:8:0	0/0:10:0	0/0:30:0	0/0:37:0	0/0:21:0	1/1:11:11	0/0:12:0	1/1:9:9	0/0:12:0	0/0:10:0	1/1:7:7	1/1:8:8	0/0:36:0	0/0:11:0	0/0:24:0	0/0:11:0	0/0:9:0	0/0:6:0	0/0:9:0	0/0:13:0	0/0:5:0	0/0:7:0	0/0:14:0	0/0:8:0	0/0:9:0	0/0:8:0	0/0:27:0	0/0:11:0	0/0:14:0	0/0:6:0	0/0:7:0	0/0:9:0	0/0:11:0	0/0:12:0	0/0:15:0	0/0:13:0	0/0:6:0	0/0:23:0	1/1:5:5	0/0:11:0	0/0:5:0	0/0:10:0	1/1:15:15	0/0:13:0	0/0:16:0	0/0:12:0	0/0:7:0	0/0:9:0	0/0:19:0	0/0:12:0	1/1:5:5	0/0:13:0	0/0:22:0	0/0:9:0	0/0:12:0	0/0:10:0	1/1:11:11	1/1:27:27	1/1:5:5	0/0:10:0	0/0:7:0	0/0:17:0	0/0:16:0	0/0:26:0	1/1:6:6	0/0:8:0	0/0:24:0	0/0:10:0	0/0:6:0	0/0:14:0	0/0:9:0	0/0:14:0	0/0:8:0	0/0:8:0	0/0:10:0	0/0:6:0	0/0:6:0	0/0:8:0	1/1:6:6	1/1:14:14	0/0:26:0	1/1:9:9	0/0:11:0	0/0:6:0	0/0:29:0	0/0:9:0	1/1:31:31	0/0:18:0	0/0:7:0	0/0:21:0	0/0:13:0	0/0:7:0	0/0:11:0	1/1:8:8	0/0:11:0	0/0:9:0	0/0:10:0	0/0:13:0	0/0:12:0	0/0:12:0	0/0:9:0	0/0:16:0	0/0:12:0	0/0:13:0	1/1:11:11	0/0:8:0	1/1:10:9	1/1:3:3	0/0:14:0	1/1:29:29	0/0:7:0	0/0:10:0	0/0:30:0	0/0:13:0	0/0:9:1	0/0:14:0	0/0:8:0	0/0:6:0	1/1:9:9	0/0:12:0	0/0:12:0	0/0:8:0	0/0:12:0	0/0:17:0	0/0:9:0	0/0:5:0	0/0:15:0	1/1:26:26	1/1:20:20	0/0:26:0	0/0:8:0	0/0:8:0	0/0:4:0	0/0:11:0	0/0:4:0	0/0:9:0	0/0:9:0	0/0:10:0	0/0:8:0	0/0:10:0	0/0:5:0	0/0:12:0	0/0:10:0	0/0:12:0	0/0:7:0	0/0:6:0	0/0:7:0	0/0:10:0	0/0:8:0	0/0:10:0	0/0:8:0	0/0:12:0	0/0:10:0	0/0:11:0	0/0:4:0	0/0:6:0	0/0:6:0	0/0:5:0	0/0:10:0	0/0:4:0	0/0:8:0	0/0:7:0	0/0:5:0	0/0:8:0	0/0:11:0	0/0:13:0	0/0:8:0	0/0:14:0	0/0:7:0	0/0:5:0	0/0:5:0	0/0:6:0	0/0:10:0	0/0:8:0	0/0:15:0	0/0:10:0	0/0:10:0	0/0:8:0	0/0:9:0	0/0:9:0	0/0:11:0	0/0:3:0	0/0:11:0	0/0:8:0	0/0:10:0	0/0:7:0	0/0:9:0	0/0:10:0	0/0:13:0	0/0:14:0	0/0:5:0	0/0:12:0	0/0:5:0	0/0:7:0	0/0:5:0	0/0:6:0	0/0:8:0	0/0:8:0	0/0:8:0	0/0:11:0	0/0:13:0	0/0:4:0	0/0:14:0	0/0:7:0	0/0:6:0	0/0:11:0	0/0:7:0	0/0:6:0	0/0:4:0	0/0:3:0	0/0:8:0	0/0:8:0	0/0:8:0	0/0:8:0	0/0:8:0	0/0:8:0	0/0:7:0	0/0:8:0	0/0:11:0	0/0:2:0	0/0:9:0	0/0:15:0	0/0:12:0	0/0:3:0	0/0:14:0	0/0:10:0	0/0:12:0	0/0:14:0	0/0:10:0	0/0:11:0	0/0:11:0	0/0:6:0	0/0:9:0	0/0:6:0	0/0:7:0	0/0:8:0	0/0:9:0	0/0:9:0	0/0:6:0	0/0:9:0	0/0:24:0	0/0:4:0	0/0:8:0	0/0:6:0	0/0:5:0	0/0:4:0	0/0:13:0	0/0:5:0	0/0:14:0	0/0:16:0	0/0:12:0	0/0:22:0	0/0:15:0	0/0:30:0
CM008368.1	419307040	.	C	T	999	.	MQ=60;AC=10;AN=554	GT:DP:DV	0/0:8:0	0/0:11:0	0/0:5:0	0/0:11:0	0/0:9:0	0/0:5:0	0/0:8:0	0/0:9:0	0/0:9:0	0/0:16:0	0/0:8:0	0/0:26:0	0/0:9:0	0/0:6:0	0/0:7:0	0/0:8:0	0/0:8:0	0/0:7:0	0/0:5:0	0/0:7:0	0/0:13:0	0/0:20:0	1/1:23:23	0/0:8:0	0/0:6:0	0/0:13:0	0/0:36:0	0/0:32:0	0/0:32:0	0/0:11:0	0/0:10:0	0/0:10:0	0/0:14:0	0/0:10:0	0/0:8:0	0/0:7:0	0/0:32:0	0/0:10:0	0/0:32:0	0/0:9:0	0/0:10:0	0/0:4:0	0/0:9:0	0/0:13:0	0/0:7:0	0/0:8:0	0/0:13:0	0/0:12:0	0/0:11:0	0/0:10:0	0/0:22:0	0/0:12:0	0/0:16:0	0/0:6:0	0/0:5:0	0/0:11:0	0/0:16:0	0/0:10:0	0/0:16:0	0/0:14:0	0/0:7:0	0/0:27:0	0/0:9:0	0/0:8:0	0/0:4:0	0/0:9:0	0/0:13:0	0/0:12:0	0/0:16:0	0/0:9:0	0/0:8:0	0/0:8:0	0/0:20:0	0/0:12:0	0/0:8:0	0/0:12:0	0/0:23:0	0/0:11:0	0/0:13:0	0/0:8:0	0/0:13:0	0/0:31:0	0/0:10:0	0/0:9:0	0/0:7:0	0/0:22:0	0/0:14:0	0/0:26:0	0/0:9:0	0/0:10:0	0/0:18:0	0/0:11:0	0/0:7:0	0/0:12:0	0/0:8:0	0/0:10:0	0/0:11:0	0/0:11:0	0/0:8:0	0/0:6:0	0/0:6:0	0/0:13:0	0/0:8:0	0/0:15:0	0/0:29:0	0/0:6:0	0/0:13:0	0/0:6:0	0/0:28:0	0/0:9:0	0/0:27:0	0/0:17:0	0/0:6:0	0/0:18:0	0/0:10:0	0/0:11:0	0/0:10:0	0/0:12:0	0/0:11:0	0/0:10:0	0/0:12:0	0/0:9:0	0/0:14:0	0/0:14:0	0/0:8:0	0/0:16:0	0/0:12:0	0/0:14:0	0/0:15:0	0/0:9:0	0/0:10:0	0/0:7:0	0/0:12:0	0/0:27:0	0/0:9:0	0/0:11:0	0/0:31:0	0/0:11:0	0/0:10:0	0/0:10:0	0/0:9:0	0/0:7:0	0/0:9:0	0/0:14:0	0/0:11:0	0/0:9:0	0/0:9:0	0/0:22:0	0/0:10:0	0/0:2:0	0/0:14:0	0/0:30:0	0/0:18:0	0/0:28:0	0/0:10:0	0/0:8:0	0/0:4:0	0/0:13:0	0/0:5:0	0/0:7:0	0/0:9:0	0/0:8:0	0/0:10:0	0/0:11:0	0/0:6:0	0/0:10:0	0/0:13:0	0/0:10:0	0/0:5:0	0/0:6:0	0/0:5:0	0/0:11:0	0/0:8:0	0/0:8:0	0/0:13:0	0/0:13:0	0/0:8:0	0/0:8:0	0/0:6:0	0/0:6:0	0/0:6:0	0/0:10:0	0/0:13:0	0/0:5:0	0/0:10:0	0/0:6:0	0/0:5:0	0/0:7:0	0/0:9:0	0/0:13:0	0/0:7:0	0/0:12:0	0/0:7:0	0/0:5:0	0/0:8:0	0/0:9:0	0/0:10:0	0/0:9:0	0/0:13:0	0/0:5:0	0/0:7:0	0/0:6:0	0/0:9:0	0/0:8:0	0/0:10:0	0/0:3:0	0/0:11:0	0/0:5:0	0/0:10:0	0/0:5:0	0/0:7:0	0/0:8:0	0/0:10:0	0/0:13:0	0/0:2:0	0/0:13:0	0/0:7:0	0/0:8:0	0/0:8:0	0/0:6:0	0/0:9:0	0/0:11:0	0/0:8:0	0/0:10:0	0/0:11:0	0/0:5:0	0/0:13:0	0/0:9:0	0/0:6:0	0/0:14:0	0/0:8:0	0/0:6:0	0/0:2:0	0/0:6:0	0/0:5:0	0/0:6:0	0/0:8:0	0/0:7:0	0/0:9:0	0/0:9:0	0/0:7:0	0/0:6:0	0/0:12:0	0/0:2:0	0/0:9:0	0/0:10:0	0/0:11:0	0/0:4:0	0/0:12:0	0/0:11:0	0/0:9:0	0/0:9:0	0/0:12:0	0/0:8:0	0/0:13:0	0/0:5:0	0/0:10:0	0/0:7:0	0/0:6:0	0/0:6:0	0/0:5:0	0/0:7:0	0/0:6:0	0/0:9:0	0/0:28:0	1/1:3:3	0/0:6:0	1/1:11:11	1/1:7:7	0/0:4:0	1/1:11:11	./.:1:1	0/0:13:0	0/0:13:0	0/0:11:0	0/0:20:0	0/0:14:0	0/0:28:0
CM008368.1	419307048	.	G	C	999	.	MQ=60;AC=92;AN=554	GT:DP:DV	0/0:8:0	0/0:11:0	0/0:4:0	0/0:11:0	0/0:10:0	0/0:4:0	0/0:8:0	0/0:8:0	0/0:9:0	0/0:18:0	0/0:7:0	0/0:22:0	0/0:10:0	0/0:6:0	0/0:8:0	0/0:8:0	0/0:8:0	0/0:8:0	0/0:5:0	0/0:7:0	0/0:14:0	0/0:18:0	0/0:24:0	1/1:8:8	0/0:6:0	0/0:13:0	0/0:37:0	0/0:34:0	0/0:32:0	0/0:10:0	1/1:10:10	0/0:10:0	0/0:12:0	1/1:9:9	0/0:8:0	0/0:6:0	0/0:33:0	0/0:9:0	0/0:36:0	0/0:7:0	0/0:10:0	0/0:5:0	0/0:10:0	0/0:12:0	1/1:8:8	0/0:5:0	0/0:13:0	0/0:13:0	0/0:11:0	1/1:10:10	0/0:21:0	0/0:13:0	1/1:15:15	0/0:6:0	1/1:5:5	1/1:10:10	1/1:16:16	0/0:10:0	0/0:16:0	0/0:14:0	0/0:7:0	0/0:27:0	0/0:8:0	0/0:6:0	0/0:4:0	0/0:10:0	0/0:14:0	0/0:12:0	0/0:15:0	0/0:9:0	0/0:8:0	0/0:7:0	0/0:20:0	0/0:11:0	0/0:8:0	0/0:12:0	0/0:21:0	1/1:11:11	0/0:13:0	0/0:7:0	0/0:12:0	0/0:31:0	0/0:9:0	1/1:10:10	1/1:6:6	1/1:23:23	1/1:12:12	0/0:25:0	0/0:10:0	0/0:9:1	0/0:19:0	1/1:10:10	1/1:8:8	0/0:13:0	0/0:8:0	1/1:10:10	0/0:11:0	0/0:12:0	0/0:8:0	0/0:6:0	0/0:5:0	0/0:13:0	0/0:9:0	0/0:14:0	0/0:31:0	0/0:6:0	0/0:14:0	1/1:6:6	0/0:29:0	0/0:9:0	0/0:27:0	0/0:16:0	0/0:7:0	0/0:17:0	0/0:10:0	0/0:13:0	0/0:9:0	0/0:12:0	0/0:12:0	0/0:10:0	0/0:11:0	0/0:9:0	0/0:15:0	0/0:13:0	0/0:8:0	0/0:16:0	0/0:11:0	0/0:15:0	0/0:15:0	0/0:10:0	0/0:8:0	0/0:7:0	0/0:12:0	0/0:27:0	0/0:9:0	0/0:11:0	0/0:30:0	0/0:11:0	0/0:10:0	0/0:10:0	0/0:9:0	0/0:7:0	0/0:9:0	0/0:14:0	1/1:11:11	0/0:11:0	1/1:10:10	1/1:23:23	0/0:8:0	0/0:2:0	0/0:14:0	0/0:30:0	0/0:18:0	0/0:28:0	1/1:9:9	0/0:7:0	1/1:4:4	0/0:14:0	1/1:4:4	0/0:9:0	0/0:10:0	0/0:8:0	0/0:11:0	1/1:10:10	0/0:6:0	1/1:10:10	1/1:14:14	1/1:8:8	0/0:5:0	0/0:8:0	0/0:5:0	0/0:11:0	0/0:9:0	0/0:8:0	0/0:13:0	0/0:13:0	0/0:7:0	0/0:7:0	0/0:7:0	0/0:6:0	0/0:6:0	0/0:8:0	0/0:13:0	0/0:5:0	0/0:9:0	0/0:7:0	0/0:6:0	0/0:6:0	0/0:11:0	0/0:13:0	0/0:7:0	0/0:15:0	0/0:7:0	0/0:7:0	0/0:8:0	0/0:9:0	0/0:9:0	0/0:9:0	0/0:14:0	0/0:5:0	1/1:7:7	1/1:5:5	1/1:9:9	0/0:8:0	0/0:10:0	0/0:3:0	0/0:12:0	0/0:4:0	0/0:9:0	1/1:4:4	1/1:7:7	0/0:7:0	1/1:8:8	1/1:12:12	1/1:3:3	1/1:14:14	0/0:7:0	0/0:9:0	0/0:8:1	0/0:7:0	0/0:9:0	1/1:8:8	1/1:8:8	1/1:10:10	0/0:10:0	0/0:5:0	0/0:12:0	0/0:8:0	0/0:7:0	0/0:14:0	0/0:9:0	1/1:6:6	0/0:4:0	0/0:6:0	0/0:5:0	1/1:6:6	0/0:9:0	0/0:6:0	0/0:9:0	0/0:10:0	0/0:7:0	0/0:6:0	0/0:12:0	0/0:2:0	0/0:10:0	0/0:10:0	0/0:10:0	0/0:4:0	0/0:12:0	0/0:10:0	0/0:11:0	0/0:9:0	0/0:11:0	0/0:8:0	0/0:12:0	0/0:4:0	0/0:12:0	0/0:6:0	0/0:7:0	0/0:6:0	1/1:5:5	1/1:6:6	0/0:7:0	1/1:9:9	1/1:26:26	0/0:3:0	0/0:6:0	0/0:10:0	0/0:8:0	0/0:4:0	0/0:13:0	./.:1:0	0/0:12:0	0/0:13:0	0/0:11:0	0/0:20:0	0/0:14:0	0/0:27:0
CM008368.1	419307246	.	A	G	999	.	MQ=60;AC=72;AN=540	GT:DP:DV	0/0:7:0	0/0:8:0	0/0:7:0	0/0:4:0	0/0:4:0	0/0:2:0	./.:1:0	1/1:8:8	1/1:5:5	0/0:11:0	0/0:3:0	0/0:23:0	0/0:8:0	0/0:4:0	0/0:3:0	1/1:9:9	./.:0:0	1/1:9:9	0/0:2:0	0/0:14:0	0/0:5:0	1/1:14:14	1/1:24:24	0/0:6:0	0/0:4:0	0/0:5:0	0/0:25:0	0/0:19:1	0/0:17:0	1/1:5:5	0/0:7:0	1/1:10:10	0/0:6:0	./.:4:1	1/1:7:7	1/1:7:7	0/0:16:0	0/0:9:0	0/0:23:0	0/0:2:0	0/0:5:0	0/0:7:0	0/0:8:0	0/0:10:0	0/0:3:0	./.:1:0	0/0:2:0	0/0:6:0	0/0:6:0	0/0:6:0	0/0:6:0	0/0:8:0	0/0:10:0	0/0:2:0	0/0:3:0	0/0:8:0	0/0:15:1	0/0:9:0	0/0:9:0	0/0:4:0	0/0:7:0	0/0:25:0	1/1:3:3	0/0:11:0	0/0:11:0	0/0:8:0	1/1:11:11	0/0:9:0	0/0:13:0	0/0:5:0	0/0:4:0	0/0:8:1	0/0:14:0	0/0:10:0	1/1:9:9	0/0:5:0	0/0:19:0	0/0:8:0	0/0:3:0	0/0:5:0	1/1:9:9	1/1:11:11	1/1:9:9	./.:8:2	0/0:3:0	0/0:17:0	0/0:12:0	0/0:22:0	1/1:6:6	0/0:2:0	0/0:4:0	0/0:9:0	0/0:8:1	0/0:9:0	0/0:2:0	0/0:5:0	0/0:4:0	0/0:18:0	0/0:2:0	0/0:6:0	0/0:2:0	0/0:7:0	1/1:10:10	1/1:5:5	0/0:21:0	1/1:4:4	0/0:11:0	0/0:5:0	0/0:18:0	0/0:5:0	1/1:20:20	0/0:6:0	0/0:3:0	0/0:12:0	0/0:4:0	0/0:5:0	0/0:11:0	1/1:4:4	0/0:4:0	0/0:9:0	0/0:5:0	0/0:6:0	0/0:9:0	0/0:7:1	0/0:5:0	0/0:12:0	0/0:10:0	0/0:11:0	1/1:12:12	0/0:9:0	1/1:7:7	1/1:5:5	0/0:6:0	1/1:12:12	0/0:7:0	0/0:8:0	0/0:14:0	0/0:6:0	0/0:9:1	0/0:8:0	0/0:6:0	0/0:10:0	1/1:4:4	0/0:14:0	0/0:12:0	0/0:4:0	0/0:5:0	0/0:12:0	0/0:9:0	./.:0:0	0/0:9:0	1/1:24:24	1/1:16:16	0/0:19:0	0/0:10:0	0/0:4:0	0/0:7:0	0/0:3:0	0/0:2:0	0/0:2:0	0/0:3:0	0/0:6:0	0/0:5:0	0/0:10:0	0/0:5:0	0/0:3:0	0/0:6:0	0/0:10:0	0/0:4:0	0/0:7:0	0/0:5:0	0/0:8:0	0/0:5:0	0/0:6:0	0/0:7:0	0/0:8:0	0/0:7:0	0/0:7:0	0/0:11:0	0/0:10:0	0/0:3:0	0/0:5:0	0/0:5:0	0/0:5:0	0/0:6:0	0/0:7:0	0/0:7:0	0/0:6:0	0/0:3:0	0/0:4:0	0/0:7:0	0/0:10:0	0/0:7:0	0/0:8:0	0/0:4:0	./.:1:0	0/0:11:0	0/0:3:0	0/0:10:0	0/0:6:0	0/0:3:0	0/0:6:0	0/0:5:0	0/0:5:0	0/0:7:0	0/0:4:0	0/0:5:0	0/0:6:0	0/0:13:0	0/0:5:0	0/0:7:0	0/0:4:0	0/0:4:0	0/0:6:0	0/0:6:0	0/0:10:0	0/0:6:0	0/0:9:0	0/0:3:0	0/0:6:0	0/0:7:0	0/0:4:0	0/0:6:0	0/0:6:0	0/0:8:0	0/0:5:0	0/0:8:0	0/0:7:0	0/0:5:0	0/0:6:0	0/0:3:0	0/0:5:0	0/0:3:0	0/0:6:0	0/0:4:0	0/0:3:0	0/0:4:0	0/0:9:0	0/0:2:0	0/0:10:0	0/0:7:0	0/0:6:0	0/0:10:0	0/0:6:0	0/0:10:0	0/0:3:0	0/0:9:0	0/0:3:0	0/0:11:0	0/0:6:0	0/0:10:0	0/0:8:0	0/0:7:0	0/0:4:0	0/0:5:0	0/0:4:0	0/0:12:0	0/0:7:1	0/0:9:0	0/0:5:0	0/0:2:0	./.:2:1	0/0:3:0	0/0:5:1	0/0:19:0	1/1:2:2	0/0:2:0	1/1:8:8	1/1:4:4	0/0:10:0	1/1:3:3	1/1:4:4	0/0:11:0	0/0:12:0	0/0:6:0	0/0:10:1	1/1:10:10	1/1:14:14
CM008368.1	419307247	.	C	T	999	.	MQ=60;AC=56;AN=544	GT:DP:DV	0/0:9:0	0/0:9:0	0/0:9:0	0/0:6:0	0/0:5:0	0/0:2:0	./.:1:0	1/1:8:8	1/1:4:4	0/0:10:0	0/0:4:0	0/0:24:0	0/0:8:0	0/0:4:0	0/0:2:0	1/1:10:10	./.:0:0	1/1:8:8	0/0:2:0	0/0:14:0	0/0:5:0	1/1:12:12	0/0:24:0	0/0:7:0	0/0:5:0	0/0:3:0	0/0:28:0	0/0:19:0	0/0:18:0	1/1:5:5	0/0:7:0	1/1:9:9	0/0:6:0	0/0:6:0	1/1:6:6	1/1:7:7	0/0:17:0	0/0:8:0	0/0:27:0	0/0:3:0	0/0:6:0	0/0:8:0	0/0:9:0	0/0:10:0	0/0:5:0	./.:1:0	0/0:2:0	0/0:6:0	0/0:7:0	0/0:7:0	0/0:6:0	0/0:7:0	0/0:10:0	0/0:2:0	0/0:4:0	0/0:9:0	0/0:17:0	0/0:9:0	0/0:10:0	0/0:4:0	0/0:7:0	0/0:31:0	1/1:3:3	0/0:9:0	0/0:11:0	0/0:9:0	1/1:11:11	0/0:11:0	0/0:14:0	0/0:5:0	0/0:5:0	0/0:9:0	0/0:14:0	0/0:10:0	1/1:9:9	0/0:5:0	0/0:19:0	0/0:8:0	0/0:3:0	0/0:5:0	1/1:9:8	1/1:10:10	1/1:9:9	0/0:7:0	0/0:2:0	0/0:20:0	0/0:12:1	0/0:22:0	1/1:6:6	0/0:3:0	0/0:4:0	0/0:10:0	0/0:8:0	0/0:10:0	./.:1:0	0/0:6:0	0/0:5:0	0/0:20:0	0/0:2:0	0/0:9:0	0/0:2:0	0/0:7:0	1/1:9:9	1/1:5:5	0/0:21:0	1/1:4:4	0/0:12:0	0/0:7:0	0/0:19:0	0/0:4:0	1/1:18:18	0/0:7:0	0/0:3:0	0/0:14:0	0/0:4:0	0/0:6:0	0/0:13:0	1/1:4:4	0/0:4:0	0/0:9:0	0/0:6:0	0/0:7:0	0/0:8:0	0/0:10:0	0/0:5:0	0/0:12:0	0/0:11:0	0/0:12:0	1/1:12:12	0/0:10:0	1/1:7:7	1/1:5:5	0/0:8:0	1/1:13:13	0/0:8:0	0/0:10:0	0/0:18:0	0/0:6:0	0/0:9:1	0/0:7:0	0/0:6:0	0/0:9:0	1/1:4:4	0/0:16:0	0/0:12:0	0/0:4:0	0/0:5:0	0/0:15:0	0/0:11:0	./.:1:0	0/0:10:0	1/1:24:24	1/1:15:15	0/0:19:0	0/0:11:0	0/0:4:0	0/0:8:0	0/0:3:0	0/0:2:0	0/0:2:0	0/0:3:0	0/0:8:0	0/0:8:0	0/0:11:0	0/0:6:0	0/0:4:0	0/0:6:0	0/0:9:0	0/0:4:0	0/0:7:0	0/0:5:0	0/0:11:0	0/0:5:0	0/0:7:0	0/0:9:0	0/0:9:0	0/0:7:0	0/0:8:0	0/0:13:0	0/0:10:0	0/0:4:0	0/0:7:0	0/0:8:0	0/0:5:0	0/0:7:0	0/0:8:0	0/0:8:0	0/0:6:0	0/0:3:0	0/0:6:0	0/0:7:0	0/0:12:0	0/0:7:0	0/0:7:0	0/0:7:0	./.:1:0	0/0:14:0	0/0:4:0	0/0:10:0	0/0:7:0	0/0:6:0	0/0:7:0	0/0:6:0	0/0:6:0	0/0:7:0	0/0:5:0	0/0:5:0	0/0:7:0	0/0:15:0	0/0:5:0	0/0:7:0	0/0:4:0	0/0:6:0	0/0:8:0	0/0:6:0	0/0:11:0	0/0:7:0	0/0:12:0	0/0:3:0	0/0:7:0	0/0:8:0	0/0:5:0	0/0:7:0	0/0:8:0	0/0:8:0	0/0:5:0	0/0:11:0	0/0:11:0	0/0:9:0	0/0:9:0	0/0:5:0	0/0:6:0	0/0:3:0	0/0:6:0	0/0:6:0	0/0:5:0	0/0:7:0	0/0:9:0	0/0:3:0	0/0:10:0	0/0:9:0	0/0:4:0	0/0:12:0	0/0:4:0	0/0:9:0	0/0:3:0	0/0:9:0	0/0:3:0	0/0:11:0	0/0:6:0	0/0:10:0	0/0:10:0	0/0:8:0	0/0:5:0	0/0:5:0	0/0:4:0	0/0:12:0	0/0:9:0	0/0:9:0	0/0:6:0	0/0:3:0	0/0:3:0	0/0:3:0	0/0:5:0	0/0:22:0	0/0:3:0	0/0:2:0	0/0:9:0	0/0:4:0	0/0:10:0	0/0:4:0	0/0:4:0	0/0:11:0	0/0:12:0	0/0:6:0	0/0:10:0	0/0:10:0	0/0:14:0
CM008368.1	419307255	.	G	T	999	.	MQ=60;AC=8;AN=538	GT:DP:DV	0/0:10:0	0/0:10:0	0/0:9:0	0/0:5:0	0/0:6:0	0/0:2:0	./.:1:0	0/0:10:0	0/0:6:0	0/0:11:0	0/0:3:0	0/0:24:0	0/0:6:0	0/0:4:0	0/0:2:0	0/0:11:0	./.:0:0	0/0:9:0	./.:1:0	0/0:14:0	0/0:5:0	0/0:14:0	0/0:24:0	0/0:8:0	0/0:5:0	0/0:5:0	0/0:28:0	0/0:19:0	0/0:18:0	0/0:5:0	0/0:9:0	0/0:10:0	0/0:6:0	0/0:5:0	0/0:8:0	0/0:7:0	0/0:16:0	0/0:9:0	0/0:27:0	0/0:3:0	0/0:6:0	0/0:7:0	0/0:9:0	0/0:9:0	0/0:5:0	0/0:2:0	./.:1:0	0/0:7:0	0/0:9:0	0/0:7:0	0/0:6:0	0/0:10:0	0/0:9:0	0/0:2:0	0/0:3:0	0/0:10:0	0/0:15:0	0/0:8:0	0/0:9:0	0/0:5:0	0/0:6:0	0/0:28:0	0/0:3:0	0/0:10:0	0/0:11:0	0/0:10:0	0/0:9:0	0/0:11:0	0/0:12:0	0/0:5:0	0/0:5:0	0/0:9:0	0/0:16:0	0/0:8:0	0/0:10:0	0/0:4:0	0/0:20:0	0/0:9:0	0/0:3:0	0/0:5:0	0/0:11:0	0/0:14:0	0/0:8:0	0/0:9:0	0/0:3:0	0/0:20:0	0/0:13:0	0/0:20:0	0/0:6:0	0/0:4:0	0/0:4:0	0/0:13:0	0/0:10:0	0/0:11:0	./.:0:0	0/0:6:0	0/0:7:0	0/0:19:0	./.:1:0	0/0:8:0	0/0:2:0	0/0:8:0	0/0:10:0	0/0:4:0	0/0:24:0	0/0:5:0	0/0:13:0	0/0:8:0	0/0:21:0	0/0:5:0	0/0:21:0	0/0:5:0	0/0:3:0	0/0:14:0	0/0:3:0	0/0:9:0	0/0:13:0	0/0:6:0	0/0:5:0	0/0:10:0	0/0:5:0	0/0:7:0	0/0:7:0	0/0:9:0	0/0:5:0	0/0:14:0	0/0:9:0	0/0:11:0	0/0:14:0	0/0:11:0	0/0:8:0	0/0:4:0	0/0:9:0	0/0:15:0	0/0:7:0	0/0:10:0	0/0:23:0	0/0:6:0	0/0:10:0	0/0:8:0	0/0:6:0	0/0:10:0	0/0:3:0	0/0:15:0	0/0:11:0	0/0:3:0	0/0:4:0	0/0:17:0	0/0:12:0	./.:1:0	0/0:11:0	0/0:28:0	0/0:17:0	0/0:21:0	0/0:10:0	0/0:3:0	0/0:8:0	0/0:4:0	0/0:2:0	0/0:2:0	0/0:3:0	0/0:6:0	0/0:8:0	0/0:9:0	0/0:9:0	0/0:4:0	0/0:5:0	0/0:10:0	0/0:5:0	0/0:6:0	0/0:7:0	0/0:10:0	0/0:5:0	0/0:10:0	0/0:7:0	0/0:10:0	0/0:7:0	0/0:8:0	0/0:13:0	0/0:8:0	0/0:6:0	0/0:7:0	0/0:9:0	0/0:5:0	0/0:7:0	0/0:8:0	0/0:7:0	0/0:8:0	0/0:5:0	0/0:7:0	0/0:8:0	0/0:12:0	0/0:8:0	0/0:9:0	0/0:7:0	./.:1:0	1/1:11:11	1/1:3:3	1/1:9:8	1/1:5:5	0/0:5:0	0/0:7:0	0/0:5:0	0/0:5:0	0/0:7:0	0/0:6:0	0/0:6:0	0/0:6:0	0/0:14:0	0/0:5:0	0/0:6:0	0/0:6:0	0/0:6:0	0/0:7:0	0/0:6:0	0/0:10:0	0/0:7:0	0/0:11:0	0/0:4:0	0/0:8:0	0/0:7:0	0/0:5:0	0/0:7:0	0/0:10:0	0/0:8:0	0/0:5:0	0/0:11:0	0/0:10:0	0/0:10:0	0/0:8:0	0/0:5:0	0/0:6:0	0/0:3:0	0/0:8:0	0/0:6:0	0/0:4:0	0/0:6:0	0/0:9:0	0/0:4:0	0/0:10:0	0/0:8:0	0/0:6:0	0/0:13:0	0/0:6:0	0/0:9:0	0/0:3:0	0/0:7:0	0/0:3:0	0/0:11:0	0/0:5:0	0/0:11:0	0/0:9:0	0/0:8:0	0/0:6:0	0/0:4:0	0/0:3:0	0/0:12:0	0/0:9:0	0/0:6:0	0/0:8:0	0/0:4:0	0/0:3:0	0/0:2:0	0/0:6:0	0/0:24:0	0/0:4:0	./.:1:0	0/0:10:0	0/0:4:0	0/0:9:0	0/0:3:0	0/0:4:0	0/0:13:0	0/0:12:0	0/0:5:0	0/0:8:0	0/0:10:0	0/0:13:0
CM008368.1	419307271	.	C	T	999	.	MQ=60;AC=18;AN=532	GT:DP:DV	0/0:8:0	0/0:9:0	0/0:8:0	0/0:6:0	0/0:5:0	./.:1:0	./.:1:0	0/0:9:0	0/0:5:0	0/0:10:0	0/0:2:0	0/0:20:0	0/0:7:0	0/0:3:0	0/0:2:0	0/0:11:0	./.:0:0	0/0:8:0	./.:1:0	0/0:13:0	0/0:3:0	0/0:16:0	0/0:22:0	0/0:8:0	0/0:4:0	0/0:6:0	0/0:26:0	0/0:19:0	0/0:16:0	0/0:6:0	0/0:8:0	0/0:11:0	0/0:5:0	0/0:6:0	0/0:7:0	0/0:7:0	0/0:17:0	0/0:9:0	0/0:26:0	0/0:3:0	0/0:7:0	0/0:6:0	0/0:8:0	0/0:11:0	0/0:5:0	./.:1:0	./.:0:0	0/0:7:0	0/0:8:0	0/0:6:0	0/0:2:0	0/0:10:0	0/0:11:0	0/0:2:0	0/0:4:0	0/0:8:0	0/0:17:0	0/0:7:0	0/0:8:0	0/0:3:0	0/0:7:0	0/0:28:0	0/0:2:0	0/0:9:0	0/0:12:0	0/0:9:0	0/0:7:0	0/0:12:0	0/0:12:0	0/0:2:0	0/0:5:0	0/0:9:0	0/0:17:0	0/0:9:0	0/0:9:0	0/0:5:0	0/0:18:0	0/0:8:0	./.:1:0	0/0:6:0	0/0:12:0	0/0:15:0	0/0:11:0	0/0:9:0	0/0:5:0	0/0:19:0	0/0:9:0	0/0:16:0	0/0:7:0	0/0:2:0	0/0:3:0	0/0:12:0	0/0:9:0	0/0:9:0	./.:0:0	0/0:6:0	0/0:7:0	0/0:17:0	./.:0:0	0/0:10:0	0/0:2:0	0/0:7:0	0/0:10:0	0/0:4:0	0/0:21:0	0/0:5:0	0/0:13:0	0/0:7:0	0/0:16:0	0/0:4:0	0/0:23:0	0/0:5:0	0/0:2:0	0/0:14:0	0/0:3:0	0/0:7:0	0/0:13:0	0/0:6:0	0/0:3:0	0/0:10:0	0/0:2:0	0/0:8:0	0/0:8:0	0/0:9:0	0/0:4:0	0/0:12:0	0/0:9:0	0/0:8:0	0/0:12:0	0/0:10:0	0/0:10:0	0/0:4:0	0/0:7:0	0/0:11:0	0/0:8:0	0/0:8:0	0/0:23:0	0/0:6:0	0/0:9:0	0/0:8:0	0/0:7:0	0/0:10:0	0/0:4:0	0/0:13:0	0/0:10:0	0/0:3:0	0/0:5:0	0/0:16:0	0/0:11:0	./.:0:0	0/0:11:0	0/0:27:0	0/0:18:0	0/0:19:0	0/0:8:0	1/1:5:5	0/0:8:0	0/0:7:0	0/0:2:0	0/0:2:0	0/0:4:0	0/0:6:0	0/0:9:0	0/0:7:0	0/0:7:0	0/0:5:0	0/0:6:0	0/0:10:0	0/0:5:0	0/0:6:0	0/0:6:0	0/0:8:0	0/0:7:0	0/0:8:0	0/0:7:0	0/0:8:0	0/0:7:0	0/0:8:0	0/0:11:0	0/0:7:0	0/0:7:0	0/0:7:0	0/0:9:0	0/0:4:0	0/0:8:0	0/0:9:0	0/0:8:0	0/0:8:0	0/0:5:0	0/0:7:0	0/0:8:0	0/0:8:0	0/0:7:0	0/0:9:0	1/1:6:6	./.:1:0	1/1:8:8	1/1:2:2	1/1:9:9	1/1:5:5	0/0:5:0	0/0:7:0	0/0:6:0	1/1:5:5	0/0:6:0	0/0:7:0	0/0:6:0	0/0:4:0	0/0:16:0	0/0:4:0	0/0:6:0	1/1:4:4	0/0:6:0	0/0:7:0	0/0:4:0	0/0:9:0	0/0:5:0	0/0:11:0	0/0:4:0	0/0:6:0	0/0:6:0	0/0:5:0	0/0:7:0	0/0:10:0	1/1:7:7	0/0:4:0	0/0:10:0	0/0:9:0	0/0:7:0	0/0:9:0	0/0:7:0	0/0:4:0	0/0:3:0	0/0:6:0	0/0:6:0	0/0:4:0	0/0:8:0	0/0:10:0	0/0:5:0	0/0:10:0	0/0:7:0	0/0:6:0	0/0:9:0	0/0:5:0	0/0:9:0	0/0:4:0	0/0:9:0	0/0:3:0	0/0:10:0	0/0:3:0	0/0:8:0	0/0:6:0	0/0:9:0	0/0:5:0	0/0:5:0	0/0:4:0	0/0:10:0	0/0:8:0	0/0:6:0	0/0:7:0	0/0:4:0	0/0:3:0	0/0:2:0	0/0:6:0	0/0:21:0	0/0:3:0	./.:1:0	0/0:10:0	0/0:4:0	0/0:10:0	0/0:2:0	0/0:5:0	0/0:10:0	0/0:10:0	0/0:3:0	0/0:6:0	0/0:10:0	0/0:13:0
CM008368.1	419307341	.	G	C	833	.	MQ=60;AC=12;AN=546	GT:DP:DV	0/0:7:0	0/0:6:0	0/0:9:0	0/0:6:0	0/0:6:0	0/0:4:0	0/0:3:0	0/0:5:0	0/0:5:0	0/0:11:0	0/0:3:0	0/0:14:0	0/0:7:0	./.:1:0	0/0:2:0	0/0:9:0	0/0:3:0	0/0:9:0	0/0:2:0	0/0:11:0	0/0:7:0	0/0:13:0	0/0:16:0	0/0:8:0	0/0:4:0	0/0:5:0	0/0:19:0	0/0:18:0	0/0:20:0	0/0:6:0	0/0:7:0	0/0:11:0	0/0:6:0	0/0:4:0	0/0:8:0	0/0:6:0	0/0:12:0	0/0:5:0	0/0:24:0	0/0:2:0	0/0:4:0	0/0:6:0	0/0:6:0	0/0:9:0	0/0:4:0	0/0:3:0	0/0:6:0	0/0:3:0	0/0:7:0	0/0:9:0	0/0:4:0	0/0:9:0	0/0:9:0	./.:1:0	0/0:5:0	0/0:9:0	0/0:11:0	0/0:10:0	0/0:9:0	0/0:4:0	0/0:4:0	0/0:24:0	0/0:2:0	0/0:7:0	0/0:12:0	0/0:3:0	0/0:3:0	0/0:8:0	0/0:12:0	0/0:2:0	0/0:5:0	0/0:5:0	0/0:18:0	0/0:6:0	0/0:8:0	0/0:3:0	0/0:16:0	0/0:5:0	0/0:4:0	0/0:4:0	0/0:6:0	0/0:14:0	0/0:8:0	0/0:5:0	0/0:3:0	0/0:19:0	0/0:7:0	0/0:13:0	0/0:3:0	0/0:5:0	0/0:7:0	0/0:10:0	0/0:8:0	0/0:6:0	0/0:5:0	0/0:6:0	0/0:7:0	0/0:15:0	./.:0:0	0/0:11:0	0/0:2:0	0/0:4:0	0/0:6:0	0/0:5:0	0/0:15:0	0/0:8:0	0/0:10:0	0/0:5:0	0/0:16:0	0/0:6:0	0/0:16:0	0/0:2:0	0/0:4:0	0/0:10:0	0/0:6:1	0/0:12:0	0/0:9:0	0/0:6:0	0/0:2:0	0/0:10:0	0/0:2:0	0/0:7:0	0/0:7:0	0/0:9:0	0/0:7:0	0/0:11:0	0/0:7:0	0/0:7:0	0/0:12:0	0/0:8:0	0/0:8:0	0/0:10:0	0/0:6:0	0/0:11:0	0/0:8:0	0/0:6:0	0/0:21:0	0/0:5:0	0/0:8:0	0/0:4:0	0/0:8:0	0/0:9:0	0/0:7:0	0/0:9:0	0/0:4:0	0/0:3:0	0/0:6:0	0/0:16:0	0/0:5:0	0/0:4:0	0/0:9:0	0/0:20:0	0/0:19:0	0/0:22:0	0/0:3:0	0/0:5:0	0/0:6:0	0/0:6:0	0/0:5:0	0/0:5:0	0/0:4:0	0/0:8:0	0/0:5:0	0/0:6:0	0/0:9:0	0/0:3:0	0/0:8:0	0/0:9:0	0/0:7:0	0/0:4:0	0/0:5:0	0/0:5:0	0/0:5:0	0/0:7:0	0/0:7:0	0/0:9:1	0/0:5:0	0/0:9:0	0/0:7:0	0/0:6:0	0/0:9:0	0/0:7:0	0/0:11:0	./.:1:0	0/0:9:0	0/0:6:0	0/0:5:0	0/0:4:0	0/0:5:0	1/1:4:4	1/1:5:5	0/0:6:0	1/1:6:6	1/1:7:7	0/0:7:0	1/1:2:2	0/0:11:0	0/0:3:0	0/0:10:0	0/0:11:0	0/0:6:0	0/0:7:0	0/0:5:0	0/0:5:0	0/0:5:0	1/1:7:7	0/0:6:0	0/0:3:0	0/0:12:0	0/0:5:0	0/0:3:0	0/0:6:0	0/0:5:0	0/0:7:0	0/0:3:0	0/0:4:0	0/0:4:0	0/0:9:0	0/0:5:0	0/0:7:0	0/0:10:0	0/0:4:0	0/0:9:0	0/0:10:0	0/0:8:0	0/0:6:0	0/0:6:0	0/0:11:0	0/0:4:0	0/0:7:0	0/0:5:0	0/0:5:0	0/0:5:0	0/0:6:0	0/0:3:0	0/0:3:0	0/0:8:0	0/0:9:0	0/0:6:0	0/0:6:0	0/0:6:0	0/0:4:0	0/0:7:0	0/0:4:0	0/0:5:0	0/0:7:0	0/0:8:0	0/0:3:0	0/0:8:0	0/0:2:0	0/0:8:0	0/0:7:0	0/0:10:0	0/0:6:0	0/0:4:0	0/0:6:0	0/0:8:0	0/0:13:0	0/0:4:0	0/0:8:0	0/0:4:0	0/0:3:0	0/0:2:0	0/0:4:0	0/0:17:0	0/0:3:0	0/0:4:0	0/0:5:0	0/0:6:0	0/0:8:0	0/0:2:0	0/0:7:0	0/0:8:0	0/0:5:0	./.:1:0	0/0:3:0	0/0:4:0	0/0:7:0
CM008368.1	419307353	.	T	C	999	.	MQ=60;AC=494;AN=536	GT:DP:DV	1/1:5:5	1/1:5:5	0/0:8:0	0/0:7:0	1/1:6:6	1/1:4:4	1/1:3:3	1/1:5:5	1/1:3:3	1/1:10:10	1/1:4:4	1/1:11:11	0/0:7:0	./.:1:1	1/1:2:2	1/1:9:9	1/1:3:3	1/1:8:8	1/1:2:2	1/1:11:11	1/1:7:7	1/1:9:9	1/1:14:14	1/1:8:8	1/1:3:3	1/1:4:4	1/1:15:15	1/1:16:16	0/0:20:0	1/1:6:6	1/1:4:4	1/1:13:13	1/1:5:5	1/1:3:3	1/1:9:9	1/1:4:4	0/0:13:0	0/0:4:0	1/1:21:21	1/1:2:2	1/1:2:2	1/1:5:5	1/1:4:4	1/1:9:9	1/1:4:4	1/1:3:3	1/1:6:6	1/1:2:2	1/1:5:5	1/1:8:8	1/1:7:7	1/1:10:10	1/1:7:7	./.:1:1	1/1:4:4	1/1:8:8	1/1:7:7	1/1:9:9	1/1:9:9	1/1:4:4	1/1:4:4	0/0:19:0	1/1:2:2	0/0:8:0	0/0:13:0	1/1:5:5	1/1:2:2	0/0:9:0	1/1:10:10	1/1:2:2	0/0:5:0	1/1:5:5	0/0:17:0	0/0:5:0	1/1:9:9	1/1:3:3	1/1:16:16	1/1:3:3	1/1:4:4	0/0:5:0	1/1:4:4	1/1:13:13	1/1:8:8	1/1:5:5	1/1:3:3	1/1:15:15	1/1:3:3	1/1:11:11	./.:1:1	1/1:6:6	1/1:7:7	1/1:9:9	1/1:7:7	1/1:4:4	1/1:3:3	1/1:6:6	1/1:6:6	1/1:13:13	./.:0:0	0/0:12:0	./.:1:1	1/1:4:4	1/1:6:6	1/1:6:6	1/1:13:13	1/1:7:7	1/1:9:9	1/1:5:5	1/1:14:14	1/1:6:6	1/1:14:14	./.:1:1	1/1:3:3	1/1:8:8	0/0:7:0	0/0:9:0	0/0:9:0	1/1:6:6	1/1:3:3	1/1:11:11	1/1:2:2	0/0:8:0	1/1:5:5	1/1:9:9	1/1:6:6	1/1:8:8	1/1:6:6	1/1:6:6	1/1:10:10	1/1:7:7	1/1:7:7	1/1:8:8	1/1:6:6	1/1:9:9	1/1:8:8	1/1:8:8	1/1:20:20	1/1:4:4	1/1:7:7	1/1:4:4	1/1:7:7	1/1:9:9	1/1:6:6	1/1:7:7	1/1:4:4	1/1:3:3	1/1:6:6	1/1:14:14	1/1:4:4	1/1:5:5	1/1:7:7	1/1:15:15	1/1:14:14	0/0:21:0	./.:1:1	1/1:6:6	1/1:6:6	1/1:6:6	1/1:5:5	1/1:4:4	1/1:4:4	1/1:6:6	1/1:5:5	1/1:6:6	1/1:10:10	1/1:3:3	1/1:5:5	1/1:9:9	1/1:7:7	1/1:4:4	1/1:6:6	1/1:4:4	1/1:4:4	1/1:8:8	1/1:6:6	1/1:8:8	1/1:5:5	1/1:7:7	1/1:7:7	1/1:5:5	1/1:9:9	1/1:6:6	1/1:11:11	1/1:2:2	1/1:10:10	1/1:5:5	1/1:6:6	1/1:4:4	1/1:5:5	1/1:4:4	1/1:6:6	1/1:6:6	1/1:5:5	1/1:7:7	1/1:7:7	1/1:2:2	1/1:11:11	1/1:3:3	1/1:9:9	1/1:11:11	1/1:5:5	1/1:5:5	1/1:6:6	1/1:4:4	1/1:4:4	1/1:5:5	1/1:5:5	1/1:4:4	1/1:12:12	1/1:3:3	1/1:2:2	1/1:6:6	1/1:4:4	1/1:6:6	1/1:4:4	1/1:5:5	1/1:4:4	1/1:8:8	1/1:6:6	1/1:8:8	1/1:9:9	1/1:4:4	1/1:7:7	1/1:11:11	1/1:8:7	1/1:7:7	1/1:6:6	1/1:10:10	1/1:3:3	1/1:8:8	1/1:5:5	1/1:6:6	1/1:5:5	1/1:6:6	1/1:2:2	1/1:2:2	1/1:7:7	1/1:8:8	1/1:6:6	1/1:6:6	1/1:6:6	1/1:3:3	1/1:6:6	1/1:4:4	1/1:6:6	1/1:7:7	1/1:7:7	1/1:2:2	1/1:7:7	1/1:2:2	1/1:8:8	1/1:7:7	1/1:8:8	1/1:6:6	1/1:3:3	1/1:7:7	1/1:8:8	1/1:13:13	1/1:4:4	1/1:8:8	1/1:4:4	./.:1:1	1/1:3:3	1/1:5:5	1/1:13:13	1/1:3:3	1/1:4:4	1/1:4:4	1/1:7:7	1/1:6:6	./.:1:1	1/1:6:6	0/0:10:0	1/1:4:4	./.:1:1	1/1:3:3	1/1:4:4	1/1:7:7
CM008368.1	419307354	.	C	A	999	.	MQ=60;AC=70;AN=538	GT:DP:DV	0/0:5:0	0/0:5:0	0/0:6:0	0/0:6:0	0/0:6:0	0/0:4:0	0/0:3:0	1/1:4:4	1/1:3:3	0/0:11:0	0/0:5:0	0/0:13:0	0/0:7:0	./.:1:0	0/0:2:0	1/1:8:8	1/1:4:4	1/1:6:6	0/0:2:0	0/0:11:0	0/0:8:0	1/1:9:9	1/1:14:14	0/0:8:0	0/0:3:0	0/0:4:0	0/0:21:1	0/0:19:0	0/0:20:0	1/1:6:6	0/0:4:0	1/1:12:11	0/0:5:0	0/0:3:0	1/1:9:8	1/1:4:4	0/0:12:0	0/0:5:0	0/0:21:0	0/0:2:0	0/0:2:0	0/0:5:0	0/0:4:0	0/0:8:0	0/0:4:0	0/0:3:0	0/0:6:0	0/0:2:0	0/0:6:0	0/0:7:0	0/0:9:0	0/0:10:0	0/0:7:0	0/0:2:0	0/0:4:0	0/0:7:0	0/0:8:0	0/0:9:0	0/0:9:0	0/0:5:0	0/0:4:0	0/0:21:0	./.:1:1	0/0:8:0	0/0:13:0	0/0:6:0	1/1:2:2	0/0:10:0	0/0:10:0	0/0:2:0	0/0:6:0	0/0:5:0	0/0:18:0	0/0:6:0	1/1:8:8	0/0:3:0	0/0:15:0	0/0:3:0	0/0:4:0	0/0:5:0	1/1:4:4	1/1:12:12	1/1:7:7	0/0:5:0	0/0:3:0	0/0:16:0	0/0:6:0	0/0:12:0	./.:1:1	0/0:6:0	0/0:6:0	0/0:8:0	0/0:6:0	0/0:4:0	0/0:3:0	0/0:7:0	0/0:6:0	0/0:13:0	./.:0:0	0/0:13:0	./.:1:0	0/0:4:0	1/1:5:5	1/1:6:6	0/0:16:0	1/1:6:6	0/0:9:0	0/0:5:0	0/0:14:0	0/0:5:0	1/1:12:12	./.:1:0	0/0:3:0	0/0:8:0	0/0:6:0	0/0:9:0	0/0:9:0	1/1:6:6	0/0:3:0	0/0:9:0	0/0:2:0	0/0:8:0	0/0:5:0	0/0:8:0	0/0:6:0	0/0:9:0	0/0:6:0	0/0:7:0	1/1:10:10	0/0:8:0	1/1:7:7	1/1:8:8	0/0:7:0	1/1:9:9	0/0:9:0	0/0:9:0	0/0:20:0	0/0:3:0	0/0:7:1	0/0:4:0	0/0:8:0	0/0:10:0	1/1:4:4	0/0:7:0	0/0:3:0	0/0:3:0	0/0:6:0	0/0:18:0	0/0:5:0	0/0:5:0	0/0:7:0	1/1:14:13	1/1:13:12	0/0:22:0	./.:1:0	0/0:6:0	0/0:6:0	0/0:5:0	0/0:5:0	0/0:4:0	0/0:4:0	0/0:6:0	0/0:5:0	0/0:5:0	0/0:11:0	0/0:3:0	0/0:5:0	0/0:9:0	0/0:7:0	0/0:4:0	0/0:6:0	0/0:5:0	0/0:4:0	0/0:8:0	0/0:6:0	0/0:8:0	0/0:5:0	0/0:8:0	0/0:7:0	0/0:4:0	0/0:10:0	0/0:6:0	0/0:11:0	0/0:3:0	0/0:9:0	0/0:5:0	0/0:6:0	0/0:4:0	0/0:5:0	0/0:4:0	0/0:6:0	0/0:6:0	0/0:5:0	0/0:7:0	0/0:7:0	0/0:2:0	0/0:11:0	0/0:4:0	0/0:10:0	0/0:11:0	0/0:4:0	0/0:5:0	0/0:6:0	0/0:4:0	0/0:6:0	0/0:7:0	0/0:5:0	0/0:3:0	0/0:12:0	0/0:2:0	./.:1:0	0/0:6:0	0/0:4:0	0/0:7:0	0/0:3:0	0/0:6:0	0/0:5:0	0/0:7:0	0/0:6:0	0/0:8:0	0/0:9:0	0/0:2:0	0/0:7:0	0/0:11:0	0/0:6:0	0/0:7:0	0/0:7:0	0/0:9:0	0/0:3:0	0/0:9:0	0/0:5:0	0/0:6:0	0/0:5:0	0/0:5:0	0/0:2:0	0/0:3:0	0/0:7:0	0/0:9:0	0/0:6:0	0/0:5:0	0/0:5:0	0/0:3:0	0/0:6:0	0/0:4:0	0/0:5:0	0/0:6:0	0/0:7:0	0/0:3:0	0/0:7:0	0/0:3:0	0/0:8:0	0/0:6:0	0/0:9:0	0/0:7:0	0/0:3:0	0/0:6:0	0/0:8:0	0/0:12:0	0/0:3:0	0/0:8:0	0/0:4:0	0/0:2:0	0/0:3:0	0/0:5:0	0/0:14:0	1/1:3:3	0/0:5:0	1/1:3:3	1/1:6:6	0/0:6:0	1/1:2:2	1/1:6:6	0/0:10:0	0/0:4:0	./.:1:0	0/0:3:0	1/1:4:4	1/1:7:7
CM008368.1	419307370	.	C	T	999	.	MQ=60;AC=20;AN=534	GT:DP:DV	0/0:5:0	0/0:5:0	0/0:9:0	0/0:7:0	0/0:7:0	0/0:4:0	0/0:4:0	1/1:6:6	1/1:2:2	0/0:7:0	0/0:6:0	0/0:12:0	0/0:6:0	./.:0:0	0/0:2:0	1/1:7:7	1/1:4:4	0/0:6:0	./.:1:0	0/0:11:0	0/0:9:0	0/0:8:0	0/0:13:0	0/0:9:0	0/0:3:0	0/0:5:0	0/0:21:0	0/0:14:0	0/0:21:0	1/1:6:6	0/0:4:0	1/1:14:14	0/0:6:0	0/0:4:0	1/1:10:9	0/0:4:0	0/0:14:0	0/0:6:0	0/0:24:0	0/0:2:0	./.:1:0	0/0:5:0	0/0:3:0	0/0:6:0	0/0:4:0	0/0:4:0	0/0:5:0	0/0:2:0	0/0:6:0	0/0:7:0	0/0:9:0	0/0:11:0	0/0:7:0	0/0:3:0	0/0:6:0	0/0:8:0	0/0:8:0	0/0:8:0	0/0:10:0	0/0:6:0	0/0:4:0	0/0:18:0	0/0:3:0	0/0:6:0	0/0:10:0	0/0:6:0	0/0:2:0	0/0:10:0	0/0:11:0	./.:1:0	0/0:4:0	0/0:6:0	0/0:18:0	0/0:7:0	0/0:9:0	./.:1:0	0/0:14:0	0/0:3:0	0/0:4:0	0/0:5:0	1/1:3:3	1/1:13:13	0/0:8:0	0/0:6:0	0/0:4:0	0/0:15:0	0/0:6:0	0/0:14:0	1/1:3:3	0/0:6:0	0/0:10:0	0/0:5:0	0/0:5:0	0/0:3:0	0/0:4:0	0/0:7:0	0/0:8:0	0/0:11:0	./.:0:0	0/0:12:0	./.:1:0	0/0:5:0	0/0:7:0	0/0:5:0	0/0:14:0	0/0:5:0	0/0:8:0	0/0:3:0	0/0:15:0	0/0:5:0	0/0:14:0	0/0:2:0	0/0:5:0	0/0:8:0	0/0:7:0	0/0:9:0	0/0:8:0	0/0:6:0	0/0:3:0	0/0:9:0	0/0:2:0	0/0:8:0	0/0:5:0	0/0:8:0	0/0:6:0	0/0:4:0	0/0:6:0	0/0:7:0	0/0:10:0	0/0:8:0	0/0:7:0	0/0:7:0	0/0:9:0	0/0:11:0	0/0:8:0	0/0:9:0	0/0:20:0	0/0:4:0	0/0:9:0	0/0:4:0	0/0:7:0	0/0:9:0	0/0:6:0	0/0:6:0	0/0:4:0	0/0:4:0	0/0:7:0	0/0:20:0	0/0:6:0	0/0:6:0	0/0:6:0	0/0:17:0	0/0:13:0	0/0:23:0	0/0:2:0	0/0:6:0	0/0:4:0	0/0:6:0	0/0:5:0	0/0:3:0	0/0:3:0	0/0:5:0	0/0:5:0	0/0:6:0	0/0:9:0	0/0:5:0	0/0:5:0	0/0:9:0	0/0:6:0	0/0:4:0	0/0:7:0	0/0:5:0	0/0:5:0	0/0:6:0	0/0:7:0	0/0:7:0	0/0:5:0	0/0:7:0	0/0:7:0	0/0:5:0	0/0:10:0	0/0:6:0	0/0:9:0	0/0:4:0	0/0:10:0	0/0:7:0	0/0:5:0	0/0:3:0	0/0:4:0	0/0:4:0	0/0:5:0	0/0:6:0	0/0:6:0	0/0:8:0	0/0:7:0	0/0:2:0	0/0:12:0	0/0:4:0	0/0:8:0	0/0:11:0	0/0:4:0	0/0:4:0	0/0:6:0	0/0:4:0	0/0:4:0	0/0:8:1	0/0:5:0	0/0:2:0	0/0:11:0	0/0:4:0	0/0:2:0	0/0:6:0	0/0:4:0	0/0:7:0	./.:4:1	0/0:6:0	0/0:3:0	0/0:7:0	0/0:5:0	0/0:6:0	0/0:10:0	0/0:3:0	0/0:9:0	0/0:11:0	0/0:7:0	0/0:5:0	0/0:5:0	0/0:7:0	0/0:4:0	0/0:7:0	0/0:5:0	0/0:4:0	0/0:6:0	0/0:8:0	./.:1:0	0/0:2:0	0/0:6:0	0/0:7:0	0/0:5:0	0/0:5:0	0/0:7:0	0/0:4:0	0/0:4:0	0/0:5:0	0/0:6:0	0/0:8:0	0/0:6:0	./.:1:0	0/0:9:0	0/0:2:0	0/0:8:0	0/0:7:0	0/0:8:0	0/0:6:0	0/0:3:0	0/0:4:0	0/0:7:0	0/0:11:0	0/0:2:0	0/0:7:0	0/0:4:0	0/0:2:0	0/0:2:0	0/0:8:0	0/0:15:1	0/0:3:0	0/0:4:0	0/0:3:0	0/0:9:0	0/0:6:0	0/0:2:0	0/0:6:0	0/0:10:0	0/0:5:0	./.:1:0	0/0:3:0	0/0:4:0	0/0:7:0
CM008368.1	419307439	.	T	C	999	.	MQ=60;AC=260;AN=528	GT:DP:DV	0/0:6:0	0/0:5:0	0/0:9:0	0/0:3:0	0/0:5:0	0/0:5:0	0/0:4:0	0/0:5:0	0/0:3:0	0/0:7:0	0/0:8:0	1/1:12:12	0/0:7:0	0/0:3:0	0/0:2:0	0/0:9:0	0/0:6:0	0/0:7:0	0/0:4:0	0/0:13:0	0/0:5:0	0/0:8:0	0/0:10:0	1/1:11:11	./.:1:0	0/0:4:0	1/1:19:19	1/1:11:11	0/0:18:0	0/0:9:0	1/1:3:3	0/0:11:0	0/0:6:0	1/1:2:2	0/0:7:0	0/0:4:0	0/0:14:0	0/0:5:0	1/1:17:17	./.:1:0	0/0:2:0	0/0:4:0	./.:1:0	0/0:5:0	1/1:3:3	0/0:6:0	0/0:8:0	0/0:6:0	0/0:4:0	1/1:8:8	0/0:15:0	0/0:8:0	1/1:4:4	0/0:6:0	1/1:5:5	1/1:5:5	1/1:10:9	0/0:4:0	0/0:4:0	0/0:6:0	./.:1:0	0/0:19:0	0/0:2:0	0/0:11:0	0/0:6:0	0/0:4:0	0/0:4:0	0/0:7:0	0/0:13:0	0/0:4:0	0/0:8:0	0/0:4:0	0/0:17:0	0/0:4:0	0/0:8:0	0/0:2:0	1/1:15:15	1/1:4:4	0/0:3:0	0/0:7:0	0/0:4:0	0/0:8:0	0/0:6:0	1/1:4:4	1/1:2:2	1/1:13:13	1/1:5:5	0/0:23:0	0/0:4:0	0/0:9:0	0/0:12:0	1/1:5:5	1/1:6:6	0/0:7:0	0/0:6:0	1/1:5:5	0/0:6:0	0/0:9:0	./.:1:0	0/0:10:0	./.:1:0	0/0:5:0	0/0:9:0	0/0:7:0	0/0:12:0	0/0:6:0	0/0:6:0	1/1:4:4	0/0:15:0	0/0:9:0	0/0:11:0	0/0:2:0	0/0:4:0	0/0:5:0	0/0:6:0	0/0:9:0	0/0:8:0	0/0:5:0	0/0:2:0	0/0:8:0	0/0:2:0	0/0:7:0	0/0:6:0	0/0:7:0	0/0:3:0	0/0:2:0	0/0:7:0	0/0:4:0	0/0:7:0	0/0:6:0	0/0:5:0	0/0:8:0	0/0:14:0	0/0:13:0	0/0:7:0	0/0:7:0	1/1:13:13	0/0:4:0	0/0:6:0	0/0:2:0	0/0:5:0	0/0:9:0	0/0:5:0	0/0:10:0	1/1:3:3	0/0:4:0	1/1:8:8	1/1:15:15	0/0:7:0	0/0:6:0	0/0:5:0	0/0:12:0	0/0:13:0	0/0:25:0	1/1:3:3	1/1:7:7	1/1:5:5	1/1:3:3	1/1:5:5	1/1:9:9	./.:1:1	1/1:5:5	./.:1:1	1/1:5:5	1/1:5:5	1/1:7:7	./.:1:1	1/1:7:7	1/1:4:4	1/1:4:4	1/1:3:3	1/1:4:4	1/1:3:3	1/1:5:5	1/1:3:3	1/1:5:5	./.:1:1	1/1:9:9	1/1:3:3	1/1:3:3	1/1:5:5	1/1:3:3	1/1:5:5	1/1:4:4	1/1:6:6	1/1:3:3	1/1:4:4	1/1:3:3	./.:1:1	1/1:4:4	1/1:3:3	0/0:7:0	1/1:5:5	1/1:4:4	1/1:6:6	1/1:3:3	1/1:10:10	./.:1:1	1/1:5:5	1/1:6:6	1/1:2:2	1/1:4:4	1/1:5:5	1/1:4:4	1/1:8:7	1/1:4:4	1/1:4:4	1/1:5:5	1/1:4:4	1/1:5:5	1/1:4:4	1/1:4:4	1/1:2:2	1/1:4:4	1/1:8:8	1/1:7:7	1/1:7:7	1/1:8:8	1/1:5:5	1/1:4:4	1/1:7:7	1/1:5:5	1/1:5:5	1/1:9:9	1/1:4:4	1/1:4:4	1/1:6:6	1/1:6:6	1/1:6:6	1/1:8:8	1/1:6:6	1/1:6:6	1/1:4:4	1/1:7:7	./.:1:1	1/1:2:2	1/1:2:2	1/1:5:5	1/1:2:2	1/1:8:8	1/1:7:7	1/1:2:2	1/1:7:7	1/1:4:4	1/1:3:3	1/1:4:4	1/1:5:5	./.:1:1	1/1:5:5	1/1:4:4	1/1:4:4	1/1:7:7	1/1:10:10	1/1:4:4	1/1:2:2	1/1:4:4	1/1:2:2	1/1:6:6	1/1:4:4	1/1:8:8	1/1:4:4	1/1:5:5	1/1:2:2	1/1:6:6	1/1:10:10	0/0:5:0	1/1:5:5	0/0:4:0	0/0:6:0	0/0:5:0	0/0:2:0	0/0:2:0	0/0:12:0	0/0:2:0	0/0:2:0	0/0:3:0	0/0:2:0	0/0:4:0
CM008368.1	419307498	.	G	A	640	.	MQ=60;AC=4;AN=522	GT:DP:DV	0/0:4:0	0/0:3:0	0/0:12:0	0/0:7:0	./.:1:0	0/0:6:0	0/0:8:0	0/0:4:0	0/0:5:0	0/0:4:0	0/0:7:0	0/0:11:0	0/0:7:0	0/0:2:0	0/0:2:0	0/0:6:0	0/0:3:0	0/0:5:0	0/0:5:0	0/0:13:0	0/0:5:0	0/0:6:0	0/0:13:0	0/0:10:0	./.:1:0	0/0:2:0	0/0:23:0	0/0:10:0	0/0:30:0	0/0:7:0	0/0:6:0	1/1:7:7	0/0:3:0	./.:1:0	1/1:7:6	0/0:3:0	0/0:19:0	0/0:7:0	0/0:19:0	./.:1:0	0/0:2:0	0/0:6:0	./.:1:0	0/0:4:0	0/0:3:0	0/0:7:0	0/0:9:0	0/0:7:0	0/0:5:0	0/0:4:0	0/0:14:0	0/0:4:0	0/0:5:0	0/0:8:0	0/0:4:0	0/0:6:0	0/0:8:0	0/0:5:0	0/0:6:0	0/0:9:0	./.:0:0	0/0:21:0	0/0:3:0	0/0:8:0	0/0:3:0	0/0:4:0	0/0:6:0	0/0:4:0	0/0:13:0	0/0:4:0	0/0:6:0	./.:1:0	0/0:17:0	0/0:6:0	0/0:5:0	0/0:2:0	0/0:13:0	0/0:2:0	0/0:4:0	0/0:9:0	0/0:3:0	0/0:9:0	0/0:4:0	0/0:5:0	0/0:6:0	0/0:12:0	0/0:5:0	0/0:25:0	0/0:2:0	0/0:12:0	0/0:17:0	0/0:4:0	0/0:5:0	0/0:6:0	0/0:5:0	0/0:3:0	0/0:6:0	0/0:13:0	0/0:3:0	0/0:8:0	./.:0:0	0/0:4:0	0/0:11:0	0/0:7:0	0/0:16:0	0/0:3:0	0/0:4:0	0/0:2:0	0/0:10:0	0/0:8:0	0/0:13:0	./.:1:0	0/0:2:0	0/0:5:0	0/0:6:0	0/0:5:0	0/0:7:0	0/0:4:0	0/0:2:0	0/0:3:0	0/0:2:0	0/0:7:0	0/0:4:0	0/0:2:0	./.:1:0	0/0:5:0	0/0:5:0	0/0:4:0	0/0:8:0	0/0:7:0	0/0:8:0	0/0:3:0	0/0:9:0	0/0:10:0	0/0:7:0	0/0:9:0	0/0:17:0	0/0:2:0	0/0:5:0	0/0:2:0	0/0:7:0	0/0:9:0	0/0:3:0	0/0:9:0	0/0:4:0	0/0:4:0	0/0:9:0	0/0:12:0	0/0:7:0	0/0:11:0	0/0:8:0	0/0:15:0	0/0:8:0	0/0:30:0	0/0:3:0	0/0:7:0	0/0:6:0	0/0:3:0	0/0:2:0	0/0:5:0	0/0:4:0	./.:0:0	0/0:2:0	0/0:2:0	0/0:4:0	0/0:10:0	./.:0:0	0/0:3:0	0/0:4:0	0/0:2:0	0/0:7:0	0/0:4:0	0/0:4:0	0/0:6:0	0/0:5:0	0/0:4:0	0/0:4:0	0/0:8:0	0/0:2:0	0/0:2:0	0/0:8:0	0/0:4:0	0/0:5:0	0/0:6:0	0/0:7:0	0/0:7:0	0/0:4:0	0/0:3:0	0/0:3:0	0/0:4:0	0/0:4:0	0/0:5:0	0/0:3:0	0/0:6:0	0/0:5:0	0/0:3:0	0/0:9:0	./.:1:0	0/0:8:0	0/0:5:0	0/0:4:0	0/0:5:0	0/0:4:0	0/0:3:0	0/0:11:0	0/0:7:0	0/0:4:0	0/0:3:0	0/0:2:0	0/0:5:0	0/0:5:0	0/0:2:0	./.:1:0	0/0:4:0	0/0:7:0	0/0:5:0	0/0:6:0	0/0:6:0	0/0:4:0	0/0:2:0	0/0:4:0	0/0:4:0	0/0:3:0	0/0:8:0	0/0:9:0	0/0:5:0	0/0:9:0	0/0:4:0	0/0:7:0	0/0:6:0	0/0:5:0	0/0:5:0	0/0:4:0	0/0:10:0	0/0:2:0	0/0:4:0	0/0:4:0	0/0:7:0	0/0:4:0	0/0:6:0	0/0:6:0	0/0:6:0	0/0:7:0	0/0:6:0	0/0:4:0	0/0:4:0	0/0:4:0	0/0:2:0	0/0:6:0	0/0:4:0	0/0:2:0	0/0:3:0	0/0:4:0	./.:1:0	0/0:5:0	0/0:3:0	0/0:4:0	0/0:4:0	0/0:5:0	0/0:7:0	0/0:4:0	0/0:3:0	./.:1:0	0/0:5:0	0/0:16:0	0/0:10:0	0/0:7:0	0/0:7:0	0/0:7:0	0/0:8:0	0/0:2:0	0/0:2:0	0/0:10:0	0/0:2:0	0/0:3:0	0/0:4:0	./.:1:0	0/0:5:0
CM008368.1	419307517	.	C	T	602	.	MQ=60;AC=7;AN=496	GT:DP:DV	./.:1:1	./.:1:1	0/0:13:0	0/0:9:0	./.:1:0	0/0:8:0	0/0:8:0	0/0:2:0	0/0:6:0	1/1:2:2	0/0:5:0	0/0:11:0	0/0:9:0	0/0:3:0	0/0:3:0	0/0:8:0	0/0:3:0	0/0:6:0	1/1:5:5	0/0:11:0	0/0:3:0	0/0:6:0	0/0:12:0	0/0:8:0	0/0:2:0	./.:0:0	0/0:21:0	0/0:11:0	0/0:26:0	0/0:8:0	0/0:7:0	0/0:9:0	./.:1:0	0/0:3:0	0/0:7:0	0/0:5:0	0/0:20:0	0/0:8:0	0/0:18:0	0/0:2:0	0/0:2:0	0/0:5:0	0/0:2:0	0/0:4:0	0/0:3:0	0/0:6:0	0/0:10:0	0/0:5:0	0/0:5:0	0/0:5:0	0/0:14:0	0/0:4:0	0/0:5:0	0/0:9:0	0/0:6:0	0/0:5:0	0/0:7:0	0/0:5:0	0/0:5:0	0/0:8:0	./.:0:0	0/0:20:0	0/0:2:0	0/0:7:0	0/0:4:0	./.:4:1	0/0:5:0	0/0:6:0	0/0:13:0	0/0:3:0	0/0:8:0	./.:1:0	0/0:17:0	0/0:6:0	0/0:5:0	./.:2:1	0/0:14:0	0/0:4:0	0/0:4:0	0/0:9:0	0/0:3:0	0/0:7:0	0/0:4:0	0/0:4:0	0/0:7:0	0/0:13:0	0/0:4:0	0/0:20:0	./.:1:0	0/0:12:0	1/1:18:18	0/0:5:0	0/0:6:0	0/0:7:0	0/0:5:0	0/0:4:0	0/0:6:0	0/0:12:0	0/0:3:0	0/0:8:0	./.:1:0	0/0:3:0	0/0:8:0	0/0:7:0	0/0:15:0	0/0:4:0	./.:3:1	./.:1:0	0/0:5:0	0/0:8:0	0/0:10:0	./.:1:0	./.:0:0	0/0:7:0	0/0:5:0	0/0:5:0	0/0:7:0	0/0:5:0	0/0:4:0	0/0:4:0	./.:1:0	0/0:7:0	0/1:5:3	./.:0:0	./.:0:0	0/0:6:0	0/0:4:0	0/0:5:0	0/0:7:0	0/0:7:0	0/0:6:0	0/0:4:0	0/0:8:0	0/0:12:0	0/0:7:0	0/0:10:0	0/0:18:0	./.:0:0	0/0:3:0	0/0:2:0	0/0:8:0	0/0:8:0	0/0:3:0	0/0:8:0	0/0:3:0	0/0:4:0	0/0:9:0	0/0:11:0	0/0:6:0	0/0:12:0	0/0:8:0	0/0:14:0	0/0:6:0	0/0:28:0	0/0:2:0	0/0:8:0	0/0:6:0	0/0:5:0	0/0:2:0	0/0:4:0	0/0:4:0	./.:1:0	0/0:3:0	0/0:2:0	0/0:4:0	0/0:7:0	./.:0:0	0/0:4:0	0/0:5:0	./.:1:0	0/0:8:0	0/0:4:0	0/0:4:0	0/0:6:0	0/0:3:0	0/0:3:0	0/0:5:0	0/0:8:0	0/0:3:0	0/0:2:0	0/0:7:0	0/0:5:0	0/0:4:0	0/0:4:0	0/0:6:0	0/0:6:0	0/0:5:0	./.:0:0	0/0:3:0	0/0:4:0	0/0:2:0	./.:3:1	0/0:4:0	0/0:5:0	0/0:6:0	0/0:2:0	0/0:6:0	0/0:2:0	0/0:7:0	0/0:6:0	0/0:4:0	0/0:5:0	0/0:4:0	0/0:5:0	0/0:11:0	0/0:5:0	0/0:5:0	0/0:3:0	./.:1:0	0/0:4:0	0/0:5:0	0/0:2:0	./.:0:0	0/0:6:0	0/0:7:0	0/0:3:0	0/0:5:0	0/0:5:0	0/0:4:0	0/0:2:0	0/0:4:0	0/0:5:0	0/0:3:0	0/0:7:0	0/0:8:0	0/0:6:0	0/0:8:0	0/0:4:0	0/0:7:0	0/0:6:0	0/0:5:0	0/0:7:0	0/0:4:0	0/0:9:0	0/0:2:0	0/0:3:0	0/0:4:0	0/0:8:0	0/0:4:0	0/0:6:0	0/0:6:0	0/0:7:0	0/0:5:0	0/0:5:0	0/0:3:0	0/0:3:0	0/0:4:0	0/0:2:0	0/0:6:0	0/0:4:0	0/0:2:0	0/0:3:0	0/0:6:0	./.:0:0	0/0:5:0	0/0:3:0	0/0:5:0	0/0:5:0	0/0:4:0	0/0:7:0	0/0:4:0	0/0:3:0	0/0:3:0	0/0:4:0	0/0:15:0	0/0:10:0	0/0:6:0	0/0:6:0	0/0:7:0	0/0:9:0	0/0:2:0	0/0:2:0	0/0:9:0	./.:1:1	./.:1:0	0/0:2:0	./.:1:0	0/0:5:0
CM008368.1	419307530	.	C	T	999	.	MQ=60;AC=18;AN=518	GT:DP:DV	0/0:3:0	./.:1:0	0/0:12:0	0/0:9:0	0/0:2:0	0/0:9:0	0/0:8:0	0/0:2:0	0/0:6:0	./.:1:0	0/0:6:0	0/0:11:0	0/0:9:0	0/0:4:0	0/0:2:0	0/0:7:0	0/0:3:0	0/0:5:0	0/0:5:0	0/0:10:0	0/0:3:0	0/0:3:0	0/0:13:0	0/0:9:0	0/0:2:0	./.:0:0	0/0:21:0	0/0:10:0	0/0:27:0	0/0:8:0	0/0:7:0	0/0:8:0	0/0:2:0	0/0:3:0	0/0:7:0	0/0:4:0	0/0:18:0	0/0:9:0	0/0:18:0	0/0:2:0	0/0:3:0	0/0:5:0	0/0:4:0	0/0:4:0	0/0:3:0	0/0:6:0	0/0:10:0	0/0:6:0	0/0:5:0	0/0:6:0	0/0:13:0	0/0:4:0	0/0:4:0	0/0:10:0	0/0:4:0	0/0:6:0	0/0:5:0	0/0:5:0	0/0:5:0	0/0:8:0	0/0:2:0	0/0:18:0	0/0:2:0	0/0:6:0	0/0:4:0	0/0:5:0	0/0:4:0	0/0:5:0	0/0:13:0	0/0:4:0	0/0:8:0	0/0:3:0	0/0:16:0	0/0:6:0	0/0:3:0	./.:1:0	0/0:14:0	0/0:4:0	0/0:4:0	0/0:10:0	0/0:2:0	0/0:7:0	0/0:5:0	0/0:4:0	0/0:7:0	0/0:15:0	0/0:2:0	0/0:22:0	./.:1:0	0/0:13:0	0/0:20:0	0/0:5:0	0/0:5:0	0/0:7:0	0/0:5:0	0/0:5:0	0/0:7:0	0/0:13:0	0/0:3:0	0/0:7:0	./.:0:0	0/0:3:0	0/0:8:0	0/0:8:0	0/0:15:0	0/0:4:0	0/0:3:0	0/0:2:0	0/0:7:0	0/0:8:0	0/0:10:0	0/0:2:0	./.:0:0	0/0:7:0	0/0:6:0	0/0:3:0	0/0:6:0	0/0:4:0	0/0:4:0	0/0:6:0	./.:1:0	0/0:7:0	0/0:5:0	0/0:2:0	0/0:3:0	0/0:8:0	0/0:4:0	0/0:5:0	0/0:7:0	0/0:6:0	0/0:5:0	0/0:4:0	0/0:9:0	0/0:12:0	0/0:7:0	0/0:8:0	0/0:21:0	./.:0:0	0/0:3:0	0/0:3:0	0/0:8:0	0/0:8:0	0/0:3:0	0/0:8:0	0/0:3:0	0/0:5:0	0/0:9:0	0/0:12:0	0/0:6:0	0/0:10:0	0/0:9:0	0/0:15:0	0/0:9:0	0/0:28:0	0/0:2:0	1/1:7:7	0/0:6:0	0/0:5:0	0/0:2:0	0/0:4:0	0/0:4:0	0/0:3:0	0/0:3:0	./.:1:0	0/0:5:0	0/0:8:0	./.:0:0	0/0:5:0	0/0:4:0	0/0:3:0	0/0:9:0	0/0:5:0	0/0:2:0	0/0:7:0	0/0:2:0	0/0:4:0	0/0:4:0	0/0:5:0	0/0:3:0	./.:1:0	0/0:8:0	0/0:5:0	0/0:5:0	0/0:3:0	0/0:6:0	0/0:6:0	0/0:4:0	./.:0:0	0/0:3:0	0/0:4:0	0/0:2:0	0/0:3:0	0/0:4:0	0/0:5:0	1/1:4:4	0/0:3:0	1/1:5:5	1/1:2:2	1/1:6:6	1/1:6:6	0/0:3:0	0/0:4:0	0/0:2:0	1/1:4:4	0/0:13:0	0/0:6:0	0/0:5:0	0/0:4:0	0/0:2:0	0/0:3:0	0/0:3:0	1/1:2:2	./.:1:0	0/0:6:0	0/0:8:0	0/0:3:0	0/0:3:0	0/0:5:0	0/0:2:0	0/0:4:0	0/0:3:0	0/0:5:0	0/0:4:0	0/0:7:0	1/1:6:6	0/0:7:0	0/0:7:0	0/0:3:0	0/0:7:0	0/0:7:0	0/0:5:0	0/0:7:0	0/0:4:0	0/0:7:0	0/0:3:0	0/0:3:0	0/0:3:0	0/0:7:0	0/0:4:0	0/0:6:0	0/0:6:0	0/0:6:0	0/0:6:0	0/0:6:0	0/0:4:0	0/0:3:0	0/0:3:0	0/0:3:0	0/0:6:0	0/0:5:0	0/0:2:0	0/0:3:0	0/0:5:0	./.:0:0	0/0:5:0	0/0:4:0	0/0:4:0	0/0:6:0	0/0:5:0	0/0:6:0	0/0:5:0	0/0:2:0	0/0:4:0	0/0:3:0	0/0:17:0	0/0:7:0	0/0:4:0	0/0:6:0	0/0:7:0	0/0:9:0	./.:1:0	0/0:2:0	0/0:8:0	./.:0:0	./.:1:0	0/0:2:0	./.:1:0	0/0:5:0
CM008368.1	419307652	.	T	C	999	.	MQ=60;AC=236;AN=454	GT:DP:DV	0/0:5:0	0/0:3:0	0/0:12:0	0/0:9:0	0/0:5:0	0/0:9:0	0/0:9:0	0/0:3:0	0/0:3:0	0/0:3:0	0/0:5:0	1/1:2:2	0/0:7:0	0/0:4:0	0/0:5:0	0/0:2:0	0/0:3:0	./.:2:1	0/0:8:0	0/0:9:0	0/0:5:0	./.:2:1	./.:4:1	1/1:8:7	0/0:8:0	0/0:5:0	1/1:19:19	1/1:8:8	0/0:17:0	0/1:5:3	1/1:3:3	./.:3:2	0/0:8:0	1/1:3:3	./.:0:0	0/1:4:2	0/0:18:0	0/0:8:0	1/1:10:10	0/0:3:0	0/0:3:0	0/0:2:0	0/0:5:0	./.:4:1	1/1:3:3	0/0:4:0	0/0:10:0	0/0:7:1	0/0:2:0	1/1:4:4	0/0:18:0	0/0:5:1	1/1:3:3	0/0:13:0	1/1:4:4	1/1:7:7	1/1:3:3	0/0:6:0	0/0:4:0	0/0:10:0	0/0:7:0	0/0:15:0	./.:1:0	0/0:9:0	0/0:5:0	0/0:10:0	0/0:2:0	0/0:9:0	0/0:11:0	0/0:4:0	0/0:11:0	0/0:5:0	0/0:16:0	0/0:7:0	0/0:2:0	0/0:5:0	1/1:3:3	1/1:9:9	0/0:6:0	0/0:14:0	0/0:2:0	./.:3:1	./.:3:1	1/1:3:3	1/1:3:3	1/1:6:6	1/1:4:4	0/0:21:1	./.:0:0	0/0:3:0	0/0:23:0	./.:0:0	1/1:5:5	0/0:6:1	0/0:5:0	1/1:3:3	0/0:5:0	0/0:5:0	0/0:7:0	0/0:10:0	0/0:6:0	0/0:8:0	./.:3:1	./.:2:1	0/1:10:3	./.:1:0	0/0:4:0	1/1:2:2	0/0:14:0	0/0:6:0	0/1:6:2	0/0:5:0	0/0:2:0	0/0:6:0	0/0:8:0	0/0:6:0	0/0:6:0	./.:1:1	0/0:8:0	0/0:7:0	0/0:3:0	0/0:7:0	0/0:10:0	0/0:8:0	0/0:7:0	0/0:8:0	0/0:2:0	0/1:5:2	./.:1:1	0/0:3:0	0/1:5:2	0/1:5:3	0/0:8:1	./.:7:5	0/0:8:1	0/0:6:1	1/1:5:5	./.:1:0	0/0:4:0	0/0:4:0	0/0:6:1	0/0:4:0	./.:0:0	0/0:4:0	1/1:3:3	0/0:9:0	1/1:2:2	1/1:8:8	0/0:8:0	0/0:8:0	0/0:6:0	./.:4:1	0/1:7:4	0/0:21:0	1/1:2:2	1/1:5:5	./.:0:0	1/1:4:4	1/1:3:3	1/1:4:4	1/1:2:2	1/1:2:2	1/1:4:4	1/1:3:3	1/1:6:6	1/1:9:9	1/1:3:3	1/1:2:2	1/1:3:3	1/1:5:5	1/1:5:5	1/1:2:2	1/1:2:2	1/1:3:3	1/1:2:2	1/1:2:2	1/1:3:3	1/1:5:5	1/1:2:2	./.:0:0	1/1:6:6	./.:1:1	./.:1:1	1/1:3:3	./.:0:0	1/1:2:2	./.:1:1	./.:0:0	1/1:2:2	1/1:5:5	./.:0:0	0/0:5:0	1/1:3:3	1/1:4:4	1/1:4:4	1/1:2:2	1/1:5:5	./.:0:0	1/1:2:2	1/1:3:3	./.:0:0	./.:1:1	1/1:5:5	1/1:5:5	1/1:5:5	1/1:5:5	1/1:3:3	./.:0:0	1/1:3:3	./.:0:0	1/1:2:2	./.:0:0	./.:1:1	1/1:4:4	1/1:2:2	1/1:2:2	1/1:3:3	1/1:4:4	1/1:2:2	1/1:4:4	./.:0:0	1/1:3:3	1/1:2:2	1/1:5:5	1/1:3:3	1/1:5:5	1/1:2:2	1/1:4:4	1/1:4:4	1/1:5:5	./.:1:1	1/1:4:4	1/1:2:2	1/1:2:2	./.:1:1	1/1:3:3	./.:1:1	./.:1:1	1/1:3:3	1/1:3:3	1/1:3:3	1/1:2:2	1/1:2:2	1/1:2:2	1/1:3:3	1/1:2:2	1/1:2:2	1/1:3:3	1/1:5:5	1/1:2:2	./.:0:0	./.:1:1	1/1:3:3	./.:1:1	1/1:2:2	1/1:4:4	1/1:4:4	1/1:3:3	1/1:4:4	1/1:2:2	1/1:3:3	1/1:2:2	1/1:3:3	1/1:3:3	1/1:6:6	0/1:4:2	./.:1:1	0/1:6:2	./.:1:0	0/0:7:0	./.:3:1	./.:1:0	0/0:3:0	./.:0:0	./.:0:0	./.:1:0	0/0:2:0	./.:0:0
CM008368.1	419307674	.	C	G	999	.	MQ=60;AC=13;AN=366	GT:DP:DV	0/0:5:0	0/0:3:0	0/0:8:0	0/0:7:0	0/0:5:0	0/0:5:0	0/0:10:1	0/0:2:0	0/0:2:0	./.:1:0	0/0:4:0	./.:1:0	0/0:7:0	0/0:3:0	0/0:2:0	0/0:2:0	0/0:4:0	./.:2:1	0/0:8:0	0/0:8:0	0/0:3:0	./.:1:0	0/0:4:0	0/1:5:2	0/0:10:0	0/0:5:0	0/0:21:2	0/0:10:1	0/0:20:0	0/0:3:0	0/0:3:0	./.:3:2	0/0:6:0	0/0:3:0	./.:0:0	./.:3:1	0/0:17:0	0/0:6:0	0/0:10:2	./.:1:0	0/0:4:0	0/0:3:0	0/0:3:0	0/0:3:0	0/0:3:0	0/0:2:0	0/0:12:0	0/0:7:0	0/0:3:0	0/0:3:0	0/0:14:0	0/0:4:0	1/1:3:3	0/0:12:0	0/0:3:0	0/1:9:3	0/0:2:0	0/0:4:0	0/0:5:0	0/0:10:0	0/0:4:0	0/0:12:0	./.:1:0	0/0:9:0	0/0:4:0	0/0:10:0	0/0:2:0	0/0:10:0	0/0:9:0	0/0:3:0	0/0:9:0	0/0:2:0	0/0:15:0	0/0:5:0	./.:1:0	0/0:4:0	0/0:3:0	0/0:9:1	0/0:6:0	0/0:12:0	0/0:2:0	./.:2:1	0/0:2:0	0/0:3:0	0/0:3:0	0/0:8:1	./.:4:1	0/0:15:0	./.:0:0	0/0:5:0	0/0:19:0	./.:1:0	0/0:4:0	0/0:7:0	0/0:7:0	./.:2:1	0/0:3:0	0/0:2:0	0/0:4:0	0/0:8:0	0/0:6:0	0/0:8:0	./.:2:1	./.:0:0	0/0:13:0	./.:1:0	0/0:5:0	./.:1:0	0/0:11:0	0/0:2:0	./.:3:1	0/0:3:0	./.:0:0	0/0:3:0	0/0:10:0	0/0:6:0	0/0:4:0	./.:0:0	0/0:3:0	0/0:4:0	0/0:4:0	0/0:8:0	0/0:5:0	0/0:7:0	0/0:3:0	0/0:9:0	0/0:4:0	0/0:4:0	./.:0:0	0/0:5:0	./.:3:1	0/1:4:2	0/0:6:0	0/1:4:2	0/0:6:0	0/0:6:0	0/0:5:0	0/0:2:0	0/0:4:0	0/0:3:0	0/0:5:0	0/0:5:1	./.:0:0	0/0:4:0	0/0:3:0	0/0:7:0	0/0:2:0	0/0:8:1	0/0:7:0	0/0:7:0	0/0:3:0	0/0:5:0	0/1:5:2	0/0:19:0	./.:1:0	0/0:5:0	./.:0:0	./.:3:1	0/0:3:0	0/0:3:0	0/0:3:0	0/0:2:0	0/0:4:0	./.:4:1	0/1:6:3	0/0:10:1	0/0:2:0	./.:1:0	./.:3:1	0/1:5:2	0/0:5:0	./.:1:1	0/0:3:0	./.:2:1	0/0:4:0	./.:1:1	./.:3:1	0/1:4:2	0/0:2:0	./.:0:0	0/0:4:0	0/0:2:0	./.:1:0	0/0:3:0	./.:0:0	./.:1:0	./.:1:1	./.:0:0	./.:1:0	0/0:6:0	./.:0:0	0/0:5:0	0/0:4:0	./.:4:1	0/0:3:0	0/0:2:0	0/1:5:2	./.:0:0	./.:0:0	./.:3:1	./.:0:0	./.:1:1	0/0:5:1	./.:4:1	0/0:5:1	0/0:4:0	./.:3:1	0/0:2:0	0/0:3:0	./.:0:0	./.:2:1	./.:0:0	./.:3:1	./.:4:1	0/0:2:0	./.:3:1	./.:3:2	0/0:5:1	./.:2:1	./.:2:1	./.:0:0	0/0:2:0	./.:1:0	0/0:5:0	./.:3:1	./.:1:1	./.:2:1	./.:3:2	0/0:2:0	0/0:7:0	./.:1:0	./.:3:1	./.:4:1	./.:3:1	./.:1:0	0/0:3:0	0/0:2:0	./.:1:0	0/0:2:0	0/0:2:0	0/0:3:0	0/0:3:0	./.:2:1	./.:2:1	./.:1:1	0/0:2:0	./.:1:0	0/0:3:0	0/1:4:2	./.:1:0	./.:0:0	./.:1:1	./.:0:0	./.:1:0	0/0:2:0	./.:3:1	./.:4:1	./.:1:0	0/0:4:0	./.:3:1	0/0:4:0	./.:2:1	0/0:3:0	./.:2:1	0/0:6:1	0/1:5:2	./.:1:0	./.:4:1	0/0:2:0	0/0:5:0	./.:3:1	./.:1:0	0/0:3:0	./.:0:0	./.:0:0	./.:1:0	0/0:2:0	./.:0:0
CM008368.1	419307685	.	A	C	999	.	MQ=60;AC=33;AN=378	GT:DP:DV	0/0:2:0	0/0:3:0	0/0:8:0	0/0:7:0	0/0:5:0	0/0:9:0	0/0:7:0	1/1:3:3	1/1:2:2	./.:0:0	0/0:4:0	0/0:2:0	0/0:5:0	./.:1:0	./.:1:0	1/1:2:2	./.:4:3	./.:1:1	0/0:8:0	0/0:7:0	0/0:2:0	1/1:2:2	0/0:4:0	./.:4:1	0/0:7:0	0/0:5:0	0/0:19:1	0/0:11:1	0/0:17:0	./.:3:2	0/0:3:0	./.:1:1	0/0:6:0	0/0:3:0	./.:1:1	1/1:3:3	0/0:17:1	0/0:5:0	0/0:10:0	0/0:3:0	./.:1:0	0/0:2:0	0/0:4:0	0/0:3:0	0/0:3:0	0/0:3:0	0/0:11:0	0/0:5:0	0/0:4:0	0/0:3:0	0/0:16:2	0/0:5:0	./.:2:1	0/0:8:0	0/0:3:0	0/0:5:1	0/0:2:0	0/0:4:0	./.:2:1	0/0:10:0	0/0:5:0	0/0:12:0	./.:1:1	0/0:8:0	0/0:3:0	0/0:9:0	1/1:2:2	0/0:10:0	0/0:6:0	0/0:2:0	0/0:8:1	0/0:2:0	0/0:15:0	0/0:4:0	1/1:2:2	0/0:4:0	0/0:2:0	0/0:7:0	0/0:6:0	0/0:8:0	1/1:2:2	1/1:3:3	./.:1:1	0/0:3:0	0/0:3:0	0/0:6:0	0/0:2:0	0/0:12:0	./.:0:0	0/0:5:0	0/0:20:0	./.:1:0	0/0:4:0	0/0:6:0	0/0:4:0	./.:1:0	0/0:2:0	./.:3:1	0/0:6:1	0/0:8:0	0/0:6:0	0/0:7:0	1/1:2:2	./.:0:0	0/0:11:1	./.:1:1	0/0:3:0	./.:2:1	0/0:10:0	0/0:2:0	1/1:5:4	0/0:3:0	./.:1:0	0/0:4:0	0/0:8:0	0/0:5:0	0/0:4:0	./.:0:0	0/0:5:0	0/0:2:0	0/0:4:0	0/0:7:0	0/0:5:0	0/0:4:0	0/0:3:0	0/0:7:0	0/0:4:0	0/0:3:0	./.:0:0	0/0:4:0	1/1:5:4	1/1:4:4	0/0:5:0	1/1:3:3	0/0:4:0	0/0:4:0	0/0:5:0	0/0:4:0	0/0:4:0	0/0:2:0	0/0:7:1	0/0:4:0	./.:1:0	0/0:4:0	0/0:3:0	0/0:7:0	./.:1:0	0/0:6:1	0/0:5:0	0/0:7:0	0/0:3:0	./.:4:3	1/1:3:3	0/0:16:0	./.:2:1	0/0:5:0	./.:0:0	./.:3:1	0/0:2:0	0/0:3:0	0/0:2:0	./.:1:0	0/0:3:0	0/1:4:2	0/1:5:2	0/0:7:0	0/0:2:0	./.:0:0	0/0:2:0	0/0:2:0	0/0:3:0	./.:0:0	0/0:2:0	./.:2:1	0/0:3:0	./.:1:1	0/0:3:0	./.:3:2	0/0:2:0	./.:0:0	0/0:4:0	0/0:4:0	./.:1:0	0/0:3:0	./.:0:0	./.:1:0	./.:0:0	./.:0:0	./.:1:0	0/0:5:0	./.:0:0	0/0:3:0	0/0:4:0	./.:4:1	0/0:3:0	0/0:3:0	0/0:5:1	./.:0:0	./.:1:0	./.:2:1	./.:0:0	./.:1:1	0/0:4:0	./.:4:1	./.:3:1	0/0:3:0	0/0:2:0	0/0:2:0	./.:2:1	./.:0:0	./.:2:1	./.:0:0	0/0:2:0	0/1:5:2	0/0:2:0	0/0:2:0	./.:3:1	0/0:6:1	./.:1:0	0/0:2:0	./.:0:0	0/0:2:0	./.:1:0	0/0:4:0	0/0:3:0	./.:0:0	./.:1:0	./.:2:1	0/0:2:0	0/0:5:0	./.:1:0	./.:2:1	./.:4:1	./.:2:1	./.:1:0	0/0:3:0	0/0:2:0	./.:1:0	0/0:2:0	0/0:2:0	0/0:3:0	0/0:3:0	./.:1:1	./.:1:1	./.:1:0	0/0:2:0	0/0:2:0	0/0:3:0	./.:3:1	./.:1:0	./.:0:0	./.:3:1	./.:1:0	./.:1:0	0/0:2:0	0/0:2:0	./.:1:0	./.:1:0	0/0:4:0	0/0:2:0	0/0:3:0	./.:2:1	0/0:3:0	./.:1:1	0/0:5:0	0/0:3:0	./.:1:0	0/0:5:1	0/0:2:0	0/0:5:0	./.:3:1	./.:1:0	0/0:3:0	./.:0:0	./.:0:0	./.:1:0	0/0:2:0	./.:1:0
CM008368.1	419307722	.	C	A	735	.	MQ=60;AC=8;AN=470	GT:DP:DV	0/0:3:0	0/0:3:0	0/0:8:0	0/0:8:0	0/0:7:0	0/0:11:0	0/0:7:0	0/0:5:0	0/0:2:0	./.:0:0	0/0:4:0	0/0:6:0	0/0:7:0	0/0:5:0	0/0:5:0	0/0:2:0	0/0:5:0	0/0:2:0	0/0:7:0	0/0:9:0	0/0:4:0	0/0:2:0	0/0:8:0	0/0:3:0	0/0:8:0	0/0:4:0	0/0:23:0	0/0:12:0	1/1:11:9	0/0:5:0	0/0:3:0	0/0:3:0	0/0:7:0	0/0:3:0	0/0:3:0	0/0:4:0	1/1:11:11	0/0:7:0	0/0:8:0	0/0:4:0	0/0:4:0	0/0:4:0	0/0:8:0	0/0:5:0	0/0:4:0	0/0:4:0	0/0:12:0	0/0:4:0	0/0:3:0	0/0:6:0	0/0:19:0	0/0:6:0	0/0:2:0	0/0:7:0	0/0:2:0	0/0:8:0	0/0:2:0	0/0:4:0	0/0:3:0	0/0:11:0	0/0:6:0	0/0:15:0	./.:1:0	0/0:9:0	0/0:3:0	0/0:13:0	0/0:3:0	1/1:12:12	0/0:9:0	0/0:3:0	0/0:10:0	0/0:3:0	0/0:17:0	0/0:5:0	0/0:2:0	0/0:4:0	0/0:4:0	0/0:7:0	0/0:9:0	1/1:7:7	0/0:3:0	0/0:8:0	0/0:4:0	0/0:3:0	0/0:4:0	0/0:8:0	0/0:5:0	0/0:20:0	0/0:2:0	0/0:5:0	0/0:18:0	0/0:4:0	0/0:6:0	0/0:5:0	0/0:6:0	./.:0:0	0/0:4:0	0/0:7:0	0/0:7:0	0/0:8:0	0/0:5:0	0/0:5:0	0/0:3:0	0/0:5:0	0/0:13:0	0/0:3:0	0/0:5:0	./.:1:0	0/0:12:0	0/0:4:0	0/0:8:0	0/0:8:0	./.:1:0	0/0:8:0	0/0:8:0	0/0:5:0	0/0:6:0	0/0:2:0	0/0:9:0	0/0:4:0	0/0:7:0	0/0:7:0	0/0:6:0	0/0:7:0	0/0:6:0	0/0:11:0	0/0:4:0	0/0:4:0	0/0:3:0	0/0:4:0	0/0:6:0	0/0:6:0	0/0:10:0	0/0:13:0	0/0:12:0	0/0:12:0	0/0:7:0	0/0:3:0	0/0:2:0	0/0:5:0	0/0:6:0	0/0:6:0	0/0:3:0	0/0:5:0	0/0:2:0	0/0:11:0	0/0:4:0	0/0:5:0	0/0:5:0	0/0:11:0	0/0:6:0	0/0:7:0	0/0:9:0	0/0:19:0	0/0:2:0	0/0:6:0	./.:0:0	0/0:2:0	0/0:3:0	0/0:4:0	0/0:3:0	./.:0:0	0/0:6:0	0/0:3:0	0/0:4:0	0/0:7:0	0/0:4:0	0/0:2:0	0/0:3:0	0/0:4:0	0/0:7:0	./.:0:0	0/0:4:0	./.:1:0	0/0:4:0	./.:1:0	0/0:3:0	0/0:4:0	0/0:4:0	./.:0:0	0/0:5:0	0/0:4:0	./.:1:0	./.:1:0	./.:1:0	0/0:2:0	./.:0:0	./.:0:0	0/0:2:0	0/0:5:0	./.:1:0	0/0:7:0	0/0:6:0	0/0:4:0	0/0:4:0	0/0:2:0	0/0:3:0	./.:0:0	./.:1:0	0/0:2:0	0/0:2:0	./.:1:0	0/0:4:0	0/0:6:0	0/0:6:0	0/0:3:0	./.:1:0	./.:0:0	0/0:4:0	0/0:2:0	0/0:2:0	./.:1:0	0/0:3:0	0/0:5:0	./.:1:0	0/0:2:0	0/0:3:0	0/0:5:0	0/0:2:0	0/0:4:0	./.:1:0	./.:1:0	0/0:2:0	0/0:4:0	0/0:5:0	0/0:2:0	0/0:2:0	0/0:2:0	./.:1:0	0/0:5:0	0/0:2:0	0/0:3:0	0/0:5:0	0/0:3:0	./.:0:0	./.:1:0	0/0:5:0	./.:1:0	0/0:2:0	0/0:2:0	./.:0:0	0/0:4:0	0/0:2:0	0/0:3:0	./.:1:0	0/0:2:0	0/0:2:0	0/0:6:0	0/0:2:0	./.:0:0	0/0:2:0	0/0:3:0	0/0:3:0	./.:0:0	./.:0:0	0/0:2:0	./.:1:0	./.:1:0	./.:1:0	./.:0:0	0/0:5:0	0/0:2:0	0/0:4:0	./.:0:0	0/0:6:0	0/0:3:0	./.:1:0	0/0:5:0	0/0:3:0	0/0:8:0	0/0:2:0	0/0:2:0	0/0:4:0	./.:1:0	./.:0:0	0/0:2:0	0/0:2:0	0/0:2:0
CM008368.1	419307728	.	G	C	999	.	MQ=60;AC=143;AN=338	GT:DP:DV	0/0:3:0	0/0:3:0	0/0:6:0	0/0:6:0	0/0:7:0	0/0:12:0	0/0:7:0	./.:3:1	./.:1:1	./.:1:0	0/0:4:0	1/1:6:5	0/0:8:0	0/0:7:1	0/0:6:0	1/1:2:2	./.:4:1	./.:1:0	0/0:7:0	0/1:8:3	0/0:5:0	./.:2:1	0/0:7:0	1/1:3:3	0/0:7:0	0/0:4:0	1/1:18:17	1/1:13:13	0/0:12:2	0/1:5:2	1/1:3:3	./.:3:1	0/0:5:0	1/1:3:3	./.:1:0	./.:4:3	0/0:14:0	0/0:7:0	1/1:6:5	0/0:3:0	0/0:5:1	0/0:2:0	0/0:8:1	0/0:6:0	./.:4:3	0/0:4:0	0/0:12:0	0/0:6:1	./.:3:2	1/1:6:5	0/0:21:0	0/0:6:0	1/1:2:2	0/0:7:0	1/1:2:2	1/1:7:6	1/1:2:2	./.:3:1	1/1:3:3	0/1:9:4	0/0:4:0	0/0:13:0	./.:1:1	0/0:9:0	0/0:4:0	0/0:10:0	./.:3:2	0/0:12:0	0/1:7:3	./.:3:1	0/0:9:0	0/0:3:0	0/0:15:0	0/0:3:0	./.:1:0	0/0:4:0	1/1:4:4	1/1:6:6	0/0:9:0	0/0:7:0	./.:3:1	./.:4:1	./.:3:2	1/1:3:3	./.:4:3	0/1:8:5	1/1:3:3	0/1:18:6	0/0:2:0	0/0:5:0	0/0:21:0	./.:4:3	1/1:6:5	0/0:5:1	0/0:7:0	./.:0:0	./.:4:1	0/1:6:2	0/0:6:0	0/0:10:0	0/0:4:0	0/1:5:2	0/1:4:2	0/0:6:0	./.:13:3	./.:3:1	0/0:5:0	./.:1:1	0/0:10:0	./.:4:1	./.:7:2	0/0:7:1	0/0:3:0	./.:7:2	0/0:8:0	0/0:5:0	0/0:5:0	0/0:2:0	0/0:8:0	0/0:4:0	0/0:7:0	0/0:7:0	0/0:6:0	0/0:7:0	0/0:5:0	0/0:10:2	./.:4:1	./.:4:1	0/0:2:0	./.:3:1	0/0:6:1	0/0:6:1	./.:8:2	0/0:11:2	./.:9:2	0/0:11:1	./.:8:6	0/0:3:0	0/0:3:0	0/0:4:0	0/0:6:1	0/0:5:1	0/0:2:0	0/1:4:2	1/1:2:2	0/0:9:0	./.:4:1	./.:3:2	0/0:5:0	0/0:9:0	./.:7:2	./.:8:2	./.:8:2	0/0:19:0	./.:2:1	1/1:6:5	./.:0:0	./.:1:1	1/1:3:3	./.:3:1	1/1:2:2	./.:0:0	1/1:5:5	1/1:2:2	1/1:4:4	1/1:6:6	./.:3:2	./.:2:1	./.:3:2	1/1:4:4	1/1:6:5	./.:0:0	1/1:2:2	./.:1:1	1/1:5:4	./.:0:0	1/1:3:3	1/1:3:3	./.:3:1	./.:0:0	1/1:4:4	1/1:4:4	./.:1:1	./.:1:1	./.:1:0	0/0:2:0	./.:0:0	./.:0:0	1/1:2:2	1/1:5:5	./.:1:0	0/0:6:0	1/1:5:4	1/1:3:3	1/1:3:3	./.:1:1	1/1:4:4	./.:0:0	./.:1:0	1/1:2:2	1/1:2:2	./.:1:1	1/1:3:3	1/1:5:5	1/1:5:5	1/1:3:3	./.:1:1	./.:0:0	1/1:4:4	./.:2:1	1/1:2:2	./.:1:0	1/1:2:2	1/1:4:4	./.:0:0	1/1:2:2	./.:2:1	./.:4:3	./.:1:1	1/1:3:3	./.:1:0	./.:1:1	./.:1:1	1/1:4:4	1/1:4:4	1/1:2:2	1/1:2:2	./.:1:1	./.:1:1	./.:4:3	./.:1:1	./.:2:1	1/1:5:4	1/1:2:2	./.:1:1	./.:0:0	1/1:4:4	./.:1:1	./.:1:1	1/1:2:2	./.:0:0	1/1:4:4	./.:1:1	./.:1:1	./.:0:0	./.:1:0	./.:0:0	1/1:5:5	./.:2:1	./.:0:0	./.:3:1	./.:1:0	./.:1:0	./.:0:0	./.:0:0	./.:1:1	./.:2:1	./.:1:1	./.:1:1	./.:0:0	1/1:5:4	./.:1:1	1/1:3:3	./.:0:0	1/1:4:4	0/0:2:0	./.:1:1	0/0:4:0	0/0:3:0	0/1:6:3	./.:0:0	0/0:3:0	0/0:6:0	./.:1:0	./.:0:0	0/0:2:0	./.:0:0	./.:2:1
CM008368.1	419307731	.	G	A	588	.	MQ=60;AC=6;AN=444	GT:DP:DV	0/0:3:0	0/0:4:0	0/0:6:0	0/0:7:0	0/0:7:0	0/0:13:0	0/0:9:0	0/0:4:0	./.:1:0	./.:1:0	0/0:5:0	0/0:6:0	0/0:8:0	0/0:7:0	0/0:6:0	0/0:2:0	0/0:4:0	./.:1:0	0/0:6:0	0/0:8:0	0/0:5:0	0/0:2:0	0/0:7:0	0/0:3:0	0/0:9:0	0/0:5:0	0/0:20:0	0/0:12:0	0/0:9:0	0/0:4:0	0/0:3:0	0/0:3:0	0/0:8:0	0/0:3:0	0/0:2:0	0/0:4:0	1/1:10:10	0/0:7:0	0/0:5:0	0/0:3:0	0/0:6:0	0/0:3:0	0/0:8:0	0/0:6:0	0/0:4:0	0/0:4:0	0/0:11:0	0/0:7:0	0/0:4:0	0/0:6:0	0/0:23:0	0/0:6:0	0/0:2:0	0/0:8:0	0/0:2:0	0/0:6:0	0/0:2:0	0/0:5:0	0/0:4:0	0/0:11:0	0/0:5:0	0/0:13:0	./.:1:0	0/0:10:0	0/0:4:0	0/0:11:0	0/0:3:0	1/1:11:11	0/0:7:0	0/0:5:0	0/0:10:0	0/0:3:0	0/0:16:0	0/0:4:0	0/0:3:0	0/0:4:0	0/0:4:0	0/0:6:0	0/0:10:0	1/1:8:8	0/0:2:0	0/0:7:0	0/0:3:0	0/0:3:0	0/0:3:0	0/0:8:0	0/0:4:0	0/0:21:0	0/0:3:0	0/0:5:0	0/0:20:0	0/0:4:0	0/0:6:0	0/0:4:0	0/0:5:0	./.:0:0	0/0:5:0	0/0:6:0	0/0:7:0	0/0:10:0	0/0:5:0	0/0:6:0	0/0:4:0	0/0:6:0	0/0:14:0	0/0:3:0	0/0:6:0	./.:1:0	0/0:13:0	0/0:5:0	0/0:8:0	0/0:7:0	0/0:3:0	0/0:8:0	0/0:9:0	0/0:5:0	0/0:5:0	0/0:2:0	0/0:9:0	0/0:4:0	0/0:7:0	0/0:7:0	0/0:6:0	0/0:6:0	0/0:6:0	0/0:10:0	0/0:4:0	0/0:5:0	0/0:2:0	0/0:3:0	0/0:6:0	0/0:7:0	0/0:7:0	0/0:12:0	0/0:11:0	0/0:11:0	0/0:8:0	0/0:4:0	0/0:2:0	0/0:7:0	0/0:7:0	0/0:5:0	0/0:3:0	0/0:5:0	0/0:2:0	0/0:9:0	0/0:4:0	0/0:4:0	0/0:6:0	0/0:11:0	0/0:7:0	0/0:9:0	0/0:8:0	0/0:21:0	0/0:2:0	0/0:6:0	./.:0:0	./.:1:0	0/0:3:0	0/0:3:0	0/0:2:0	./.:1:0	0/0:5:0	0/0:2:0	0/0:4:0	0/0:7:0	0/0:4:0	0/0:2:0	0/0:3:0	0/0:4:0	0/0:6:0	./.:0:0	0/0:4:0	./.:1:0	0/0:5:0	./.:0:0	0/0:3:0	0/0:3:0	0/0:3:0	./.:0:0	0/0:4:0	0/0:5:0	./.:1:0	./.:1:0	./.:1:0	0/0:2:0	./.:0:0	./.:0:0	0/0:4:0	0/0:5:0	./.:1:0	0/0:6:0	0/0:6:0	0/0:3:0	0/0:3:0	./.:1:0	0/0:4:0	./.:0:0	./.:1:0	0/0:2:0	0/0:2:0	./.:1:0	0/0:3:0	0/0:4:0	0/0:5:0	0/0:3:0	./.:1:0	./.:0:0	0/0:4:0	0/0:2:0	0/0:2:0	./.:1:0	0/0:2:0	0/0:4:0	./.:0:0	0/0:2:0	0/0:2:0	0/0:4:0	./.:1:0	0/0:4:0	./.:1:0	./.:1:0	./.:1:0	0/0:3:0	0/0:4:0	0/0:2:0	0/0:2:0	./.:1:0	./.:1:0	0/0:4:0	./.:1:0	0/0:3:0	0/0:5:0	0/0:3:0	./.:0:0	./.:1:0	0/0:5:0	0/0:2:0	./.:1:0	0/0:2:0	./.:0:0	0/0:4:0	./.:1:0	0/0:2:0	./.:0:0	./.:1:0	./.:1:0	0/0:5:0	0/0:2:0	./.:0:0	0/0:3:0	0/0:2:0	0/0:3:0	./.:0:0	./.:0:0	./.:1:0	0/0:2:0	./.:1:0	./.:1:0	./.:0:0	0/0:5:0	./.:1:0	0/0:4:0	./.:0:0	0/0:4:0	0/0:2:0	./.:1:0	0/0:5:0	0/0:4:0	0/0:7:0	./.:0:0	0/0:3:0	0/0:5:0	./.:1:0	./.:0:0	0/0:2:0	./.:0:0	0/0:2:0
CM008368.1	419307734	.	T	C	999	.	MQ=60;AC=31;AN=420	GT:DP:DV	0/0:3:0	0/0:4:0	0/0:7:0	0/0:7:0	0/0:7:0	0/0:11:0	0/0:9:0	0/1:4:2	./.:1:0	./.:1:0	0/0:5:0	0/0:6:0	0/0:7:0	0/0:7:0	0/0:6:0	0/0:2:0	0/1:4:2	./.:1:1	0/0:7:0	0/0:8:0	0/0:5:0	./.:2:1	1/1:6:5	0/0:4:0	0/0:9:0	0/0:5:0	./.:0:0	0/0:13:0	0/0:10:0	0/1:5:2	0/0:3:0	./.:3:2	0/0:7:0	0/0:2:0	./.:1:1	./.:4:1	0/0:6:0	0/0:7:0	0/0:5:0	0/0:4:0	0/0:5:0	0/0:4:0	0/0:10:0	0/0:6:0	0/0:3:0	0/0:4:0	0/0:11:0	0/0:7:0	0/0:5:0	0/0:6:0	0/0:21:0	0/0:6:0	0/0:2:0	0/0:7:0	0/0:2:0	0/0:6:0	0/0:2:0	0/0:5:0	0/0:4:0	0/0:11:0	0/0:6:0	0/0:15:0	./.:1:0	0/0:10:0	0/0:4:0	0/0:12:0	./.:3:1	./.:1:0	0/0:7:0	0/0:5:0	0/0:9:0	0/0:3:0	0/0:16:0	0/0:4:0	./.:3:1	0/0:4:0	0/0:4:0	0/0:8:0	0/0:10:0	0/0:3:0	./.:2:1	0/1:5:3	./.:2:1	0/0:3:0	0/0:3:0	0/0:8:0	0/0:4:0	0/0:20:0	1/1:3:3	0/0:5:0	0/0:22:0	0/0:3:0	0/0:6:0	0/0:4:0	0/0:6:0	./.:0:0	0/0:4:0	0/0:6:0	0/0:6:0	0/0:11:0	0/0:5:0	0/0:6:0	0/1:4:2	1/1:5:5	0/0:13:0	1/1:2:2	0/0:4:0	./.:1:0	0/0:13:0	0/0:5:0	0/1:6:3	0/0:8:0	0/0:3:0	0/0:9:0	0/0:10:0	0/0:5:0	0/0:5:0	1/1:2:2	0/0:8:0	0/0:5:0	0/0:7:0	0/0:7:0	0/0:7:0	0/0:7:0	0/0:6:0	0/0:11:0	0/0:5:0	0/0:5:0	1/1:2:2	0/0:3:0	1/1:6:5	./.:4:3	0/0:8:0	1/1:10:8	0/0:11:0	0/0:11:0	0/0:6:0	0/0:4:0	0/0:3:0	0/0:7:0	0/0:6:0	0/0:5:0	1/1:2:2	0/0:4:0	0/0:2:0	0/0:9:0	0/0:2:0	0/0:4:0	0/0:6:0	0/0:11:0	0/0:7:0	0/1:6:3	./.:7:5	0/0:20:0	0/0:2:0	0/0:5:0	./.:0:0	./.:1:0	0/0:4:0	0/0:3:0	0/0:2:0	./.:1:0	0/0:5:0	0/0:2:0	0/0:4:0	0/0:7:0	0/0:3:0	0/0:2:0	0/0:3:0	0/0:4:0	0/0:5:0	./.:0:0	0/0:3:0	./.:1:0	0/0:5:0	./.:0:0	0/0:4:0	0/0:3:0	0/0:3:0	./.:0:0	0/0:4:0	0/0:5:0	./.:1:0	./.:0:0	./.:1:0	0/0:2:0	./.:0:0	./.:0:0	0/0:4:0	0/0:4:0	./.:1:0	0/0:6:0	0/0:6:0	0/0:3:0	0/0:4:0	./.:1:0	0/0:4:0	./.:0:0	./.:1:0	0/0:2:0	0/0:2:0	./.:1:0	0/0:3:0	0/0:5:0	0/0:7:0	0/0:3:0	./.:1:0	./.:0:0	0/0:4:0	0/0:2:0	0/0:2:0	./.:1:0	0/0:2:0	0/0:4:0	./.:0:0	0/0:2:0	0/0:2:0	0/0:3:0	./.:1:0	0/0:3:0	./.:1:0	./.:1:0	0/0:2:0	0/0:4:0	0/0:4:0	0/0:3:0	0/0:2:0	./.:1:0	./.:1:0	0/0:4:0	./.:1:0	0/0:2:0	0/0:5:0	0/0:2:0	./.:1:0	./.:0:0	0/0:4:0	0/0:2:0	./.:1:0	./.:0:0	./.:0:0	0/0:4:0	0/0:2:0	0/0:2:0	./.:0:0	./.:1:0	0/0:2:0	0/0:6:0	0/0:2:0	./.:0:0	0/0:3:0	0/0:3:0	0/0:3:0	./.:0:0	./.:0:0	./.:1:0	0/0:2:0	./.:1:0	./.:1:0	./.:0:0	0/0:5:0	./.:1:0	0/0:4:0	./.:0:0	0/0:4:0	./.:1:1	./.:1:0	1/1:3:3	1/1:3:3	0/0:6:0	./.:0:0	1/1:3:3	0/0:6:0	./.:1:0	./.:0:0	0/0:2:0	./.:0:0	./.:2:1
CM008368.1	419307739	.	C	A	999	.	MQ=60;AC=102;AN=332	GT:DP:DV	0/0:2:0	0/0:3:0	0/0:5:0	0/0:6:0	0/0:8:0	0/0:10:0	0/0:10:0	0/0:3:0	./.:0:0	./.:1:0	0/0:4:0	1/1:6:5	0/0:7:0	0/0:6:0	0/0:6:0	./.:1:1	./.:4:1	./.:1:0	0/0:5:0	0/0:6:1	0/0:4:0	./.:1:0	0/1:5:2	./.:3:2	0/0:8:0	0/0:6:0	./.:0:0	1/1:9:8	0/0:7:0	./.:4:1	1/1:3:3	./.:3:1	0/0:6:0	1/1:2:2	0/0:2:0	./.:3:2	0/0:5:0	0/0:7:0	./.:4:3	0/0:4:0	0/0:6:1	0/0:4:0	0/0:10:1	0/0:6:0	1/1:3:3	0/0:4:0	0/0:11:0	0/0:7:1	./.:3:1	1/1:5:4	0/0:20:0	0/0:6:0	./.:1:1	0/0:6:0	./.:1:1	1/1:6:5	./.:1:1	0/0:4:0	./.:3:2	./.:8:2	0/0:6:0	0/0:14:0	./.:1:1	0/0:10:0	0/0:4:0	0/0:12:0	./.:2:1	./.:1:0	0/0:5:1	0/0:5:1	0/0:9:0	0/0:3:0	0/0:15:0	0/0:4:0	./.:1:0	0/0:4:0	1/1:2:2	1/1:5:5	0/0:11:0	0/0:2:0	./.:2:1	0/0:7:0	0/0:2:0	1/1:2:2	./.:3:2	0/1:6:3	1/1:3:3	0/0:16:3	0/0:3:0	0/0:5:0	0/0:20:0	1/1:2:2	1/1:5:4	0/0:5:0	0/0:5:0	./.:0:0	0/0:5:1	0/1:6:2	0/0:7:0	0/0:11:0	0/0:4:0	./.:4:1	0/1:4:2	0/0:6:0	0/0:15:1	0/0:2:0	0/0:3:0	./.:1:1	0/0:12:0	./.:3:1	./.:7:2	0/0:7:0	0/0:3:0	0/0:7:0	0/0:9:0	0/0:5:0	0/0:5:0	0/0:2:0	0/0:8:0	0/0:4:0	0/0:7:0	0/0:7:0	0/0:6:0	0/0:7:0	0/0:5:0	0/0:9:1	0/0:3:0	0/0:4:0	0/0:2:0	0/0:2:0	0/0:5:0	0/0:6:1	0/0:8:1	0/0:12:0	0/0:10:1	0/0:11:1	1/1:5:4	0/0:4:0	0/0:3:0	0/0:6:0	0/0:5:0	0/0:6:1	0/0:4:0	0/0:3:0	./.:1:1	0/0:10:0	./.:2:1	1/1:2:2	0/0:8:0	0/0:11:0	0/0:5:1	0/0:7:1	0/0:7:0	0/0:19:0	./.:2:1	1/1:5:4	./.:0:0	./.:0:0	./.:1:1	./.:3:1	1/1:2:2	./.:0:0	1/1:4:4	./.:1:1	1/1:2:2	1/1:4:4	./.:3:2	./.:2:1	./.:2:1	1/1:3:3	1/1:3:3	./.:0:0	1/1:2:2	./.:1:1	./.:4:3	./.:0:0	./.:1:1	1/1:2:2	./.:3:1	./.:0:0	1/1:4:4	1/1:4:4	./.:1:1	./.:0:0	./.:1:0	0/0:2:0	./.:0:0	./.:0:0	./.:1:1	1/1:2:2	./.:1:0	0/0:6:0	1/1:5:4	./.:1:1	./.:3:2	./.:1:1	1/1:3:3	./.:0:0	./.:1:0	./.:1:1	1/1:2:2	./.:1:1	./.:3:2	1/1:4:4	1/1:4:4	1/1:3:3	./.:0:0	./.:0:0	0/0:2:0	./.:2:1	./.:1:1	./.:1:0	1/1:2:2	1/1:3:3	./.:0:0	./.:1:1	./.:2:1	1/1:3:3	./.:1:1	1/1:3:3	./.:1:0	./.:0:0	./.:1:1	1/1:2:2	1/1:4:4	1/1:2:2	1/1:2:2	./.:1:1	./.:1:1	./.:3:1	./.:1:1	1/1:2:2	1/1:4:4	./.:1:1	./.:0:0	./.:0:0	1/1:4:4	./.:2:1	./.:0:0	./.:0:0	./.:0:0	1/1:2:2	./.:1:1	./.:0:0	./.:0:0	./.:1:0	./.:2:1	1/1:5:5	./.:0:0	./.:0:0	./.:2:1	0/0:2:0	0/0:2:0	./.:0:0	./.:0:0	./.:1:1	./.:1:0	./.:0:0	./.:0:0	./.:0:0	./.:4:3	./.:1:1	1/1:3:3	./.:0:0	1/1:2:2	0/0:2:0	./.:1:1	1/1:3:3	./.:3:1	0/0:6:1	./.:0:0	./.:3:1	0/0:7:0	./.:1:0	./.:0:0	0/0:2:0	./.:0:0	./.:1:0
CM008368.1	419307740	.	T	C	999	.	MQ=60;AC=277;AN=388	GT:DP:DV	1/1:2:2	1/1:2:2	0/0:4:0	0/0:3:0	1/1:7:7	0/0:10:0	0/0:9:0	1/1:3:3	./.:0:0	./.:1:1	0/0:4:0	1/1:7:7	0/0:6:0	0/0:7:1	0/0:6:0	1/1:2:2	1/1:3:3	./.:1:1	0/0:5:0	0/0:6:1	1/1:4:4	./.:1:1	1/1:6:6	./.:3:2	1/1:8:8	1/1:6:6	./.:0:0	1/1:12:12	1/1:8:8	1/1:5:5	1/1:3:3	1/1:3:3	1/1:7:7	1/1:2:2	./.:1:1	1/1:3:3	1/1:5:5	0/0:7:0	1/1:4:4	1/1:4:4	0/0:5:1	0/0:4:0	0/0:8:1	0/0:5:0	1/1:3:3	0/0:4:0	0/0:11:1	0/0:6:1	./.:4:1	1/1:5:5	0/0:18:0	0/0:4:0	./.:1:1	0/0:6:0	./.:1:1	1/1:6:6	./.:1:1	./.:4:1	1/1:3:3	./.:8:2	1/1:6:6	0/0:10:0	./.:1:1	0/0:9:0	0/0:3:0	1/1:11:11	1/1:2:2	./.:1:1	0/0:5:1	./.:4:1	0/0:8:0	1/1:3:3	0/0:14:0	0/0:3:0	./.:1:1	1/1:3:3	1/1:3:3	1/1:6:6	0/0:8:0	1/1:3:3	1/1:2:2	1/1:8:8	1/1:2:2	1/1:2:2	1/1:3:3	1/1:6:6	1/1:3:3	./.:14:4	1/1:3:3	0/0:3:0	0/0:16:0	1/1:3:3	1/1:5:5	0/0:5:0	0/0:5:0	./.:0:0	./.:4:1	0/1:6:2	0/0:5:0	0/0:11:0	1/1:4:4	./.:4:1	1/1:4:4	1/1:6:6	0/0:14:1	1/1:2:2	1/1:4:4	./.:1:1	1/1:12:12	./.:4:1	1/1:6:6	1/1:6:6	1/1:3:3	0/0:7:0	0/0:9:0	0/0:5:0	0/0:4:0	1/1:2:2	1/1:7:7	1/1:5:5	1/1:7:7	0/0:7:0	1/1:5:5	1/1:6:6	1/1:6:6	0/0:7:1	0/0:3:0	0/0:3:0	1/1:2:2	./.:1:1	1/1:5:5	1/1:6:6	0/0:7:0	1/1:13:13	0/0:8:1	0/0:11:1	1/1:5:5	1/1:4:4	1/1:2:2	1/1:6:6	0/0:6:1	0/0:7:1	1/1:3:3	0/0:3:0	./.:1:1	0/0:8:0	1/1:2:2	1/1:2:2	1/1:6:6	0/0:9:0	0/0:6:1	1/1:7:7	1/1:8:8	0/0:16:0	1/1:2:2	1/1:5:5	./.:0:0	./.:0:0	1/1:2:2	1/1:2:2	1/1:2:2	./.:1:1	1/1:3:3	1/1:2:2	1/1:2:2	1/1:4:4	1/1:3:3	1/1:2:2	1/1:2:2	1/1:3:3	1/1:4:4	./.:0:0	1/1:2:2	./.:1:1	1/1:5:5	./.:0:0	1/1:2:2	1/1:3:3	1/1:3:3	./.:0:0	1/1:4:4	1/1:5:5	./.:1:1	./.:0:0	./.:1:1	1/1:2:2	./.:0:0	./.:0:0	1/1:3:3	1/1:3:3	./.:1:1	1/1:6:6	1/1:5:5	1/1:2:2	1/1:3:3	./.:1:1	1/1:3:3	./.:0:0	./.:1:1	./.:1:1	1/1:2:2	./.:1:1	1/1:3:3	1/1:5:5	1/1:4:4	1/1:3:3	./.:1:1	./.:0:0	1/1:2:2	1/1:2:2	1/1:2:2	./.:1:1	1/1:2:2	1/1:4:4	./.:0:0	1/1:2:2	1/1:2:2	1/1:3:3	./.:1:1	1/1:3:3	./.:1:1	./.:0:0	./.:1:1	1/1:2:2	1/1:4:4	./.:1:1	1/1:2:2	./.:1:1	./.:1:1	1/1:3:3	./.:1:1	1/1:2:2	1/1:4:4	1/1:2:2	./.:0:0	./.:0:0	1/1:4:4	./.:1:1	./.:0:0	./.:0:0	./.:0:0	1/1:3:3	./.:1:1	./.:1:1	./.:0:0	./.:1:1	1/1:2:2	1/1:5:5	./.:0:0	./.:0:0	./.:1:1	1/1:2:2	./.:1:1	./.:0:0	./.:0:0	./.:1:1	./.:1:1	./.:0:0	./.:0:0	./.:0:0	1/1:4:4	./.:1:1	1/1:4:4	./.:0:0	1/1:2:2	1/1:2:2	./.:1:1	1/1:4:4	1/1:3:3	1/1:6:6	./.:0:0	1/1:3:3	0/0:5:0	./.:1:1	./.:0:0	1/1:2:2	./.:0:0	./.:1:1
CM008368.1	419307749	.	A	C	999	.	MQ=60;AC=153;AN=374	GT:DP:DV	0/0:2:0	0/0:2:0	0/0:5:0	0/0:2:0	0/0:6:1	0/0:9:0	0/0:7:0	./.:4:1	./.:0:0	./.:0:0	0/0:4:0	1/1:6:6	0/0:6:0	0/0:7:1	0/0:4:0	1/1:2:2	0/0:2:0	./.:1:0	0/0:5:0	./.:7:2	0/0:4:0	./.:0:0	0/0:5:0	./.:4:3	0/0:7:0	0/0:5:0	./.:0:0	1/1:12:12	0/1:15:5	0/1:4:2	1/1:3:3	./.:3:1	0/0:6:0	1/1:2:2	./.:1:0	./.:1:0	0/1:9:5	0/0:5:0	1/1:3:3	0/0:4:0	0/0:6:1	0/0:4:0	0/0:6:1	0/0:6:0	1/1:3:3	0/0:3:0	0/0:9:0	0/0:5:1	./.:4:1	1/1:4:4	0/0:16:1	0/0:5:0	./.:1:1	0/0:6:1	./.:1:1	1/1:6:6	1/1:2:2	./.:3:1	./.:3:2	./.:8:2	0/0:4:0	0/0:16:3	./.:0:0	0/0:8:0	0/0:3:0	0/0:11:1	./.:2:1	./.:1:1	0/0:6:1	0/0:5:1	0/0:7:0	0/0:2:0	0/0:15:1	0/0:4:0	./.:1:0	0/0:3:0	1/1:5:5	1/1:5:5	0/0:5:0	./.:3:1	0/0:2:0	0/0:6:0	0/0:3:0	1/1:2:2	1/1:2:2	1/1:5:5	1/1:3:3	./.:14:3	0/0:2:0	0/0:6:0	0/0:13:0	1/1:3:3	1/1:4:4	0/0:5:0	0/0:6:0	./.:0:0	0/0:3:0	0/0:5:1	0/0:6:0	0/0:12:0	0/0:5:0	0/0:5:1	./.:3:1	0/0:6:0	0/0:12:1	./.:3:1	0/0:4:0	./.:1:1	0/0:7:0	0/0:4:0	0/0:6:0	0/0:7:1	0/0:3:0	0/0:6:0	0/0:9:1	0/0:6:0	0/0:4:0	0/0:3:0	0/0:7:0	0/0:2:0	0/0:7:0	0/0:6:0	0/0:5:0	0/0:5:1	0/0:6:0	0/1:6:2	0/0:4:0	0/0:3:0	0/0:3:0	./.:2:1	0/0:5:0	0/0:7:0	0/0:7:1	0/0:14:0	0/1:8:3	0/0:11:1	1/1:6:6	0/0:2:0	0/0:2:0	0/0:7:1	0/0:6:1	0/0:7:0	0/0:3:0	0/0:3:0	./.:1:1	0/0:9:0	./.:0:0	1/1:2:2	0/0:5:0	0/0:8:0	0/0:6:1	0/0:7:1	0/0:6:0	0/0:15:1	1/1:2:2	1/1:4:4	./.:0:0	./.:0:0	1/1:2:2	1/1:3:3	1/1:2:2	./.:0:0	1/1:4:4	./.:1:1	1/1:3:3	1/1:6:6	1/1:3:3	./.:1:1	./.:0:0	1/1:5:5	1/1:3:3	./.:0:0	1/1:2:2	1/1:2:2	1/1:3:3	./.:0:0	1/1:2:2	1/1:4:4	./.:1:1	./.:0:0	1/1:4:4	1/1:4:4	./.:1:1	./.:0:0	./.:1:1	./.:1:1	./.:0:0	./.:0:0	1/1:3:3	1/1:3:3	1/1:2:2	0/0:4:0	1/1:5:5	1/1:2:2	1/1:4:4	./.:1:1	1/1:2:2	./.:0:0	./.:1:1	./.:1:1	1/1:3:3	./.:1:1	1/1:2:2	1/1:5:5	1/1:3:3	1/1:3:3	./.:1:1	./.:0:0	1/1:3:3	1/1:2:2	./.:1:1	1/1:2:2	1/1:2:2	1/1:5:5	./.:0:0	1/1:3:3	./.:1:1	1/1:2:2	1/1:2:2	1/1:3:3	./.:1:1	./.:0:0	./.:1:1	1/1:2:2	1/1:4:4	1/1:4:4	1/1:2:2	1/1:2:2	./.:1:1	1/1:2:2	./.:1:1	./.:1:1	1/1:4:4	./.:1:1	./.:0:0	./.:0:0	1/1:4:4	./.:1:1	./.:0:0	./.:1:1	./.:0:0	1/1:3:3	./.:1:1	1/1:2:2	./.:0:0	./.:0:0	./.:1:1	1/1:4:4	./.:0:0	./.:0:0	1/1:3:3	./.:0:0	./.:1:1	./.:0:0	./.:0:0	./.:1:1	./.:0:0	./.:0:0	./.:0:0	./.:0:0	1/1:3:3	./.:0:0	1/1:5:5	./.:0:0	1/1:2:2	0/0:2:0	./.:1:1	./.:3:1	0/0:2:0	0/0:5:1	0/0:2:0	0/0:2:0	0/0:6:0	0/0:2:0	./.:0:0	0/0:2:0	./.:1:0	./.:1:0
CM008368.1	419307766	.	C	A	619	.	MQ=60;AC=7;AN=448	GT:DP:DV	0/0:3:0	0/0:4:0	0/0:8:0	0/0:4:0	0/0:9:0	0/0:11:0	0/0:9:0	0/0:6:0	0/0:2:0	0/0:3:0	0/0:3:0	0/0:8:0	0/0:7:0	0/0:8:0	0/0:7:0	./.:1:0	0/0:3:0	./.:1:0	0/0:5:0	0/0:6:0	0/0:4:0	0/0:2:0	0/0:8:0	0/0:4:0	0/0:7:0	0/0:9:0	1/1:18:17	0/0:15:0	0/0:20:0	0/0:2:0	0/0:3:0	0/0:4:0	0/0:8:0	./.:3:1	0/0:3:0	./.:1:0	0/0:17:0	0/0:7:0	0/0:5:0	0/0:4:0	0/0:6:0	0/0:4:0	0/0:9:0	0/0:6:0	0/0:5:1	0/0:4:0	0/0:10:0	0/0:7:0	0/0:4:0	0/0:4:0	0/0:20:0	0/0:5:0	./.:1:0	0/0:7:0	0/1:4:2	0/0:7:0	./.:1:0	0/0:5:0	0/0:3:0	0/0:7:0	0/0:6:0	0/0:15:0	0/0:2:0	0/0:7:0	0/0:3:0	0/0:9:0	0/0:2:0	0/0:12:0	0/0:6:0	0/0:8:0	0/0:10:0	0/0:2:0	0/0:16:0	0/0:5:0	0/0:2:0	0/0:4:0	0/0:10:0	0/0:6:0	0/0:9:0	0/0:9:0	0/0:3:0	0/0:11:0	0/0:4:0	0/0:2:0	0/0:2:0	0/0:7:1	0/0:4:0	0/0:14:0	0/0:3:0	0/0:6:0	0/0:16:0	0/0:4:0	0/0:3:0	0/0:7:0	0/0:8:0	./.:3:1	0/0:4:0	0/0:5:0	0/0:7:0	0/0:12:0	0/0:6:0	0/0:5:0	0/0:5:0	0/0:7:0	0/0:16:0	0/0:4:0	0/0:3:0	./.:3:1	0/0:15:0	0/0:6:0	0/0:7:0	0/0:7:0	0/0:3:0	0/0:7:0	0/0:7:0	0/0:9:0	0/0:6:0	0/0:4:0	0/0:9:0	0/0:3:0	0/0:7:0	0/0:7:0	0/0:4:0	0/0:6:0	0/0:8:0	0/0:10:0	0/0:4:0	0/0:5:0	0/0:3:0	0/0:4:0	0/0:5:0	0/0:7:0	0/0:8:0	0/0:16:0	0/0:10:0	0/0:13:0	./.:15:4	0/0:4:0	0/0:4:0	0/0:4:0	0/0:6:0	0/0:8:0	0/0:4:0	0/0:3:0	0/0:3:0	0/0:9:0	0/0:6:0	./.:8:2	0/0:8:0	0/0:10:0	0/0:5:0	0/0:10:0	0/0:9:0	0/0:17:0	0/0:3:0	0/0:6:0	./.:1:0	./.:0:0	0/0:2:0	0/0:2:0	0/0:2:0	./.:0:0	0/0:4:0	0/0:2:0	0/0:3:0	0/0:6:0	0/0:4:0	./.:2:1	./.:0:0	0/0:5:0	0/0:5:0	./.:0:0	0/0:4:0	./.:1:0	0/0:4:0	./.:1:0	0/0:3:0	0/0:4:0	0/0:2:0	1/1:2:2	0/0:6:0	0/0:7:0	./.:1:0	./.:1:0	./.:0:0	./.:0:0	./.:0:0	1/1:2:2	0/0:2:0	0/0:5:1	./.:2:1	0/0:7:0	0/0:5:0	0/0:2:0	0/0:4:0	./.:1:0	0/0:3:0	./.:0:0	0/0:3:0	0/0:3:0	0/0:4:0	./.:1:0	0/0:4:0	0/0:6:0	0/0:4:0	0/0:3:0	0/0:2:0	./.:0:0	0/0:3:0	./.:1:0	0/0:2:0	0/0:2:0	0/0:3:0	0/0:7:0	./.:1:1	0/0:3:0	0/0:4:0	0/0:2:0	0/0:2:0	0/0:3:0	./.:0:0	0/0:2:0	./.:1:0	0/0:2:0	0/0:6:0	0/0:5:0	0/0:2:0	0/0:2:0	./.:0:0	0/0:4:0	0/0:2:0	0/0:2:0	0/0:5:0	0/0:2:0	./.:0:0	0/0:3:0	0/0:5:0	0/0:2:0	./.:1:0	0/0:2:0	0/0:6:1	0/0:2:0	0/0:2:0	0/0:2:0	0/0:2:0	./.:3:1	./.:1:0	0/0:5:0	./.:0:0	./.:0:0	0/0:3:0	./.:0:0	./.:0:0	./.:0:0	./.:1:1	./.:1:0	./.:0:0	./.:0:0	0/0:3:0	./.:0:0	0/0:2:0	./.:1:0	0/0:5:0	./.:0:0	0/0:10:2	0/0:2:0	./.:1:1	0/0:2:0	0/0:2:0	0/0:6:0	0/0:2:0	./.:1:0	0/0:7:0	0/0:4:0	./.:0:0	0/0:2:0	./.:1:0	./.:1:0
CM008368.1	419307783	.	C	T	999	.	MQ=60;AC=20;AN=506	GT:DP:DV	1/1:2:2	1/1:6:6	0/0:8:0	0/0:6:0	1/1:9:9	0/0:11:0	0/0:8:0	0/0:9:0	0/0:2:0	0/0:4:0	0/0:2:0	0/0:10:0	0/0:6:0	0/0:8:0	0/0:7:0	0/0:2:0	0/0:5:0	./.:1:0	0/0:6:0	0/0:9:0	0/0:5:0	0/0:2:0	0/0:8:0	0/0:3:0	0/0:9:0	0/0:10:0	0/0:20:0	0/0:13:0	0/0:18:0	0/0:4:0	0/0:3:0	0/0:3:0	0/0:10:0	0/0:3:0	0/0:2:0	./.:1:0	0/0:16:0	0/0:6:0	0/0:7:0	0/0:7:0	0/0:8:0	0/0:3:0	0/0:11:0	0/0:7:0	0/0:5:0	0/0:4:0	0/0:10:0	0/0:6:0	0/0:5:0	0/0:5:0	0/0:24:0	0/0:5:0	0/0:2:0	0/0:6:0	0/0:2:0	0/0:7:0	0/0:2:0	0/0:6:0	0/0:4:0	0/0:8:0	0/0:7:0	0/0:18:0	0/0:2:0	0/0:8:0	0/0:4:0	0/0:11:0	0/0:2:0	0/0:13:0	0/0:6:0	0/0:8:0	0/0:8:0	0/0:3:0	0/0:15:0	0/0:5:0	0/0:2:0	1/1:3:3	0/0:11:0	0/0:8:0	0/0:10:0	0/0:11:0	0/0:4:0	0/0:13:0	0/0:6:0	./.:0:0	0/0:2:0	0/0:8:0	0/0:3:0	0/0:15:0	0/0:4:0	0/0:7:0	0/0:22:0	0/0:3:0	0/0:5:0	0/0:5:0	0/0:7:0	0/0:2:0	0/0:5:0	0/0:5:0	0/0:7:0	0/0:11:0	0/0:8:0	0/0:8:0	0/0:7:0	0/0:7:0	0/0:13:1	0/0:3:0	0/0:5:0	0/0:3:0	0/0:15:0	0/0:6:0	0/0:9:0	0/0:7:0	1/1:4:4	0/0:6:0	0/0:5:0	0/0:9:0	0/0:5:0	0/0:4:0	0/0:8:0	0/0:4:0	1/1:6:6	0/0:7:0	1/1:3:3	1/1:5:5	1/1:7:7	0/0:8:0	0/0:4:0	0/0:6:0	0/0:3:0	0/0:4:0	0/0:5:0	0/0:8:0	0/0:9:0	0/0:17:0	0/0:9:0	0/0:13:0	0/0:16:0	0/0:5:0	0/0:3:0	0/0:5:0	0/0:6:0	0/0:9:0	0/0:4:0	0/0:4:0	0/0:3:0	0/0:9:0	0/0:5:0	0/0:7:0	0/0:9:0	0/0:11:0	0/0:7:0	0/0:11:0	0/0:12:0	0/0:15:0	0/0:4:0	0/0:4:0	./.:1:0	0/0:2:0	0/0:3:0	0/0:2:0	0/0:2:0	0/0:3:0	0/0:7:0	0/0:3:0	0/0:4:0	0/0:7:0	0/0:4:0	./.:1:0	./.:0:0	0/0:3:0	0/0:6:0	0/0:5:0	0/0:7:0	./.:0:0	0/0:4:0	./.:1:0	0/0:3:0	0/0:4:0	0/0:2:0	0/0:3:0	0/0:7:0	0/0:6:0	./.:1:0	./.:1:0	./.:0:0	0/0:8:0	0/0:2:0	0/0:3:0	0/0:4:0	0/0:5:0	./.:1:0	1/1:6:6	0/0:5:0	0/0:2:0	0/0:6:0	0/0:2:0	0/0:5:0	./.:0:0	0/0:4:0	0/0:4:0	0/0:6:0	./.:1:0	0/0:4:0	0/0:6:0	0/0:6:0	0/0:3:0	0/0:2:0	0/0:2:0	0/0:3:0	0/0:2:0	0/0:2:0	0/0:2:0	0/0:3:0	0/0:7:0	./.:0:0	0/0:2:0	0/0:3:0	0/0:3:0	0/0:4:0	0/0:4:0	0/0:3:0	0/0:2:0	./.:1:0	0/0:2:0	0/0:6:0	0/0:4:0	0/0:3:0	0/0:4:0	0/0:3:0	0/0:3:0	0/0:2:0	0/0:3:0	0/0:6:0	0/0:2:0	0/0:2:0	0/0:3:0	0/0:8:0	0/0:2:0	0/0:2:0	0/0:2:0	0/0:7:0	0/0:2:0	./.:1:0	0/0:2:0	0/0:2:0	0/0:3:0	./.:0:0	0/0:4:0	0/0:2:0	./.:1:0	0/0:3:0	0/0:6:0	0/0:3:0	./.:1:0	0/0:4:0	./.:1:0	0/0:4:0	./.:0:0	0/0:3:0	0/0:2:0	0/0:2:0	./.:1:0	0/0:4:0	./.:0:0	0/0:11:0	0/0:2:0	0/0:4:0	0/0:4:0	0/0:3:0	0/0:6:0	0/0:2:0	0/0:2:0	0/0:9:0	0/0:5:0	./.:0:0	0/0:2:0	0/0:3:0	0/0:2:0
CM008368.1	419307785	.	A	G	891	.	MQ=60;AC=8;AN=472	GT:DP:DV	0/0:3:0	0/0:4:0	0/0:7:0	0/0:5:0	0/0:9:0	0/0:10:0	0/0:7:0	0/0:7:0	0/0:2:0	0/0:4:0	0/0:2:0	0/0:9:0	0/0:6:0	0/0:8:0	0/0:7:0	./.:1:0	0/0:5:0	./.:1:0	0/0:5:0	0/0:8:0	0/0:5:0	0/0:2:0	0/0:8:0	0/0:3:0	0/0:8:0	0/0:10:0	0/0:17:0	0/0:12:0	1/1:18:18	0/0:4:0	0/0:3:0	0/0:3:0	0/0:8:0	0/0:2:0	0/0:3:0	./.:1:0	1/1:16:16	0/0:4:0	0/0:6:0	0/0:6:0	0/0:7:0	0/0:4:0	0/0:10:0	0/0:6:0	0/0:5:1	0/0:4:0	0/0:9:0	0/0:5:0	0/0:4:0	0/0:5:0	0/0:21:1	0/0:4:0	0/0:2:0	0/0:5:0	0/0:2:0	0/0:6:0	./.:1:0	0/0:6:0	0/0:4:0	0/0:7:0	0/0:7:0	0/0:17:1	0/0:2:0	0/0:6:0	0/0:3:0	0/0:10:1	0/0:2:0	1/1:12:12	0/0:6:0	0/0:8:0	0/0:8:0	0/0:3:0	0/0:14:0	0/0:5:0	./.:1:0	0/0:3:0	0/0:9:0	0/0:6:0	0/0:9:0	1/1:11:10	0/0:4:0	0/0:10:0	0/0:6:0	./.:0:0	0/0:2:0	0/0:5:0	0/0:3:0	0/0:15:1	0/0:2:0	0/0:7:0	0/0:18:1	0/0:3:0	0/0:4:0	0/0:7:0	0/0:6:0	0/0:2:0	0/0:5:0	0/0:5:0	0/0:7:1	0/0:11:0	0/0:7:0	0/0:7:0	0/0:6:0	0/0:7:0	0/0:15:0	0/0:3:0	0/0:6:0	0/0:3:0	0/0:10:0	0/0:6:0	0/0:7:1	0/0:7:0	0/0:4:0	0/0:5:0	0/0:3:0	0/0:6:0	0/0:5:0	0/0:4:0	0/0:8:0	0/0:3:0	0/0:6:0	0/0:7:0	0/0:3:0	0/0:5:0	0/0:7:0	0/0:6:0	0/0:4:0	0/0:5:0	0/0:3:0	0/0:4:0	0/0:5:0	0/0:8:0	0/0:8:0	0/0:16:0	0/0:9:0	0/0:13:0	0/0:13:2	0/0:5:0	0/0:4:0	0/0:4:0	0/0:6:0	0/0:9:0	0/0:4:0	0/0:4:0	0/0:2:0	0/0:10:0	0/0:2:0	0/0:6:0	0/0:8:0	0/0:9:0	0/0:7:0	0/0:10:0	0/0:11:0	0/0:14:0	0/0:4:0	0/0:5:0	0/0:2:0	./.:1:0	0/0:3:0	./.:1:0	0/0:2:0	0/0:2:0	0/0:6:0	0/0:3:0	0/0:4:0	0/0:7:0	0/0:4:0	./.:1:0	./.:0:0	0/0:4:0	0/0:6:0	0/0:3:0	0/0:6:0	./.:0:0	0/0:4:0	./.:1:0	0/0:2:0	0/0:4:0	0/0:2:0	0/0:3:0	0/0:6:0	0/0:6:0	./.:0:0	./.:1:0	./.:0:0	0/0:8:0	0/0:2:0	0/0:3:0	0/0:3:0	./.:4:1	./.:1:0	0/0:5:0	0/0:5:0	./.:1:0	0/0:6:0	0/0:2:0	0/0:3:0	./.:0:0	0/0:4:0	0/0:4:0	0/0:4:0	./.:1:0	0/0:3:0	0/0:5:0	0/0:6:0	0/0:3:0	0/0:2:0	0/0:2:0	./.:1:0	0/0:2:0	./.:1:0	0/0:2:0	0/0:3:0	0/0:7:0	./.:0:0	./.:1:0	0/0:4:0	./.:3:1	0/0:3:0	./.:4:1	0/0:3:0	0/0:2:0	./.:1:0	0/0:2:0	0/0:6:0	0/0:3:0	0/0:2:0	0/0:4:0	0/0:3:0	./.:1:0	0/0:2:0	./.:1:0	0/0:7:0	./.:1:0	0/0:2:0	0/0:3:0	0/0:7:0	0/0:2:0	./.:0:0	0/0:2:0	0/0:6:0	0/0:2:0	./.:1:0	0/0:2:0	0/0:2:0	./.:1:0	./.:0:0	0/0:4:0	0/0:3:0	./.:1:0	0/0:3:0	0/0:6:1	0/0:3:0	./.:1:0	0/0:3:0	./.:1:0	0/0:4:0	./.:0:0	./.:3:1	0/0:2:0	0/0:2:0	./.:1:0	0/0:4:0	./.:0:0	0/0:9:0	0/0:2:0	0/0:3:0	0/0:4:0	0/0:3:0	0/0:4:0	0/0:2:0	0/0:2:0	0/0:9:1	0/0:5:0	./.:0:0	0/0:2:0	0/0:3:0	0/0:2:0
CM008368.1	419307846	.	C	T	731	.	MQ=60;AC=4;AN=514	GT:DP:DV	0/0:6:0	0/0:7:0	0/0:5:0	0/0:3:0	0/0:7:0	0/0:9:0	0/0:8:0	0/0:8:0	0/0:4:0	0/0:5:0	0/0:5:0	0/0:12:0	0/0:10:0	0/0:7:0	0/0:10:0	0/0:2:0	0/0:3:0	./.:1:0	0/0:5:0	0/0:7:0	0/0:3:0	0/0:5:0	0/0:12:0	0/0:3:0	0/0:11:0	0/0:8:0	0/0:22:0	0/0:10:0	0/0:19:0	0/0:6:0	0/0:4:0	0/0:5:0	0/0:8:0	0/0:3:0	0/0:3:0	0/0:4:0	0/0:20:0	0/0:5:0	0/0:9:0	0/0:5:0	0/0:8:0	0/0:2:0	0/0:6:0	0/0:5:0	0/0:5:0	0/0:3:0	0/0:10:0	0/0:4:0	0/0:5:0	0/0:4:0	0/0:23:0	0/0:5:0	0/0:2:0	0/0:7:0	0/0:2:0	0/0:4:0	0/0:2:0	0/0:8:0	0/0:3:0	0/0:5:0	0/0:5:0	0/0:21:0	0/0:2:0	0/0:8:0	0/0:2:0	0/0:13:0	0/0:2:0	0/0:10:0	0/0:6:0	0/0:7:0	0/0:11:0	0/0:3:0	0/0:15:0	0/0:3:0	0/0:4:0	0/0:5:0	0/0:12:0	0/0:10:0	0/0:5:0	0/0:9:0	0/0:6:0	0/0:15:0	0/0:8:0	./.:0:0	0/0:3:0	0/0:7:0	0/0:6:0	0/0:16:0	0/0:3:0	0/0:4:0	0/0:23:0	0/0:5:0	0/0:4:0	0/0:7:0	0/0:10:0	0/0:6:0	0/0:6:0	0/0:3:0	0/0:11:0	0/0:11:0	0/0:6:0	0/0:9:0	0/0:9:0	0/0:5:0	0/0:11:0	0/0:4:0	0/0:6:0	0/0:4:0	0/0:22:0	0/0:3:0	0/0:10:0	0/0:5:0	0/0:4:0	0/0:7:0	0/0:7:0	0/0:10:0	0/0:4:0	0/0:4:0	0/0:6:0	0/0:4:0	0/0:3:0	0/0:6:0	0/0:5:0	0/0:7:0	0/0:7:0	0/0:4:0	0/0:2:0	0/0:4:0	0/0:3:0	0/0:3:0	0/0:3:0	0/0:6:0	0/0:5:0	0/0:17:0	0/0:6:0	0/0:7:0	0/0:14:0	0/0:6:0	0/0:5:0	0/0:7:0	0/0:6:0	0/0:9:0	0/0:6:0	0/0:3:0	0/0:2:0	0/0:10:0	0/0:3:0	0/0:10:0	0/0:6:0	0/0:8:0	0/0:10:0	0/0:12:0	0/0:13:0	0/0:19:0	0/0:4:0	1/1:6:6	0/0:2:0	0/0:3:0	0/0:6:0	0/0:4:0	./.:1:0	0/0:5:0	0/0:5:0	0/0:3:0	0/0:4:0	0/0:4:0	0/0:5:0	0/0:2:0	./.:0:0	0/0:5:0	0/0:4:0	0/0:7:0	0/0:7:0	./.:1:0	0/0:3:0	0/0:4:0	0/0:5:0	0/0:6:0	0/0:2:0	0/0:3:0	0/0:6:0	0/0:6:0	./.:1:0	0/0:2:0	./.:1:0	0/0:8:0	0/0:3:0	0/0:4:0	0/0:8:0	0/0:4:0	0/0:3:0	0/0:6:0	0/0:3:0	0/0:2:0	1/1:5:5	./.:1:0	0/0:9:0	./.:0:0	0/0:4:0	0/0:6:0	0/0:7:0	0/0:3:0	0/0:4:0	0/0:6:0	0/0:3:0	0/0:2:0	0/0:4:0	0/0:4:0	0/0:4:0	0/0:3:0	./.:1:0	0/0:3:0	0/0:4:0	0/0:4:0	./.:1:0	0/0:2:0	0/0:4:0	./.:1:0	0/0:3:0	0/0:5:0	0/0:6:0	./.:1:0	./.:1:0	./.:0:0	0/0:6:0	0/0:4:0	0/0:3:0	0/0:5:0	0/0:5:0	0/0:6:0	0/0:2:0	0/0:3:0	0/0:10:0	0/0:2:0	0/0:3:0	0/0:2:0	0/0:7:0	./.:1:0	0/0:4:0	0/0:3:0	0/0:5:0	./.:1:0	0/0:2:0	0/0:4:0	0/0:4:0	0/0:4:0	./.:1:0	0/0:6:0	0/0:4:0	0/0:3:0	0/0:3:0	0/0:8:0	0/0:6:0	./.:1:0	0/0:8:0	0/0:2:0	0/0:4:0	./.:1:0	0/0:2:0	0/0:4:0	0/0:2:0	./.:1:0	0/0:4:0	0/0:2:0	0/0:12:0	0/0:2:0	0/0:6:0	0/0:5:0	0/0:6:0	0/0:5:0	0/0:4:0	0/0:4:0	0/0:9:0	0/0:3:0	0/0:2:0	0/0:6:0	0/0:3:0	0/0:5:0
CM008368.1	419307857	.	G	A	999	.	MQ=60;AC=74;AN=516	GT:DP:DV	0/0:5:0	0/0:7:0	0/0:4:0	0/0:2:0	0/0:7:0	0/0:10:0	0/0:9:0	0/0:8:0	0/0:4:0	0/0:7:0	0/0:5:0	1/1:12:12	0/0:9:0	0/0:7:0	0/0:9:0	0/0:2:0	0/0:3:0	./.:1:0	0/0:6:0	0/0:7:0	0/0:4:0	0/0:6:0	0/0:11:0	0/0:3:0	0/0:13:0	0/0:11:0	1/1:20:20	1/1:9:9	0/0:19:0	0/0:7:0	0/0:4:0	0/0:5:0	0/0:9:0	0/0:4:0	0/0:4:0	0/0:4:0	0/0:21:0	0/0:6:0	0/0:12:0	0/0:4:0	0/0:8:0	0/0:3:0	0/0:6:0	0/0:8:0	0/0:5:0	0/0:4:0	0/0:9:0	0/0:4:0	0/0:6:0	0/0:5:0	0/0:23:0	0/0:4:0	0/0:2:0	0/0:7:0	0/0:2:0	0/0:5:0	0/0:2:0	0/0:9:0	0/0:3:0	0/0:6:0	0/0:7:0	0/0:20:0	0/0:2:0	0/0:8:0	0/0:3:0	0/0:11:0	0/0:4:0	0/0:10:0	0/0:5:0	0/0:6:0	0/0:10:0	0/0:4:0	0/0:18:0	0/0:4:0	0/0:4:0	0/0:5:0	1/1:9:9	0/0:10:0	0/0:5:0	0/0:10:0	0/0:5:0	0/0:15:0	0/0:9:0	./.:1:0	0/0:3:0	0/0:9:0	0/0:7:0	0/0:16:0	0/0:3:0	0/0:5:0	0/0:25:0	0/0:6:0	0/0:4:0	0/0:7:0	0/0:11:0	0/0:7:0	0/0:6:0	0/0:4:0	0/0:11:0	0/0:13:0	0/0:7:0	0/0:9:0	0/0:9:0	0/0:4:0	0/0:11:0	0/0:4:0	0/0:6:0	0/0:5:0	0/0:22:0	0/0:4:0	0/0:11:0	0/0:8:0	0/0:4:0	0/0:7:0	0/0:8:0	0/0:10:0	0/0:6:0	0/0:4:0	0/0:6:0	0/0:3:0	0/0:3:0	0/0:7:0	0/0:4:0	0/0:7:0	0/0:7:0	0/0:3:0	0/0:4:0	0/0:4:0	0/0:5:0	0/0:3:0	0/0:4:0	0/0:5:0	0/0:8:0	0/0:17:0	0/0:5:0	0/0:7:0	0/0:15:0	0/0:7:0	0/0:5:0	0/0:8:0	0/0:6:0	0/0:8:0	0/0:5:0	0/0:3:0	0/0:3:0	0/0:10:0	0/0:3:0	0/0:12:0	0/0:7:0	0/0:8:0	0/0:8:0	0/0:15:0	0/0:14:0	0/0:16:0	0/0:5:0	0/0:7:0	0/0:2:0	1/1:3:3	0/0:6:0	0/0:3:0	./.:1:1	0/0:5:0	1/1:4:4	0/0:3:0	0/0:3:0	0/0:5:0	0/0:6:0	0/0:4:0	./.:0:0	1/1:5:5	1/1:5:5	0/0:7:0	1/1:6:6	./.:0:0	1/1:2:2	1/1:3:3	1/1:3:3	1/1:5:5	./.:1:1	0/0:3:0	1/1:5:5	1/1:5:5	1/1:3:3	0/0:3:0	./.:1:0	0/0:8:0	0/0:3:0	0/0:3:0	1/1:6:6	0/0:4:0	0/0:4:0	0/0:8:0	0/0:3:0	0/0:2:0	0/0:5:0	0/0:2:0	0/0:9:0	./.:0:0	0/0:6:0	0/0:6:0	0/0:6:0	0/0:2:0	0/0:4:0	0/0:3:0	1/1:3:3	0/0:2:0	1/1:4:4	0/0:3:0	1/1:4:4	0/0:3:0	0/0:2:0	0/0:3:0	0/0:4:0	0/0:4:0	./.:1:0	./.:1:0	1/1:4:4	1/1:2:2	1/1:4:4	1/1:3:3	0/0:7:0	./.:1:0	./.:1:0	./.:0:0	0/0:6:0	1/1:5:5	0/0:5:0	0/0:4:0	1/1:3:3	1/1:6:6	1/1:2:2	0/0:2:0	1/1:9:9	0/0:2:0	0/0:3:0	./.:0:0	1/1:5:5	./.:1:0	0/0:4:0	0/0:3:0	1/1:5:5	./.:1:1	0/0:2:0	0/0:4:0	0/0:3:0	1/1:2:2	./.:1:1	1/1:6:6	0/0:4:0	0/0:3:0	1/1:3:3	0/0:8:0	0/0:6:0	./.:1:0	0/0:9:0	./.:1:1	0/0:4:0	0/0:3:0	1/1:2:2	0/0:4:0	0/0:2:0	./.:0:0	1/1:4:4	0/0:3:0	0/0:11:0	0/0:3:0	1/1:6:6	0/0:5:0	0/0:7:0	0/0:5:0	0/0:6:0	0/0:3:0	0/0:11:0	0/0:4:0	0/0:2:0	0/0:6:0	0/0:3:0	0/0:7:0
CM008368.1	419307890	.	C	T	999	.	MQ=60;AC=16;AN=526	GT:DP:DV	0/0:7:0	0/0:7:0	0/0:4:0	0/0:3:0	0/0:4:0	0/0:11:0	0/0:8:0	0/0:9:0	0/0:4:0	0/0:6:0	0/0:4:0	0/0:15:0	0/0:11:0	0/0:7:0	0/0:8:0	0/0:2:0	0/0:4:0	./.:0:0	0/0:7:0	0/0:9:0	0/0:2:0	0/0:6:0	0/0:12:0	./.:0:0	0/0:13:0	0/0:10:0	0/0:25:0	0/0:14:0	0/0:18:0	0/0:8:0	0/0:5:0	0/0:4:0	0/0:8:0	0/0:5:0	0/0:6:0	0/0:6:0	0/0:18:0	0/0:4:0	0/0:15:0	0/0:4:0	0/0:6:0	0/0:2:0	0/0:4:0	0/0:9:0	0/0:6:0	0/0:5:0	0/0:10:0	./.:1:0	0/0:4:0	0/0:6:0	0/0:22:0	0/0:4:0	0/0:5:0	0/0:8:0	0/0:3:0	0/0:5:0	0/0:2:0	0/0:10:0	0/0:3:0	0/0:5:0	0/0:6:0	0/0:20:0	0/0:5:0	0/0:9:0	0/0:2:0	0/0:11:0	0/0:5:0	0/0:10:0	0/0:7:0	0/0:5:0	0/0:13:0	0/0:7:0	0/0:16:0	0/0:4:0	0/0:5:0	0/0:4:0	0/0:14:0	0/0:11:0	0/0:3:0	0/0:11:0	0/0:4:0	0/0:11:0	0/0:9:0	0/0:2:0	0/0:3:0	0/0:11:0	0/0:7:0	0/0:17:0	0/0:3:0	0/0:5:0	0/0:22:0	0/0:5:0	0/0:5:0	0/0:7:0	0/0:10:0	0/0:12:0	0/0:9:0	0/0:3:0	0/0:9:0	0/0:12:0	0/0:5:0	0/0:7:0	0/0:7:0	0/0:6:0	0/0:11:0	0/0:4:0	0/0:7:0	0/0:4:0	0/0:22:0	0/0:6:0	0/0:8:0	0/0:7:0	0/0:2:0	0/0:5:0	0/0:7:0	0/0:12:0	0/0:6:0	0/0:3:0	0/0:6:0	0/0:5:0	0/0:2:0	0/0:7:0	0/0:7:0	0/0:9:0	0/0:4:0	0/0:5:0	0/0:6:0	0/0:3:0	0/0:5:0	0/0:3:0	0/0:4:0	0/0:4:0	0/0:8:0	0/0:17:0	0/0:5:0	0/0:8:0	0/0:16:0	0/0:6:0	0/0:5:0	0/0:6:0	0/0:5:0	0/0:6:0	0/0:7:0	0/0:4:0	0/0:5:0	0/0:9:0	0/0:3:0	0/0:15:0	0/0:6:0	0/0:7:0	0/0:8:0	0/0:15:0	0/0:15:0	0/0:18:0	0/0:7:0	1/1:8:8	0/0:4:0	0/0:4:0	0/0:7:0	0/0:4:0	./.:1:0	0/0:4:0	0/0:8:0	0/0:6:0	0/0:3:0	0/0:8:0	0/0:6:0	0/0:4:0	./.:0:0	0/0:4:0	0/0:6:0	0/0:8:0	0/0:6:0	0/0:2:0	0/0:3:0	0/0:3:0	0/0:3:0	0/0:5:0	0/0:2:0	0/0:3:0	0/0:5:0	0/0:5:0	0/0:3:0	0/0:4:0	./.:1:0	0/0:9:0	0/0:2:0	0/0:3:0	0/0:9:0	0/0:5:0	0/0:3:0	0/0:8:0	0/0:5:0	0/0:2:0	1/1:7:7	0/0:2:0	1/1:11:11	./.:1:1	1/1:8:8	1/1:7:7	0/0:7:0	0/0:2:0	0/0:5:0	1/1:5:5	0/0:5:0	0/0:4:0	0/0:5:0	0/0:4:0	0/0:4:0	0/0:3:0	0/0:2:0	1/1:3:3	0/0:5:0	0/0:2:0	./.:1:0	0/0:2:0	0/0:5:0	0/0:2:0	0/0:4:0	0/0:4:0	0/0:5:0	./.:1:0	./.:1:0	./.:1:0	1/1:7:7	0/0:6:0	0/0:5:0	0/0:5:0	0/0:4:0	0/0:6:0	0/0:3:0	0/0:4:0	0/0:11:0	0/0:3:0	0/0:3:0	./.:1:0	0/0:7:0	0/0:2:0	0/0:4:0	0/0:3:0	0/0:5:0	0/0:5:0	./.:1:0	0/0:4:0	0/0:5:0	0/0:2:0	0/0:3:0	0/0:8:0	0/0:2:0	0/0:3:0	0/0:3:0	0/0:8:0	0/0:6:0	0/0:2:0	0/0:8:0	0/0:4:0	0/0:3:0	0/0:3:0	0/0:3:0	0/0:3:0	./.:1:0	./.:1:0	0/0:4:0	0/0:3:0	0/0:13:0	0/0:4:0	0/0:6:0	0/0:4:0	0/0:8:0	0/0:3:0	0/0:5:0	0/0:2:0	0/0:8:0	0/0:3:0	0/0:3:0	0/0:7:0	0/0:4:0	0/0:7:0
CM008368.1	419307895	.	C	T	999	.	MQ=60;AC=36;AN=520	GT:DP:DV	0/0:8:0	0/0:7:0	0/0:3:0	0/0:3:0	0/0:7:0	0/0:10:0	0/0:7:0	0/0:10:0	0/0:4:0	0/0:7:0	0/0:5:0	0/0:16:0	0/0:10:0	0/0:5:0	0/0:7:0	0/0:3:0	0/0:3:0	./.:0:0	0/0:6:0	0/0:9:0	0/0:2:0	0/0:6:0	0/0:10:0	./.:1:0	0/0:13:0	0/0:8:0	0/0:26:0	0/0:16:0	0/0:18:0	0/0:7:0	0/0:6:0	0/0:4:0	0/0:9:0	0/0:5:0	0/0:6:0	0/0:6:0	0/0:16:0	0/0:5:0	0/0:14:0	0/0:4:0	0/0:5:0	0/0:2:0	0/0:4:0	0/0:9:0	0/0:7:0	0/0:5:0	0/0:10:0	./.:1:0	./.:4:1	0/0:6:0	0/0:23:0	0/0:4:0	0/0:5:0	0/0:8:0	0/0:3:0	0/0:4:0	0/0:2:0	0/0:9:0	0/0:3:0	0/0:5:0	0/0:6:0	0/0:17:0	0/0:5:0	0/0:10:0	0/0:2:0	0/0:14:0	0/0:5:0	0/0:8:0	0/0:6:0	0/0:6:0	0/0:12:0	0/0:7:0	0/0:14:0	0/0:5:0	0/0:5:0	0/0:4:0	0/0:12:0	0/0:10:0	0/0:3:0	0/0:11:0	0/0:2:0	0/0:12:0	0/0:8:0	0/0:2:0	0/0:4:0	0/0:11:0	0/0:7:0	0/0:15:0	0/0:4:0	0/0:5:0	0/0:24:0	0/0:6:0	0/0:5:0	0/0:7:0	0/0:8:0	0/0:11:0	0/0:9:0	0/0:3:0	0/0:10:0	0/0:11:0	0/0:5:0	0/0:7:0	0/0:8:0	0/0:6:0	0/0:12:0	0/0:5:0	0/0:6:0	0/0:4:0	0/0:23:0	0/0:6:0	0/0:8:0	0/0:7:0	0/0:2:0	0/0:5:0	0/0:7:0	0/0:9:0	0/0:5:0	0/0:4:0	0/0:6:0	0/0:4:0	0/0:3:0	0/0:8:0	0/0:8:0	0/0:9:0	0/0:5:0	0/0:5:0	0/0:7:0	0/0:4:0	0/0:5:0	0/0:4:0	0/0:4:0	0/0:4:0	0/0:6:0	0/0:16:0	0/0:5:0	0/0:7:0	0/0:13:0	0/0:7:0	0/0:5:0	0/0:8:0	0/0:4:0	0/0:7:0	0/0:8:0	0/0:5:0	0/0:4:0	0/0:7:0	0/0:4:0	0/0:15:0	0/0:6:0	0/0:6:0	0/0:6:0	0/0:16:0	0/0:15:0	0/0:14:0	0/0:7:0	0/0:8:0	0/0:3:0	0/0:4:0	0/0:7:0	0/0:5:0	./.:1:0	1/1:4:4	0/0:8:0	0/0:9:0	./.:1:0	0/0:8:0	0/0:6:0	0/0:3:0	./.:0:0	0/0:3:0	0/0:5:0	1/1:8:8	0/0:5:0	0/0:2:0	0/0:3:0	0/0:3:0	0/0:4:0	0/0:5:0	0/0:3:0	1/1:3:3	0/0:5:0	0/0:4:0	0/0:3:0	0/0:4:0	./.:1:1	1/1:9:9	1/1:2:2	1/1:4:4	0/0:9:0	0/0:5:0	0/0:4:0	0/0:9:0	0/0:5:0	0/0:2:0	0/0:6:0	./.:1:0	0/0:11:0	./.:1:0	0/0:8:0	0/0:7:0	0/0:6:0	0/0:2:0	0/0:5:0	0/0:6:0	0/0:6:0	0/0:4:0	0/0:5:0	1/1:4:4	0/0:4:0	0/0:2:0	0/0:3:0	0/0:4:0	0/0:4:0	0/0:2:0	./.:1:0	0/0:3:0	0/0:5:0	0/0:2:0	0/0:4:0	0/0:4:0	1/1:5:5	./.:1:0	./.:1:0	./.:1:0	0/0:7:0	0/0:6:0	0/0:6:0	0/0:5:0	0/0:3:0	0/0:7:0	0/0:3:0	0/0:4:0	0/0:11:0	0/0:3:0	1/1:3:3	./.:1:0	0/0:6:0	0/0:2:0	0/0:5:0	0/0:3:0	0/0:5:0	0/0:5:0	./.:1:0	0/0:3:0	0/0:5:0	0/0:2:0	./.:3:2	0/0:8:0	1/1:2:2	1/1:3:3	0/0:3:0	1/1:7:7	1/1:5:5	1/1:2:2	1/1:8:8	0/0:4:0	1/1:2:2	1/1:4:4	0/0:3:0	1/1:3:3	./.:0:0	0/0:2:0	0/0:3:0	0/0:3:0	0/0:13:0	0/0:3:0	0/0:6:0	0/0:4:0	0/0:8:0	0/0:3:0	0/0:4:0	0/0:2:0	0/0:7:0	0/0:3:0	0/0:3:0	0/0:7:0	0/0:4:0	0/0:7:0
CM008368.1	419308089	.	C	G	999	.	MQ=60;AC=74;AN=522	GT:DP:DV	0/0:9:0	0/0:4:0	0/0:5:0	0/0:5:0	0/0:8:0	0/0:8:0	0/0:10:1	./.:1:0	0/0:6:0	0/0:5:0	0/0:6:0	1/1:17:17	0/0:9:0	0/0:13:0	0/0:11:0	0/0:6:0	0/0:3:0	0/0:4:0	0/0:5:0	0/0:7:0	0/0:4:0	0/0:9:0	0/0:10:0	0/0:4:0	0/0:10:0	0/0:11:0	1/1:16:16	1/1:11:11	0/0:19:0	0/0:7:0	0/0:7:0	0/0:7:0	0/0:8:0	0/0:7:0	0/0:5:0	0/0:10:0	0/0:14:0	0/0:5:0	0/0:10:0	0/0:4:0	./.:1:0	./.:1:0	0/0:5:0	0/0:9:0	0/0:6:0	0/0:7:0	0/0:7:0	0/0:3:0	0/0:4:0	0/0:2:0	0/0:19:0	0/0:6:0	0/0:8:0	0/0:5:0	0/0:4:0	0/0:6:0	0/0:7:0	0/0:10:0	./.:1:0	0/0:7:0	0/0:3:0	0/0:23:0	0/0:6:0	0/0:6:0	0/0:8:0	0/0:10:0	0/0:10:0	0/0:7:0	0/0:3:0	0/0:5:0	0/0:5:0	0/0:10:0	0/0:13:0	0/0:3:0	0/0:4:0	0/0:5:0	1/1:17:17	0/0:5:0	0/0:3:0	0/0:5:0	0/0:3:0	0/0:10:0	0/0:6:0	0/0:6:0	0/0:3:0	0/0:15:0	0/0:5:0	0/0:21:0	0/0:2:0	0/0:7:0	0/0:20:0	0/0:5:0	0/0:3:0	0/0:6:0	0/0:8:0	0/0:11:0	0/0:8:0	./.:1:0	0/0:7:0	0/0:5:0	0/0:8:0	0/0:3:0	0/0:6:0	0/0:7:0	0/0:14:0	0/0:6:0	0/0:2:0	0/0:6:0	0/0:11:0	0/0:4:0	0/0:13:0	0/0:4:0	0/0:2:0	0/0:6:0	0/0:5:0	0/0:4:0	0/0:5:0	0/0:3:0	0/0:4:0	0/0:4:0	0/0:4:0	0/0:6:0	0/0:3:0	0/0:5:0	0/0:5:0	0/0:3:0	0/0:4:0	0/0:6:0	0/0:7:0	0/0:3:0	0/0:4:0	0/0:4:0	0/0:8:0	0/0:8:0	0/0:6:0	0/0:7:0	0/0:15:0	0/0:8:0	0/0:7:0	0/0:9:0	0/0:3:0	0/0:4:0	0/0:8:0	0/0:3:0	0/0:4:0	0/0:6:0	0/0:3:0	0/0:15:0	0/0:3:0	0/0:2:0	0/0:3:0	0/0:21:0	0/0:9:0	0/0:16:0	0/0:4:0	0/0:7:0	0/0:4:0	1/1:5:5	0/0:5:0	0/0:5:0	1/1:2:2	0/0:12:0	1/1:3:3	0/0:11:0	0/0:2:0	0/0:6:0	0/0:6:0	0/0:6:0	0/0:3:0	1/1:4:4	1/1:5:5	0/0:3:0	1/1:3:3	1/1:3:3	1/1:3:3	1/1:7:7	1/1:3:3	./.:1:1	1/1:3:3	0/0:6:0	1/1:3:3	1/1:4:4	./.:1:1	0/0:5:0	0/0:3:0	0/0:8:0	0/0:4:0	0/0:5:0	1/1:5:5	0/0:7:0	0/0:7:0	0/0:7:0	0/0:7:0	0/0:2:0	0/0:3:0	0/0:5:0	0/0:7:0	./.:1:0	0/0:9:0	0/0:6:0	0/0:5:0	0/0:5:0	0/0:5:0	0/0:5:0	1/1:4:4	0/0:5:0	1/1:5:5	0/0:5:0	1/1:3:3	0/0:4:0	./.:1:0	0/0:3:0	0/0:5:0	0/0:3:0	0/0:4:0	./.:1:0	1/1:3:3	./.:1:1	1/1:5:5	1/1:3:3	0/0:5:0	0/0:3:0	0/0:3:0	0/0:6:0	0/0:3:0	1/1:5:5	0/0:7:0	0/0:4:0	1/1:6:6	1/1:8:8	1/1:2:2	0/0:6:0	1/1:4:4	0/0:7:1	0/0:2:0	0/0:3:0	1/1:4:4	0/0:3:0	0/0:8:0	0/0:10:0	1/1:5:5	1/1:3:3	0/0:2:0	0/0:3:0	0/0:8:0	./.:1:1	./.:1:0	1/1:5:5	0/0:3:0	0/0:2:0	./.:1:1	0/0:5:0	0/0:2:0	0/0:4:0	0/0:7:0	1/1:3:3	./.:1:0	0/0:6:0	1/1:5:5	0/0:5:0	0/0:4:0	0/0:3:0	1/1:2:2	0/0:3:0	0/0:14:0	./.:1:0	1/1:8:8	0/0:6:0	0/0:4:0	0/0:5:0	0/0:4:0	0/0:3:0	0/0:9:0	0/0:7:0	./.:1:0	0/0:3:0	0/0:5:0	0/0:5:0
CM008368.1	419308205	.	T	A	999	.	MQ=60;AC=49;AN=506	GT:DP:DV	1/1:6:5	./.:1:1	./.:1:0	0/0:4:0	1/1:5:5	0/0:2:0	0/0:5:0	0/0:6:0	0/0:3:0	1/1:7:6	0/0:8:0	0/0:20:0	0/0:3:0	0/0:8:0	0/0:9:0	0/0:10:0	0/0:7:0	0/0:4:0	0/0:2:0	0/0:8:1	1/1:7:7	0/0:10:0	0/0:11:0	0/0:4:0	1/1:5:4	1/1:9:9	0/0:20:0	0/0:11:0	0/0:12:0	0/0:7:0	0/0:2:0	0/0:5:0	./.:1:1	0/0:5:0	0/0:4:0	0/0:3:0	0/0:13:0	0/0:5:0	0/0:14:0	1/1:2:2	0/0:3:0	0/0:4:0	0/0:3:0	0/0:5:0	0/0:2:0	0/0:3:0	0/0:4:0	0/0:7:0	0/0:2:0	0/0:4:0	0/0:9:0	0/0:7:0	0/0:5:0	0/0:4:0	0/0:6:0	0/0:9:0	0/0:12:0	0/0:6:0	./.:0:0	0/0:8:0	./.:1:1	0/0:18:0	0/0:4:0	0/0:4:0	0/0:7:0	1/1:5:5	0/0:6:0	0/0:6:0	0/0:6:0	0/0:2:0	0/0:4:0	1/1:9:8	0/0:5:0	0/0:8:0	./.:1:0	./.:1:0	0/0:6:0	0/0:4:0	0/0:2:0	0/0:3:0	0/0:2:0	0/0:13:0	0/0:10:0	0/0:4:0	0/0:4:0	0/0:20:0	0/0:4:0	0/0:14:0	0/0:4:0	0/0:4:0	0/0:20:0	0/0:7:0	0/0:7:0	0/0:6:0	0/0:6:0	0/0:6:0	0/0:5:0	0/0:3:0	0/0:6:0	./.:1:0	1/1:5:5	0/0:8:0	0/0:7:0	0/0:8:0	0/0:9:0	0/0:5:0	./.:1:1	0/0:7:0	1/1:11:11	0/0:3:0	0/0:16:0	1/1:6:6	1/1:2:2	0/0:3:0	0/0:2:0	./.:1:0	0/0:3:0	0/0:4:0	1/1:2:2	1/1:7:7	1/1:3:3	./.:1:0	1/1:4:4	1/1:6:5	1/1:3:3	0/0:6:0	0/0:4:0	0/0:2:0	0/0:7:0	0/0:4:0	0/0:2:0	0/0:3:0	0/0:5:0	0/0:12:0	0/0:7:0	0/0:5:0	0/0:19:0	1/1:2:2	1/1:2:2	1/1:6:6	0/0:5:0	0/0:3:0	0/0:6:0	0/0:3:0	./.:0:0	0/0:4:0	0/0:6:0	0/0:18:0	./.:1:1	./.:0:0	0/0:6:0	0/0:16:0	0/0:9:0	0/0:16:0	0/0:8:0	0/0:3:0	0/0:3:0	0/0:3:0	0/0:3:0	0/0:4:0	0/0:2:0	0/0:9:0	0/0:3:0	0/0:7:0	0/0:2:0	0/0:5:0	0/0:7:0	./.:0:0	0/0:2:0	0/0:5:0	0/0:2:0	0/0:6:0	0/0:4:0	0/0:4:0	0/0:2:0	0/0:5:0	0/0:3:0	0/0:2:0	0/0:4:0	0/0:3:0	./.:1:0	0/0:3:0	./.:0:0	0/0:2:0	./.:1:0	0/0:6:0	0/0:2:0	0/0:3:0	0/0:5:0	0/0:7:0	0/0:6:0	1/1:4:4	0/0:7:0	0/0:7:0	0/0:8:0	0/0:2:0	0/0:5:0	./.:1:0	0/0:8:0	0/0:5:0	0/0:3:0	0/0:6:0	0/0:3:0	0/0:2:0	0/0:5:0	0/0:7:0	0/0:3:0	0/0:3:0	0/0:3:0	0/0:3:0	./.:1:0	0/0:6:0	0/0:4:0	0/0:5:0	0/0:3:0	./.:1:0	0/0:8:0	0/0:2:0	0/0:5:0	0/0:5:0	0/0:2:0	0/0:4:0	0/0:5:0	0/0:7:0	0/0:4:0	0/0:11:0	0/0:5:0	0/0:4:0	0/0:3:0	0/0:7:0	0/0:5:0	0/0:4:0	0/0:4:0	0/0:9:0	./.:1:0	0/0:4:0	0/0:4:0	0/0:6:0	0/0:5:0	0/0:3:0	0/0:4:0	0/0:6:0	0/0:3:0	0/0:5:0	0/0:4:0	0/0:2:0	0/0:2:0	0/0:4:0	0/0:3:0	./.:1:0	0/0:4:0	0/0:5:0	0/0:5:0	0/0:3:0	./.:1:0	0/0:6:0	0/0:2:0	0/0:6:0	0/0:6:0	0/0:6:0	0/0:3:0	0/0:4:0	./.:1:0	0/0:2:0	0/0:17:0	0/0:2:0	0/0:4:0	0/0:5:0	0/0:4:0	0/0:3:0	0/0:2:0	0/0:2:0	0/0:5:0	1/1:3:3	0/0:6:1	0/1:12:4	0/0:9:0	0/0:10:0
CM008368.1	419308260	.	C	T	999	.	MQ=60;AC=60;AN=528	GT:DP:DV	0/0:7:0	0/0:2:0	0/0:3:0	0/0:4:0	0/0:6:0	./.:1:0	0/0:9:0	0/0:7:0	0/0:6:0	0/0:7:0	0/0:9:0	0/0:19:0	0/0:7:0	1/1:8:8	0/0:9:0	0/0:9:0	0/0:6:0	0/0:5:0	0/0:2:0	1/1:8:7	0/0:8:0	0/0:9:0	0/0:11:0	0/0:6:0	0/0:8:0	0/0:12:0	0/0:15:0	0/0:11:0	0/0:15:0	0/0:6:0	./.:1:0	0/0:8:0	0/0:4:0	0/0:4:0	0/0:5:0	0/0:4:0	0/0:8:0	0/0:4:0	0/0:18:0	./.:1:0	1/1:3:3	1/1:5:5	1/1:2:2	./.:4:3	0/0:3:0	0/0:4:0	0/0:7:0	1/1:5:5	1/1:3:3	0/0:6:0	0/0:9:0	1/1:7:7	0/0:5:0	0/0:5:0	0/0:5:0	0/0:4:0	0/0:11:0	1/1:6:6	1/1:3:3	1/1:5:5	0/0:4:0	0/0:26:0	0/0:5:0	0/0:3:0	0/0:3:0	0/0:6:0	0/0:9:0	0/0:10:0	1/1:9:9	1/1:5:5	0/0:8:0	0/0:12:0	0/0:7:0	0/0:6:0	0/0:2:0	0/0:5:0	0/0:14:0	0/0:5:0	0/0:2:0	0/0:2:0	0/0:5:0	0/0:16:0	0/0:11:0	0/0:3:0	0/0:4:0	0/0:16:0	0/0:2:0	1/1:14:14	0/0:4:0	0/0:5:0	0/0:20:0	0/0:4:0	0/0:8:0	1/1:5:5	0/0:6:0	0/0:6:0	1/1:3:3	1/1:2:2	0/0:10:0	0/0:5:0	0/0:7:0	1/1:8:8	0/0:6:0	0/0:5:0	1/1:9:9	0/0:4:0	./.:1:0	0/0:6:0	0/0:13:0	1/1:2:2	0/0:15:0	0/0:10:0	0/0:5:0	1/1:2:2	0/0:4:0	./.:1:0	0/0:2:0	0/0:2:0	0/0:6:0	0/0:5:0	0/0:4:0	0/0:2:0	0/0:5:0	0/0:5:0	0/0:10:0	1/1:6:6	1/1:3:3	1/1:2:2	0/0:9:0	1/1:5:5	0/0:4:0	0/0:5:0	1/1:6:6	0/0:13:0	1/1:5:5	1/1:4:4	0/0:24:0	0/0:4:0	0/0:3:0	0/0:5:0	1/1:2:2	./.:1:1	0/0:6:0	./.:1:1	0/0:2:0	0/0:5:0	0/0:5:0	0/0:20:0	0/0:3:0	0/0:3:0	1/1:7:7	0/0:21:0	0/0:10:0	0/0:13:0	0/0:4:0	0/0:2:0	./.:1:0	0/0:3:0	0/0:5:0	./.:1:0	0/0:2:0	0/0:7:0	0/0:3:0	0/0:5:0	0/0:3:0	0/0:4:0	0/0:6:0	0/0:3:0	0/0:2:0	0/0:4:0	0/0:3:0	0/0:5:0	0/0:4:0	0/0:5:0	./.:1:0	0/0:8:0	0/0:3:0	0/0:2:0	0/0:3:0	0/0:6:0	0/0:3:0	0/0:4:0	./.:0:0	./.:1:0	0/0:4:0	0/0:6:0	0/0:2:0	0/0:6:0	0/0:4:0	0/0:7:0	0/0:4:0	0/0:7:0	0/0:5:0	0/0:6:0	0/0:5:0	0/0:3:0	0/0:5:0	0/0:3:0	0/0:6:0	0/0:5:0	0/0:2:0	0/0:4:0	0/0:2:0	0/0:4:0	0/0:5:0	0/0:9:0	0/0:3:0	0/0:4:0	0/0:5:0	0/0:2:0	0/0:2:0	0/0:6:0	0/0:4:0	0/0:3:0	0/0:5:0	0/0:2:0	0/0:7:0	0/0:6:0	0/0:4:0	0/0:7:0	0/0:3:0	0/0:4:0	0/0:3:0	0/0:6:0	0/0:4:0	0/0:8:0	0/0:4:0	0/0:2:0	0/0:2:0	0/0:8:0	0/0:4:0	0/0:4:0	0/0:2:0	0/0:7:0	0/0:2:0	0/0:2:0	0/0:4:0	0/0:4:0	0/0:7:0	0/0:3:0	0/0:5:0	0/0:7:0	0/0:3:0	0/0:9:0	0/0:7:0	0/0:3:0	0/0:4:0	0/0:3:0	0/0:3:0	0/0:3:0	0/0:5:0	0/0:8:0	0/0:5:0	0/0:4:0	0/0:4:0	0/0:5:0	0/0:2:0	0/0:10:0	0/0:6:0	0/0:3:0	0/0:5:0	0/0:3:0	0/0:2:0	0/0:3:0	0/0:14:0	./.:1:0	0/0:5:0	0/0:5:0	0/0:3:0	0/0:2:0	0/0:3:0	0/0:3:0	0/0:5:0	0/0:3:0	0/0:3:0	0/0:8:0	0/0:6:0	0/0:10:2
CM008368.1	419308475	.	T	C	999	.	MQ=60;AC=58;AN=548	GT:DP:DV	0/0:6:0	0/0:5:0	0/0:5:0	0/0:6:0	0/0:9:0	0/0:5:0	0/0:5:0	1/1:6:6	1/1:6:6	0/0:8:0	0/0:5:0	0/0:20:0	0/0:3:0	0/0:7:0	0/0:4:0	1/1:7:7	1/1:8:8	1/1:3:3	0/0:6:0	0/0:14:0	0/0:8:0	1/1:9:8	0/0:16:0	0/0:5:0	0/0:7:0	0/0:10:0	0/0:17:0	0/0:11:0	0/0:17:0	1/1:6:6	0/0:7:0	1/1:8:8	0/0:5:0	0/0:4:0	1/1:6:6	1/1:4:4	0/0:11:0	0/0:7:0	0/0:23:0	0/0:4:0	0/0:4:0	0/0:13:0	0/0:6:0	0/0:3:0	0/0:10:0	0/0:3:0	0/0:11:0	0/0:5:0	0/0:6:0	0/0:5:0	0/0:14:0	0/0:6:0	0/0:5:0	0/0:11:0	0/0:2:0	0/0:4:0	0/0:4:0	0/0:8:0	0/0:10:0	0/0:5:0	0/0:2:0	0/0:15:0	1/1:3:3	0/0:9:0	0/0:5:0	0/0:3:0	1/1:5:5	0/0:7:0	0/0:7:0	0/0:7:0	0/0:5:0	0/0:8:0	0/0:9:0	0/0:5:0	1/1:3:3	0/0:3:0	0/0:12:0	0/0:3:0	0/0:2:0	0/0:3:0	1/1:3:3	1/1:17:17	1/1:11:11	0/0:10:0	0/0:3:0	0/0:18:0	0/0:3:0	0/0:16:0	1/1:3:3	0/0:4:0	0/0:13:0	0/0:4:0	0/0:5:0	0/0:6:0	0/0:6:0	0/0:3:0	0/0:6:0	0/0:3:0	0/0:9:0	0/0:2:0	0/0:4:0	0/0:12:0	1/1:3:3	1/1:4:4	0/0:16:0	1/1:7:7	0/0:3:0	0/0:7:0	0/0:17:0	0/0:3:0	1/1:19:19	0/0:9:0	0/0:4:0	0/0:4:0	0/0:5:0	./.:1:0	0/0:3:0	1/1:5:5	0/0:6:0	0/0:5:0	0/0:4:0	0/0:4:0	0/0:3:0	0/0:2:0	0/0:10:0	0/0:5:0	0/0:3:0	0/0:3:0	1/1:6:6	0/0:5:0	1/1:2:2	1/1:6:6	0/0:4:0	1/1:6:6	0/0:7:0	0/0:9:0	0/0:21:0	0/0:3:0	0/0:4:0	0/0:2:0	0/0:8:0	0/0:6:0	1/1:2:2	0/0:3:0	0/0:5:0	0/0:7:0	0/0:4:0	0/0:21:0	0/0:8:0	0/0:7:0	0/0:6:0	1/1:15:15	1/1:15:15	0/0:17:0	0/0:6:0	0/0:5:0	0/0:3:0	0/0:2:0	0/0:2:0	0/0:3:0	0/0:2:0	0/0:3:0	0/0:6:0	0/0:6:0	0/0:4:0	0/0:2:0	0/0:3:0	0/0:4:0	./.:1:0	0/0:7:0	0/0:5:0	0/0:5:0	0/0:5:0	0/0:3:0	0/0:2:0	0/0:2:0	0/0:5:0	0/0:2:0	0/0:2:0	0/0:6:0	0/0:3:0	0/0:7:0	0/0:4:0	0/0:2:0	0/0:5:0	0/0:6:0	0/0:6:0	0/0:5:0	0/0:8:0	0/0:7:0	0/0:8:0	0/0:6:0	0/0:6:0	0/0:7:0	0/0:6:0	0/0:5:0	0/0:6:0	0/0:2:0	0/0:8:0	0/0:8:0	./.:1:0	0/0:5:0	0/0:6:0	0/0:6:0	0/0:6:0	0/0:3:0	0/0:4:0	0/0:5:0	0/0:10:0	0/0:2:0	0/0:3:0	0/0:7:0	0/0:3:0	0/0:2:0	0/0:7:0	0/0:5:0	0/0:5:0	0/0:6:0	0/0:5:0	0/0:7:0	0/0:8:0	0/0:6:0	0/0:7:0	0/0:5:0	0/0:5:0	0/0:7:0	0/0:3:0	0/0:2:0	0/0:4:0	0/0:6:0	0/0:6:0	0/0:5:0	0/0:4:0	0/0:6:0	0/0:5:0	0/0:2:0	0/0:8:0	0/0:3:0	0/0:9:0	0/0:4:0	0/0:4:0	0/0:7:0	0/0:4:0	0/0:7:0	0/0:8:0	0/0:3:0	0/0:6:0	0/0:4:0	0/0:3:0	0/0:4:0	0/0:11:0	0/0:11:0	0/0:6:0	0/0:6:0	0/0:3:0	0/0:4:0	0/0:3:0	0/0:7:0	0/0:8:0	0/0:3:0	0/0:2:0	0/0:3:0	./.:0:0	0/0:6:0	0/0:17:0	0/0:4:0	0/0:5:0	0/0:4:0	0/0:3:0	0/0:3:0	0/0:6:0	0/0:3:0	0/0:7:0	0/0:4:0	0/0:4:0	0/0:5:0	0/0:8:0	0/0:9:0
CM008368.1	419308493	.	C	T	999	.	MQ=60;AC=61;AN=526	GT:DP:DV	1/1:6:6	1/1:4:4	0/0:6:0	0/0:5:0	1/1:9:9	0/0:5:0	0/0:4:0	0/0:7:0	0/0:6:0	1/1:7:7	0/0:4:0	0/0:17:0	0/0:2:0	0/0:7:0	0/0:4:0	0/0:6:0	0/0:8:0	0/0:2:0	0/0:8:0	0/0:12:0	1/1:7:7	0/0:7:0	0/0:13:0	0/0:4:0	1/1:8:8	1/1:8:8	0/0:18:0	0/0:7:0	0/0:15:0	0/0:5:0	0/0:6:0	0/0:9:0	1/1:6:6	0/0:4:0	0/0:10:0	0/0:5:0	0/0:10:0	0/0:7:0	0/0:24:0	./.:1:1	0/0:4:0	0/0:14:0	0/0:6:0	0/0:2:0	0/0:9:0	0/0:2:0	0/0:11:0	0/0:4:0	0/0:5:0	0/0:5:0	0/0:14:0	0/0:5:0	0/0:7:0	0/0:11:0	./.:1:0	0/0:6:0	0/0:2:0	0/0:9:0	0/0:10:0	0/0:5:0	./.:1:1	0/0:14:0	0/0:2:0	0/0:5:0	0/0:2:0	1/1:3:3	0/0:7:0	0/0:9:0	0/0:6:0	0/0:7:0	0/0:4:0	1/1:5:5	0/0:6:0	0/0:5:0	0/0:2:0	1/1:2:2	0/0:9:0	0/0:4:0	./.:1:0	0/0:3:0	0/0:4:0	0/0:19:0	0/0:11:0	0/0:10:0	0/0:3:0	0/0:17:0	0/0:3:0	0/0:12:0	0/0:3:0	0/0:4:0	0/0:14:0	0/0:3:0	0/0:4:0	0/0:6:0	0/0:5:0	0/0:4:0	0/0:7:0	0/0:4:0	0/0:8:0	./.:1:0	1/1:5:5	0/0:13:0	0/0:4:0	0/0:6:0	0/0:15:0	0/0:9:0	1/1:3:3	0/0:7:0	1/1:13:13	0/0:3:0	0/0:21:0	1/1:7:7	1/1:3:3	./.:1:0	0/0:5:0	./.:1:0	0/0:2:0	0/0:4:0	1/1:4:4	1/1:5:5	1/1:5:5	0/0:7:0	1/1:2:2	1/1:2:2	1/1:9:9	0/0:4:0	0/0:2:0	0/0:2:0	0/0:7:0	0/0:6:0	0/0:2:0	0/0:5:0	0/0:5:0	0/0:8:0	0/0:7:0	0/0:9:0	0/0:23:0	1/1:3:3	1/1:3:3	1/1:2:2	0/0:9:0	0/0:6:0	./.:1:0	0/0:2:0	0/0:5:0	0/0:7:0	0/0:4:0	0/0:15:0	1/1:8:8	0/0:7:0	0/0:5:0	0/0:17:0	0/0:16:0	0/0:12:0	0/0:4:0	0/0:5:0	0/0:3:0	0/0:2:0	0/0:2:0	0/0:3:0	0/0:2:0	0/0:3:0	0/0:6:0	0/0:7:0	0/0:5:0	0/0:3:0	0/0:4:0	0/0:5:0	./.:1:0	0/0:7:0	0/0:4:0	0/0:5:0	0/0:4:0	0/0:2:0	./.:1:0	0/0:3:0	0/0:4:0	0/0:3:0	0/0:2:0	0/0:5:0	0/0:2:0	0/0:6:0	0/0:5:0	0/0:2:0	0/0:4:0	0/0:6:0	0/0:3:0	0/0:4:0	0/0:5:0	0/0:5:0	0/0:6:0	1/1:6:6	0/0:6:0	0/0:5:0	0/0:5:0	0/0:5:0	0/0:5:0	0/0:2:0	0/0:6:0	0/0:9:0	./.:1:0	0/0:4:0	0/0:5:0	0/0:4:0	0/0:5:0	0/0:3:0	0/0:4:0	0/0:5:0	0/0:7:0	0/0:2:0	0/0:3:0	0/0:5:0	0/0:3:0	0/0:2:0	0/0:5:0	0/0:4:0	0/0:8:0	0/0:4:0	0/0:5:0	0/0:9:0	0/0:9:0	0/0:6:0	0/0:5:0	0/0:6:0	0/0:3:0	0/0:5:0	0/0:2:0	./.:1:0	0/0:4:0	0/0:6:0	0/0:5:0	0/0:3:0	0/0:2:0	0/0:5:0	0/0:5:0	./.:1:0	0/0:6:0	0/0:3:0	0/0:9:0	0/0:5:0	0/0:3:0	0/0:6:0	0/0:5:0	0/0:3:0	0/0:8:0	0/0:3:0	0/0:4:0	0/0:5:0	./.:1:0	0/0:2:0	0/0:8:0	0/0:8:1	0/0:5:0	0/0:4:0	0/0:3:0	0/0:3:0	0/0:3:0	0/0:8:0	0/0:8:0	0/0:3:0	0/0:3:0	0/0:2:0	./.:0:0	0/0:6:0	0/0:14:0	0/0:5:0	0/0:5:0	0/0:2:0	0/0:5:0	0/0:2:0	0/0:7:0	0/0:3:0	0/0:6:0	1/1:3:3	1/1:4:4	1/1:4:4	0/1:6:2	0/0:9:0
CM008368.1	419308514	.	G	A	952	.	MQ=60;AC=6;AN=536	GT:DP:DV	0/0:5:0	0/0:4:0	0/0:7:0	0/0:7:0	0/0:8:0	0/0:6:0	0/0:5:0	0/0:5:0	0/0:6:0	0/0:7:0	0/0:5:0	0/0:15:0	0/0:2:0	0/0:7:0	0/0:4:0	0/0:5:0	0/0:8:0	0/0:2:0	0/0:7:0	0/0:12:0	0/0:7:0	0/0:9:0	0/0:11:0	0/0:6:0	0/0:8:0	0/0:9:0	0/0:19:0	0/0:10:0	0/0:15:0	0/0:4:0	0/0:5:0	0/0:9:0	0/0:5:0	0/0:4:0	0/0:9:0	0/0:6:0	0/0:8:0	0/0:8:0	0/0:24:0	0/0:3:0	0/0:4:0	0/0:14:0	0/0:8:0	0/0:2:0	0/0:9:0	0/0:3:0	0/0:10:0	0/0:2:0	0/0:6:0	0/0:4:0	0/0:16:0	0/0:4:0	0/0:7:0	0/0:11:0	0/0:2:0	0/0:2:0	0/0:3:0	0/0:9:0	0/0:11:0	0/0:5:0	0/0:2:0	0/0:15:0	0/0:2:0	0/0:4:0	0/0:3:0	./.:1:0	0/0:6:0	0/0:7:0	0/0:7:0	0/0:6:1	0/0:5:0	0/0:5:0	0/0:6:0	0/0:6:0	0/0:5:0	0/0:3:0	0/0:8:0	0/0:4:0	0/0:2:0	0/0:3:0	0/0:7:0	0/0:18:0	0/0:11:0	0/0:9:0	0/0:4:0	0/0:18:0	0/0:5:0	0/0:12:0	0/0:3:0	0/0:4:0	0/0:14:0	0/0:4:0	0/0:5:0	0/0:7:0	0/0:4:0	0/0:2:0	0/0:8:0	0/0:3:0	0/0:8:0	0/0:2:0	0/0:6:0	1/1:9:9	0/0:3:0	0/0:5:0	0/0:15:0	0/0:10:0	0/0:5:0	0/0:6:0	0/0:12:0	0/0:3:0	0/0:22:0	0/0:8:0	0/0:3:0	0/0:5:0	0/0:5:0	0/0:2:0	0/0:2:0	0/0:6:0	0/0:6:0	0/0:4:0	0/0:5:0	0/0:7:0	0/0:4:0	0/0:2:0	0/0:8:0	0/0:5:0	0/0:2:0	0/0:2:0	0/0:7:0	./.:1:1	0/0:3:0	0/0:6:0	0/0:4:0	0/0:8:0	0/0:4:0	0/0:8:0	0/0:20:0	0/0:3:0	0/0:4:0	0/0:2:0	1/1:8:8	1/1:4:4	./.:0:0	./.:0:0	0/0:5:0	0/0:7:0	0/0:3:0	0/0:21:0	0/0:8:0	0/0:7:0	0/0:5:0	0/0:15:0	0/0:19:0	0/0:14:0	0/0:4:0	0/0:5:0	0/0:2:0	0/0:4:0	0/0:3:0	0/0:3:0	0/0:3:0	0/0:2:0	0/0:7:0	0/0:8:0	0/0:6:0	0/0:2:0	0/0:5:0	0/0:5:0	./.:1:0	0/0:8:0	0/0:5:0	0/0:5:0	0/0:5:0	0/0:2:0	./.:1:0	0/0:2:0	0/0:3:0	0/0:3:0	0/0:2:0	0/0:5:0	0/0:3:0	0/0:8:0	0/0:5:0	0/0:3:0	0/0:4:0	0/0:7:0	0/0:4:0	0/0:4:0	0/0:7:0	0/0:5:0	0/0:5:0	0/0:8:0	0/0:6:0	0/0:7:0	0/0:6:0	0/0:5:0	0/0:7:0	0/0:2:0	0/0:5:0	0/0:10:0	./.:1:0	0/0:3:0	0/0:4:0	0/0:3:0	0/0:3:0	0/0:2:0	0/0:3:0	0/0:5:0	0/0:11:0	./.:1:0	0/0:4:0	0/0:6:0	./.:1:0	0/0:4:0	0/0:4:0	0/0:5:0	0/0:10:0	0/0:5:0	0/0:4:0	0/0:9:0	0/0:10:0	0/0:5:0	0/0:7:0	0/0:6:0	0/0:3:0	0/0:3:0	0/0:3:0	0/0:2:0	0/0:4:0	0/0:6:0	0/0:5:0	0/0:4:0	0/0:2:0	0/0:4:0	0/0:6:0	0/0:2:0	0/0:4:0	0/0:3:0	0/0:7:0	0/0:4:0	0/0:4:0	0/0:6:0	0/0:4:0	0/0:4:0	0/0:11:0	./.:1:0	0/0:4:0	0/0:5:0	0/0:3:0	0/0:3:0	0/0:9:0	0/0:8:0	0/0:4:0	0/0:5:0	0/0:3:0	0/0:3:0	0/0:5:0	0/0:7:0	0/0:8:0	0/0:3:0	0/0:3:0	0/0:3:0	0/0:2:0	0/0:6:0	0/0:11:0	0/0:5:0	0/0:5:0	0/0:4:0	0/0:4:0	0/0:3:0	0/0:4:0	0/0:3:0	0/0:6:0	0/0:2:0	0/0:3:0	0/0:5:0	0/0:5:0	0/0:8:0
CM008368.1	419308532	.	G	A	999	.	MQ=60;AC=244;AN=518	GT:DP:DV	0/0:6:0	0/0:5:0	0/0:6:0	0/0:6:0	0/0:7:0	0/0:6:0	0/0:4:0	0/0:5:0	0/0:6:0	0/0:6:0	0/0:7:0	1/1:8:8	./.:1:0	0/0:8:0	0/0:5:0	0/0:3:0	0/0:7:0	0/0:3:0	0/0:6:0	0/0:8:0	0/0:6:0	0/0:7:1	0/0:11:0	1/1:4:4	0/0:6:0	0/0:10:0	1/1:15:15	1/1:7:7	0/0:12:0	0/0:3:0	1/1:3:3	0/0:8:0	0/0:4:0	1/1:3:3	0/0:10:0	0/0:4:0	0/0:8:0	0/0:9:0	1/1:22:22	0/0:2:0	0/0:5:0	0/0:12:0	0/0:8:0	0/0:3:0	1/1:2:2	0/0:2:0	0/0:11:0	0/0:2:0	0/0:5:0	1/1:4:4	0/0:18:0	0/0:7:0	1/1:7:7	0/0:11:0	1/1:2:2	1/1:3:3	1/1:2:2	0/0:6:0	0/0:9:0	0/0:6:0	0/0:4:0	0/0:13:0	0/0:3:0	0/0:4:0	0/0:2:0	./.:1:0	0/0:6:0	0/0:5:0	0/0:7:0	0/0:8:0	0/0:7:0	0/0:4:0	0/0:5:0	0/0:6:0	0/0:5:0	0/0:2:0	1/1:9:9	1/1:4:4	0/0:4:0	0/0:3:0	0/0:6:0	0/0:17:0	0/0:9:0	1/1:7:7	1/1:6:6	1/1:13:13	1/1:3:3	0/0:13:0	0/0:3:0	0/0:4:0	0/0:13:0	1/1:2:2	1/1:3:3	0/0:5:0	0/0:5:0	1/1:2:2	0/0:9:0	0/0:4:0	0/0:8:0	0/0:2:0	0/0:6:0	0/0:8:0	0/0:2:0	0/0:6:0	0/0:13:0	0/0:9:0	0/0:6:0	1/1:7:7	0/0:16:0	0/0:4:0	0/0:23:0	0/0:8:0	0/0:4:0	0/0:4:0	0/0:5:0	0/0:2:0	0/0:3:0	0/0:6:0	0/0:5:0	0/0:5:0	0/0:6:0	0/0:8:0	0/0:4:0	0/0:2:0	0/0:5:0	0/0:6:0	0/0:2:0	0/0:3:0	0/0:7:0	0/0:4:0	0/0:3:0	0/0:3:0	0/0:7:0	0/0:8:0	0/0:5:0	0/0:7:0	1/1:19:19	0/0:4:0	0/0:7:0	0/0:2:0	0/0:6:0	0/0:6:0	0/0:2:0	./.:0:0	1/1:5:5	0/0:8:0	1/1:3:3	1/1:19:19	0/0:7:0	0/0:6:0	0/0:6:0	0/0:16:0	0/0:16:0	0/0:16:0	1/1:4:4	1/1:4:4	./.:1:1	1/1:5:5	1/1:4:4	1/1:2:2	1/1:2:2	./.:1:1	1/1:3:3	1/1:4:4	1/1:4:4	1/1:2:2	1/1:4:4	1/1:4:4	./.:1:1	1/1:6:6	1/1:3:3	1/1:3:3	1/1:3:3	1/1:2:2	./.:1:1	1/1:3:3	./.:1:1	1/1:3:3	./.:1:1	1/1:6:6	./.:1:1	1/1:6:6	1/1:3:3	1/1:2:2	1/1:2:2	1/1:9:9	1/1:4:4	./.:3:2	1/1:6:6	1/1:4:4	1/1:3:3	0/0:8:0	1/1:6:6	1/1:4:4	1/1:5:5	1/1:3:3	1/1:3:3	1/1:2:2	1/1:4:4	1/1:6:6	./.:1:1	1/1:3:3	1/1:3:3	1/1:3:3	1/1:2:2	1/1:3:3	1/1:4:4	1/1:2:2	1/1:7:6	1/1:2:2	1/1:5:5	1/1:5:5	./.:1:1	1/1:2:2	1/1:5:5	1/1:5:5	1/1:7:7	1/1:4:4	1/1:3:3	1/1:8:8	1/1:7:7	1/1:2:2	1/1:6:6	1/1:5:5	1/1:2:2	1/1:4:4	1/1:3:3	1/1:2:2	1/1:4:4	1/1:5:5	1/1:5:5	1/1:4:4	./.:0:0	./.:1:1	1/1:6:6	./.:1:1	1/1:3:3	1/1:3:3	1/1:4:4	1/1:5:5	1/1:3:3	1/1:6:6	1/1:4:4	1/1:5:5	1/1:9:9	./.:1:1	1/1:4:4	1/1:5:5	1/1:3:3	1/1:3:3	1/1:7:7	1/1:4:4	1/1:4:4	1/1:3:3	./.:1:1	1/1:2:2	1/1:5:5	1/1:7:7	1/1:8:8	1/1:2:2	1/1:3:3	./.:1:1	1/1:2:2	1/1:2:2	1/1:5:5	0/0:6:0	1/1:5:5	0/0:4:0	0/0:3:0	0/0:3:0	0/0:4:0	0/0:3:0	0/0:7:0	0/0:2:0	0/0:3:0	0/0:5:0	0/0:3:0	0/0:7:0
CM008368.1	419308630	.	C	A	999	.	MQ=60;AC=72;AN=520	GT:DP:DV	0/0:4:0	0/0:9:0	0/0:7:0	0/0:4:0	0/0:9:0	0/0:4:0	0/0:5:0	0/0:8:0	0/0:4:0	0/0:6:0	0/0:6:0	1/1:18:18	0/0:4:0	0/0:6:0	0/0:2:0	0/0:6:0	0/0:8:0	0/0:4:0	0/0:8:0	0/0:8:0	0/0:9:1	0/0:6:0	0/0:11:0	0/0:4:0	0/0:8:0	0/0:9:0	1/1:17:17	1/1:13:13	0/0:14:0	0/0:4:0	0/0:5:0	0/0:6:0	0/0:9:0	0/0:2:0	0/0:10:0	0/0:7:0	0/0:15:0	0/0:4:0	0/0:19:0	0/0:5:0	0/0:2:0	0/0:6:0	0/0:8:0	0/0:5:0	0/0:3:0	0/0:4:0	0/0:11:0	0/0:3:0	0/0:5:0	0/0:5:0	0/0:19:0	0/0:10:0	0/0:9:0	0/0:8:0	0/0:6:0	0/0:7:0	0/0:4:0	0/0:10:0	0/0:7:0	0/0:4:0	0/0:5:0	0/0:14:0	0/0:6:0	0/0:9:0	0/0:4:0	0/0:2:0	0/0:5:0	0/0:6:0	0/0:8:0	0/0:7:0	0/0:6:0	0/0:3:0	0/0:4:0	0/0:6:0	0/0:7:0	0/0:3:0	1/1:8:8	0/0:6:0	0/0:5:0	0/0:6:0	0/0:6:0	0/0:21:0	0/0:5:0	0/0:12:0	0/0:7:0	0/0:18:0	0/0:6:0	0/0:15:0	0/0:3:0	0/0:5:0	0/0:19:0	0/0:6:0	0/0:3:0	0/0:3:0	0/0:6:0	0/0:2:0	0/0:13:0	0/0:7:0	0/0:6:0	./.:1:0	0/0:9:0	0/0:5:0	0/0:5:0	0/0:5:0	0/0:16:0	0/0:6:0	0/0:5:0	0/0:7:0	0/0:14:0	0/0:6:0	0/0:17:0	0/0:7:0	0/0:5:0	0/0:8:0	0/0:4:0	0/0:4:0	0/0:8:0	0/0:5:0	0/0:2:0	0/0:8:0	0/0:8:0	0/0:8:0	0/0:7:0	0/0:2:0	0/0:6:0	0/0:7:0	0/0:6:0	0/0:3:0	0/0:9:0	0/0:4:0	0/0:8:0	0/0:4:0	0/0:8:0	0/0:7:0	0/0:6:0	0/0:6:0	0/0:18:0	./.:1:0	0/0:11:0	0/0:4:0	0/0:4:0	0/0:6:0	0/0:2:0	0/0:3:0	0/0:7:0	0/0:4:0	0/0:6:0	0/0:20:0	0/0:7:0	0/0:8:0	0/0:5:0	0/0:14:0	0/0:12:0	0/0:16:0	0/0:2:0	0/0:7:0	0/0:8:0	1/1:4:4	0/0:5:0	./.:1:0	1/1:2:2	0/0:5:0	1/1:6:6	0/0:8:0	0/0:8:0	0/0:4:0	0/0:3:0	0/0:2:0	./.:0:0	1/1:4:4	1/1:2:2	0/0:5:0	1/1:4:4	./.:1:1	./.:1:1	1/1:5:5	1/1:8:8	1/1:4:4	1/1:4:4	0/0:7:0	./.:3:2	1/1:7:7	1/1:6:6	0/0:4:0	./.:1:0	0/0:5:0	0/0:10:0	0/0:8:0	1/1:3:3	./.:1:0	0/0:3:0	0/0:11:0	0/0:6:0	0/0:9:0	0/0:6:0	0/0:9:0	0/0:7:0	./.:1:0	0/0:4:0	0/0:9:0	./.:0:0	0/0:2:0	0/0:4:0	0/0:6:0	1/1:2:2	0/0:6:0	1/1:7:7	./.:4:1	1/1:11:11	0/0:2:0	0/0:4:0	0/0:4:0	0/0:5:0	0/0:5:0	0/0:4:0	0/0:3:0	1/1:8:8	1/1:4:4	1/1:3:3	1/1:4:4	0/0:5:0	0/0:5:0	0/0:3:0	0/0:8:0	0/0:4:0	./.:1:0	0/0:6:0	0/0:6:0	1/1:2:2	1/1:2:2	1/1:6:6	0/0:5:0	1/1:2:2	0/0:2:0	0/0:5:0	0/0:7:0	1/1:5:4	0/0:3:0	0/0:6:0	0/0:11:0	./.:3:2	1/1:6:6	0/0:3:0	0/0:6:0	0/0:7:0	1/1:7:7	0/0:4:0	1/1:3:3	0/0:3:0	0/0:5:0	1/1:6:6	0/0:5:0	0/0:5:0	0/0:6:0	0/0:3:0	./.:3:2	0/0:5:0	0/0:5:0	1/1:4:4	0/0:4:0	0/0:3:0	0/0:4:0	1/1:3:3	0/0:5:0	0/0:15:0	0/0:6:0	1/1:4:4	0/0:4:0	0/0:4:0	./.:1:0	0/0:8:0	0/0:2:0	0/0:7:0	./.:0:0	0/0:2:0	./.:4:1	0/0:8:0	0/0:6:0
CM008368.1	419308758	.	G	A	999	.	MQ=60;AC=57;AN=506	GT:DP:DV	0/0:5:0	0/0:6:0	0/0:11:0	0/0:5:0	0/0:7:0	0/0:4:0	0/0:4:0	0/0:3:0	0/0:2:0	0/0:4:0	0/0:10:0	0/0:15:0	0/0:5:0	1/1:5:5	0/0:2:0	0/0:5:0	0/0:4:0	0/0:3:0	0/0:7:0	1/1:4:4	0/0:11:0	0/0:6:0	0/0:7:0	0/0:2:0	0/0:11:0	0/0:8:0	0/0:15:0	0/0:12:0	0/0:20:0	0/0:4:0	0/0:5:0	0/0:4:0	0/0:9:0	0/0:6:0	0/0:7:0	0/0:10:0	0/0:14:0	0/0:4:0	0/0:15:0	0/0:4:0	1/1:4:4	./.:1:1	1/1:5:4	1/1:5:5	0/0:4:0	./.:0:0	0/0:9:0	1/1:2:2	1/1:4:4	0/0:7:0	0/0:12:0	./.:9:7	0/0:8:0	0/0:3:0	0/0:4:0	0/0:6:0	0/0:4:0	1/1:4:4	1/1:8:8	1/1:4:4	0/0:5:0	0/0:20:0	0/0:5:0	0/0:7:0	0/0:7:0	0/0:2:0	0/0:6:0	0/0:7:0	1/1:9:9	0/1:4:2	0/0:6:0	./.:1:0	0/0:7:0	0/0:8:0	0/0:9:0	0/0:5:0	0/0:8:0	0/0:7:0	0/0:8:0	0/0:7:0	0/0:5:0	0/0:13:0	0/0:5:0	0/0:3:0	0/0:4:0	0/0:17:0	0/0:9:0	1/1:11:11	./.:1:0	0/0:9:0	0/0:15:0	0/0:7:0	./.:1:0	1/1:9:9	0/0:10:0	0/0:4:0	1/1:11:10	1/1:4:4	0/0:3:0	0/0:5:0	0/0:7:0	./.:1:1	0/0:3:0	0/0:2:0	1/1:14:14	0/0:6:0	0/0:5:0	0/0:7:0	0/0:15:0	1/1:6:6	0/0:12:0	0/0:7:0	0/0:6:0	./.:4:3	0/0:6:0	0/0:6:0	0/0:9:0	0/0:3:0	0/0:2:0	0/0:6:0	0/0:9:0	0/0:9:0	0/0:11:0	0/0:5:0	0/0:3:0	1/1:8:8	1/1:5:5	1/1:3:3	0/0:7:0	1/1:2:2	0/0:7:0	0/0:4:0	1/1:5:5	0/0:9:0	1/1:5:5	1/1:3:3	0/0:11:0	0/0:5:0	0/0:6:0	0/0:8:0	1/1:4:4	1/1:5:5	0/0:4:0	1/1:2:2	0/0:4:0	0/0:4:0	0/0:6:0	0/0:20:0	0/0:7:0	0/0:11:0	1/1:4:4	0/0:13:0	0/0:15:0	0/0:17:0	./.:1:0	0/0:6:0	0/0:5:0	0/0:2:0	0/0:3:0	./.:1:0	./.:1:0	0/0:4:0	0/0:8:0	0/0:5:0	0/0:10:0	0/0:4:0	0/0:3:0	0/0:3:0	./.:1:0	0/0:5:0	0/0:3:0	0/0:6:0	0/0:6:0	./.:1:0	0/0:3:0	0/0:8:0	0/0:6:0	0/0:6:0	0/0:4:0	0/0:4:0	0/0:5:0	0/0:5:0	0/0:5:0	0/0:7:0	0/0:4:0	0/0:4:0	0/0:9:0	0/0:8:0	0/0:3:0	0/0:2:0	./.:1:0	0/0:12:0	0/0:7:0	0/0:8:0	./.:1:0	0/0:8:0	0/0:8:0	0/0:2:0	0/0:4:0	0/0:6:0	0/0:2:0	0/0:3:0	0/0:3:0	./.:0:0	0/0:5:0	0/0:2:0	./.:1:0	0/0:6:0	0/0:2:0	0/0:4:0	0/0:3:0	0/0:2:0	0/0:4:0	0/0:5:0	0/0:2:0	0/0:7:0	0/0:3:0	0/0:2:0	0/0:2:0	0/0:4:0	0/0:6:0	0/0:4:0	0/0:5:0	0/0:3:0	0/0:2:0	0/0:5:0	0/0:3:0	0/0:5:0	0/0:3:0	0/0:4:0	0/0:8:0	0/0:7:0	0/0:3:0	0/0:5:0	0/0:6:0	0/0:2:0	0/0:5:0	./.:1:0	./.:1:0	0/0:6:0	./.:0:0	0/0:6:0	0/0:4:0	0/0:4:0	0/0:3:0	0/0:5:0	0/0:7:0	0/0:3:0	0/0:3:0	0/0:6:0	0/0:6:0	0/0:6:0	0/0:2:0	0/0:5:0	0/0:2:0	0/0:4:0	0/0:5:0	0/0:4:0	0/0:5:0	0/0:3:0	./.:1:0	0/0:5:0	0/0:2:0	0/0:3:0	0/0:14:0	0/0:5:0	0/0:4:0	0/0:2:0	0/0:3:0	./.:0:0	0/0:5:0	./.:1:0	0/0:6:0	0/0:2:0	./.:1:0	0/0:3:0	./.:1:0	0/0:3:0
CM008368.1	419308799	.	C	G	834	.	MQ=60;AC=4;AN=152	GT:DP:DV	0/0:2:0	./.:1:0	./.:1:0	0/0:2:0	./.:0:0	./.:1:0	0/0:2:0	./.:0:0	0/0:2:0	./.:1:0	./.:1:0	0/0:3:0	./.:0:0	./.:1:0	./.:0:0	./.:0:0	./.:0:0	./.:0:0	./.:1:0	./.:0:0	./.:0:0	0/0:2:0	0/0:2:0	0/0:2:0	0/0:2:0	0/0:2:0	0/0:2:0	0/0:5:1	./.:1:0	./.:0:0	./.:0:0	./.:0:0	./.:1:0	0/0:2:0	./.:1:0	0/0:2:0	./.:1:0	./.:1:0	0/0:4:0	0/0:2:0	0/0:3:0	0/0:2:0	./.:1:0	0/0:4:0	0/0:2:0	./.:1:0	./.:0:0	./.:1:0	./.:1:0	./.:3:1	0/0:2:0	./.:1:0	1/1:2:2	./.:0:0	./.:1:1	./.:2:1	./.:1:1	./.:0:0	0/0:2:0	./.:0:0	0/0:2:0	./.:0:0	./.:0:0	./.:0:0	./.:1:0	./.:0:0	./.:0:0	0/0:2:0	0/0:3:0	./.:1:0	0/0:3:0	./.:0:0	./.:1:0	./.:0:0	./.:0:0	0/0:2:0	./.:1:0	0/0:2:0	./.:1:0	./.:0:0	./.:1:0	0/0:3:0	./.:0:0	./.:1:0	./.:0:0	0/0:2:0	./.:0:0	0/0:2:0	./.:0:0	./.:0:0	0/0:3:0	./.:1:0	./.:1:0	0/0:3:0	./.:1:0	./.:0:0	0/0:3:0	./.:1:0	./.:0:0	./.:1:0	./.:1:0	./.:1:0	./.:1:0	./.:1:0	0/0:8:0	0/0:2:0	0/0:2:0	0/0:4:0	./.:0:0	0/0:4:0	./.:0:0	./.:1:0	./.:1:0	./.:1:0	./.:1:0	./.:1:0	0/0:2:0	./.:0:0	./.:0:0	0/0:2:0	./.:1:0	./.:1:0	0/0:2:0	./.:1:0	0/0:2:0	0/0:3:0	./.:1:0	0/0:2:0	./.:0:0	./.:0:0	./.:1:0	./.:0:0	0/0:2:0	0/0:3:0	./.:1:0	0/0:2:0	./.:3:1	./.:1:0	./.:1:0	./.:1:0	0/0:2:0	./.:0:0	./.:0:0	./.:1:0	./.:0:0	0/0:2:0	./.:1:1	0/0:2:0	./.:0:0	0/0:2:0	0/0:2:0	./.:0:0	./.:1:0	./.:1:0	./.:0:0	./.:3:2	./.:2:1	./.:0:0	./.:2:1	./.:0:0	./.:0:0	./.:0:0	./.:0:0	0/0:3:0	./.:2:1	./.:1:0	./.:0:0	./.:1:0	./.:0:0	./.:0:0	./.:1:0	0/0:3:0	0/0:2:0	./.:1:0	./.:0:0	0/0:3:0	./.:1:0	./.:1:0	./.:0:0	./.:1:1	0/0:2:0	./.:0:0	./.:1:0	0/0:2:0	./.:0:0	0/0:2:0	./.:1:0	./.:3:1	./.:1:0	./.:1:0	./.:0:0	./.:1:0	0/0:2:0	0/0:2:0	0/0:2:0	0/0:2:0	./.:1:0	./.:0:0	./.:2:1	./.:1:0	./.:0:0	./.:1:0	./.:1:0	./.:0:0	./.:3:1	./.:0:0	./.:0:0	0/0:2:0	./.:0:0	./.:0:0	./.:0:0	./.:0:0	./.:0:0	./.:2:1	./.:0:0	./.:2:1	./.:0:0	./.:0:0	./.:2:1	0/0:2:0	./.:1:1	./.:1:0	./.:1:0	./.:1:0	./.:0:0	./.:0:0	./.:1:1	./.:0:0	./.:0:0	./.:1:0	0/0:2:0	./.:1:1	./.:0:0	0/0:2:0	./.:1:0	./.:0:0	./.:1:0	./.:0:0	./.:0:0	./.:1:0	./.:0:0	./.:0:0	./.:0:0	./.:0:0	./.:1:1	./.:0:0	./.:2:1	./.:0:0	0/1:4:2	./.:0:0	./.:2:1	./.:0:0	./.:0:0	0/0:2:0	./.:2:1	./.:0:0	./.:1:0	0/0:2:0	./.:1:0	./.:1:0	./.:1:0	./.:1:0	./.:0:0	./.:1:1	0/1:4:2	./.:1:0	./.:0:0	./.:0:0	./.:0:0	./.:0:0	./.:0:0	./.:0:0	0/0:2:0	0/0:2:0	./.:0:0	0/0:2:0	./.:0:0	./.:1:0
CM008368.1	419308804	.	T	C	952	.	MQ=60;AC=5;AN=116	GT:DP:DV	0/0:2:0	./.:0:0	./.:1:0	0/0:2:0	./.:1:0	./.:0:0	0/0:2:0	./.:0:0	./.:2:1	./.:1:0	./.:0:0	0/0:5:0	./.:0:0	./.:1:0	./.:0:0	./.:0:0	./.:1:0	./.:0:0	./.:1:0	./.:0:0	./.:0:0	0/0:3:0	./.:1:0	0/0:2:0	./.:1:0	./.:1:0	./.:3:1	./.:4:1	0/0:4:0	./.:0:0	./.:0:0	./.:0:0	./.:1:0	0/0:2:0	./.:1:0	0/0:3:0	./.:1:0	./.:1:0	0/0:3:0	0/0:2:0	0/0:2:0	0/0:2:0	./.:1:0	0/0:4:0	0/0:2:0	./.:1:0	./.:0:0	./.:1:0	./.:1:0	./.:3:1	./.:1:0	./.:1:0	1/1:2:2	./.:0:0	./.:1:1	./.:2:1	./.:1:1	./.:0:0	0/0:2:0	./.:0:0	0/0:2:0	./.:1:0	./.:0:0	./.:0:0	./.:1:0	./.:0:0	./.:0:0	./.:1:0	0/0:4:0	./.:1:0	./.:1:0	./.:0:0	./.:1:0	./.:0:0	./.:0:0	0/0:2:0	./.:1:0	0/0:2:0	./.:1:0	./.:0:0	./.:1:0	0/0:2:0	./.:0:0	./.:1:0	./.:0:0	./.:1:0	./.:0:0	./.:1:0	./.:0:0	./.:0:0	0/0:3:0	./.:1:0	./.:1:0	0/0:3:0	./.:1:0	./.:1:0	0/0:3:0	0/0:2:0	./.:1:0	./.:1:0	./.:1:0	./.:1:0	./.:1:0	./.:1:0	0/0:6:0	./.:1:0	./.:1:0	0/0:3:0	./.:0:0	0/0:5:0	./.:0:0	0/0:2:0	./.:1:0	./.:1:0	0/0:2:0	./.:0:0	0/0:2:0	./.:0:0	./.:0:0	./.:1:0	./.:1:0	./.:1:0	0/0:2:0	./.:1:0	./.:1:0	0/0:3:0	./.:1:0	0/0:3:0	./.:0:0	./.:0:0	./.:1:0	./.:1:0	0/0:2:0	0/0:3:0	./.:1:0	0/0:2:0	./.:3:1	./.:1:0	./.:1:0	./.:1:0	0/0:2:0	./.:0:0	./.:0:0	./.:1:0	./.:0:0	0/0:2:0	./.:1:1	./.:1:0	./.:0:0	0/0:2:0	0/0:2:0	./.:0:0	0/0:2:0	./.:1:0	./.:0:0	./.:3:2	./.:2:1	./.:1:0	./.:2:1	./.:0:0	./.:0:0	./.:0:0	./.:0:0	./.:1:0	./.:2:1	./.:0:0	./.:0:0	./.:1:0	./.:0:0	./.:0:0	./.:1:0	0/0:2:0	0/0:2:0	./.:1:0	./.:0:0	./.:1:0	0/0:2:0	./.:1:0	./.:0:0	./.:1:1	./.:1:0	./.:0:0	./.:1:0	./.:3:1	./.:1:0	0/0:2:0	./.:1:0	./.:2:1	./.:1:0	./.:1:0	./.:0:0	./.:1:0	0/0:2:0	./.:1:0	./.:1:0	0/0:2:0	./.:0:0	./.:0:0	./.:4:1	./.:1:0	./.:0:0	./.:1:0	./.:0:0	./.:0:0	0/0:2:0	./.:0:0	./.:0:0	./.:1:0	./.:0:0	./.:0:0	./.:0:0	./.:0:0	./.:0:0	./.:2:1	./.:0:0	./.:2:1	./.:0:0	./.:0:0	./.:2:1	0/0:2:0	./.:1:1	./.:1:0	./.:0:0	./.:1:0	./.:0:0	./.:0:0	./.:1:1	./.:0:0	./.:0:0	./.:1:0	0/0:2:0	./.:1:1	./.:0:0	0/0:2:0	./.:1:0	./.:0:0	./.:1:0	./.:0:0	./.:0:0	./.:1:0	./.:0:0	./.:0:0	./.:0:0	./.:0:0	./.:1:1	./.:0:0	./.:1:1	./.:0:0	./.:3:2	./.:0:0	./.:2:1	./.:0:0	./.:0:0	0/0:2:0	./.:2:1	./.:1:0	./.:0:0	0/0:2:0	./.:0:0	./.:0:0	./.:1:0	./.:0:0	./.:0:0	1/1:2:2	0/1:5:2	./.:1:0	./.:0:0	./.:0:0	./.:0:0	./.:0:0	./.:0:0	./.:1:0	0/0:2:0	./.:1:0	./.:0:0	./.:0:0	./.:0:0	./.:0:0
CM008368.1	419308834	.	T	C	596	.	MQ=60;AC=2;AN=166	GT:DP:DV	./.:1:0	./.:1:0	./.:1:0	./.:1:0	./.:1:0	./.:1:0	0/0:2:0	./.:1:0	./.:2:1	0/0:2:0	./.:0:0	0/0:3:0	./.:1:0	0/0:3:0	./.:0:0	./.:0:0	./.:0:0	./.:1:0	./.:0:0	0/0:2:0	./.:0:0	0/0:2:0	./.:1:0	./.:0:0	0/0:3:0	./.:1:0	./.:3:1	./.:1:0	./.:0:0	./.:1:0	./.:0:0	./.:1:0	./.:0:0	./.:0:0	./.:1:0	0/0:3:0	0/0:3:0	./.:1:0	0/0:2:0	./.:0:0	./.:0:0	./.:1:0	0/0:2:0	0/0:3:0	0/0:2:0	0/0:2:0	0/0:2:0	./.:1:0	./.:0:0	0/0:2:0	0/0:4:0	0/0:2:0	./.:1:0	./.:0:0	./.:1:0	0/0:2:0	./.:0:0	./.:0:0	./.:1:0	./.:1:0	./.:0:0	0/0:3:0	./.:0:0	0/0:2:0	./.:1:0	./.:1:0	./.:0:0	./.:0:0	0/0:5:0	./.:0:0	./.:1:0	./.:1:0	./.:1:0	0/0:2:0	0/0:3:0	./.:1:0	./.:1:0	0/0:2:0	0/0:4:0	./.:0:0	./.:1:0	./.:1:0	0/0:3:0	./.:0:0	./.:0:0	0/0:3:0	0/0:2:0	./.:1:0	./.:1:0	./.:0:0	0/0:2:0	0/0:2:0	./.:0:0	./.:1:0	./.:0:0	./.:0:0	0/0:2:0	./.:0:0	0/0:2:0	0/0:2:0	./.:1:0	./.:0:0	./.:1:0	./.:1:0	0/0:3:0	./.:1:0	./.:1:0	./.:0:0	0/0:2:0	0/0:3:0	0/0:3:0	./.:1:0	./.:0:0	0/0:3:0	0/0:2:0	0/0:2:0	./.:1:0	./.:1:0	0/0:2:0	./.:1:0	./.:1:0	./.:0:0	0/0:2:0	./.:0:0	./.:1:0	0/0:4:0	./.:0:0	0/0:3:0	0/0:2:0	./.:0:0	./.:0:0	0/0:2:0	./.:0:0	0/0:2:0	./.:0:0	0/0:2:0	0/0:3:0	0/0:2:0	./.:1:0	./.:1:0	./.:0:0	./.:1:0	./.:0:0	./.:1:0	./.:1:0	./.:0:0	./.:0:0	./.:1:0	0/0:3:0	0/0:2:0	0/0:2:0	./.:1:0	./.:1:0	./.:1:0	./.:0:0	./.:0:0	./.:2:1	./.:1:0	./.:0:0	./.:0:0	./.:1:0	./.:1:0	./.:0:0	./.:1:0	./.:1:0	./.:0:0	./.:1:0	0/0:2:0	./.:0:0	0/0:2:0	./.:0:0	./.:0:0	./.:1:0	./.:0:0	0/0:2:0	./.:1:0	./.:0:0	./.:0:0	./.:0:0	./.:1:1	./.:0:0	./.:0:0	./.:1:0	./.:1:1	./.:1:0	0/0:2:0	0/0:2:0	./.:2:1	./.:0:0	0/0:2:0	0/0:2:0	./.:0:0	./.:1:0	0/0:2:0	./.:0:0	./.:0:0	0/0:2:0	./.:0:0	./.:1:0	./.:1:0	./.:1:0	./.:1:0	./.:1:0	0/0:2:0	./.:1:1	./.:1:0	0/0:3:0	./.:1:0	0/0:2:0	./.:0:0	0/0:2:0	./.:0:0	0/0:2:0	./.:0:0	./.:1:0	./.:1:1	./.:1:0	0/0:2:0	./.:0:0	0/0:2:0	./.:0:0	./.:0:0	./.:0:0	./.:0:0	./.:0:0	./.:1:0	./.:0:0	./.:0:0	./.:0:0	./.:0:0	./.:1:0	./.:0:0	./.:1:0	0/0:2:0	./.:1:0	./.:1:0	./.:0:0	./.:1:0	0/0:2:0	./.:0:0	./.:0:0	./.:1:0	./.:1:0	./.:0:0	./.:1:0	./.:0:0	./.:1:1	./.:0:0	./.:0:0	./.:1:0	./.:0:0	./.:1:0	0/0:2:0	./.:0:0	./.:0:0	./.:1:0	./.:1:0	0/0:2:0	./.:1:0	0/0:2:0	./.:0:0	./.:0:0	0/0:2:0	1/1:2:2	./.:3:1	./.:0:0	./.:1:0	./.:1:0	./.:0:0	0/0:2:0	./.:0:0	0/0:2:0	./.:0:0	./.:0:0	0/0:2:0	0/0:2:0	0/0:4:0	0/0:3:0
CM008368.1	419308955	.	T	C	999	.	MQ=60;AC=160;AN=532	GT:DP:DV	1/1:5:5	1/1:13:13	0/0:11:0	0/0:5:0	1/1:7:7	1/1:8:8	1/1:6:6	0/0:6:0	0/0:4:0	1/1:3:3	1/1:2:2	0/0:17:0	0/0:10:0	1/1:8:8	1/1:3:3	0/0:5:0	./.:1:0	0/0:5:0	1/1:3:3	1/1:6:6	1/1:8:8	0/0:5:0	0/0:5:0	0/0:4:0	1/1:10:10	1/1:9:9	0/0:16:0	0/0:19:0	0/0:22:0	0/0:7:0	0/0:4:0	0/0:2:0	1/1:2:2	0/0:3:0	0/0:6:0	0/0:7:0	0/0:19:0	0/0:6:0	0/0:16:0	1/1:4:4	1/1:4:4	1/1:3:3	1/1:8:8	1/1:6:6	0/0:4:0	1/1:2:2	1/1:11:11	1/1:6:6	1/1:4:4	0/0:9:0	1/1:20:20	1/1:7:7	0/0:5:0	./.:1:1	0/0:9:0	0/0:3:0	0/0:6:0	1/1:2:2	1/1:6:6	1/1:9:9	1/1:5:5	0/0:26:0	./.:1:0	0/0:5:0	0/0:7:0	1/1:3:3	0/0:4:0	0/0:7:0	1/1:11:11	1/1:5:4	0/0:7:0	1/1:4:4	0/0:17:0	0/0:12:0	0/0:6:0	1/1:5:5	0/0:9:0	0/0:8:0	1/1:11:11	0/0:6:0	0/0:6:0	0/0:7:0	0/0:8:0	0/0:7:0	0/0:4:0	0/0:22:0	0/0:10:0	1/1:21:21	0/0:4:0	1/1:8:8	1/1:15:14	0/0:7:0	0/0:2:0	1/1:7:7	1/1:6:6	0/0:4:0	1/1:6:6	1/1:7:7	1/1:3:3	0/0:9:0	1/1:2:2	1/1:5:5	0/0:3:0	0/0:5:0	1/1:23:21	0/0:5:0	1/1:5:5	0/0:3:0	1/1:20:20	1/1:8:8	0/0:11:0	1/1:4:4	1/1:7:7	1/1:9:8	0/0:8:0	0/0:9:0	0/0:12:0	0/0:2:0	1/1:5:5	1/1:10:10	1/1:5:5	0/0:11:0	1/1:3:3	1/1:6:6	1/1:4:4	1/1:8:8	1/1:5:5	1/1:6:6	0/0:4:0	1/1:4:4	0/0:2:0	0/0:3:0	1/1:3:3	0/0:12:0	1/1:3:3	1/1:7:7	0/0:14:0	1/1:7:7	1/1:9:9	1/1:13:13	1/1:5:5	1/1:8:8	0/0:2:0	1/1:5:5	0/0:9:0	1/1:6:6	0/0:5:0	0/0:15:0	1/1:11:11	1/1:12:12	1/1:8:8	0/0:16:0	0/0:16:0	0/0:26:0	0/0:3:0	0/0:6:0	0/0:3:0	0/0:3:0	./.:1:0	./.:1:0	0/0:4:0	0/0:4:0	0/0:5:0	0/0:7:0	0/0:7:0	./.:1:0	0/0:4:0	0/0:4:0	0/0:3:0	0/0:4:0	0/0:5:0	0/0:3:0	0/0:2:0	0/0:4:0	0/0:7:0	0/0:9:0	0/0:6:0	0/0:5:0	0/0:5:0	0/0:2:0	0/0:10:0	./.:1:0	0/0:6:0	0/0:9:0	0/0:4:0	0/0:4:0	0/0:5:0	0/0:5:0	0/0:3:0	0/0:10:0	0/0:8:0	1/1:6:6	0/0:8:0	0/0:9:0	0/0:4:0	0/0:4:0	0/0:11:0	0/0:2:0	0/0:10:0	0/0:11:0	0/0:8:0	0/0:6:0	0/0:3:0	0/0:2:0	0/0:5:0	0/0:3:0	0/0:3:0	0/0:4:0	0/0:6:0	0/0:4:0	0/0:4:0	0/0:7:0	0/0:8:0	0/0:4:0	0/0:8:0	0/0:3:0	0/0:5:0	0/0:3:0	0/0:2:0	0/0:6:0	0/0:4:0	0/0:3:0	0/0:7:0	0/0:2:0	0/0:3:0	0/0:8:0	0/0:5:0	0/0:2:0	0/0:4:0	0/0:2:0	0/0:2:0	0/0:3:0	0/0:2:0	0/0:4:0	0/0:9:0	0/0:5:0	0/0:2:0	0/0:4:0	0/0:5:0	0/0:6:0	0/0:6:0	0/0:4:0	0/0:4:0	./.:1:0	0/0:4:0	0/0:6:0	0/0:6:0	0/0:2:0	0/0:2:0	0/0:3:0	0/0:4:0	0/0:6:0	0/0:6:0	0/0:5:0	0/0:6:0	0/0:4:0	0/0:6:0	0/0:5:0	0/0:3:0	0/0:5:0	./.:1:0	./.:1:0	0/0:5:0	0/0:2:0	0/0:12:0	./.:1:0	0/0:4:0	./.:1:0	0/0:3:0	0/0:2:0	0/0:2:0	0/0:4:0	0/0:2:0	1/1:3:3	1/1:6:6	1/1:8:8	0/0:2:0	0/0:2:0
CM008368.1	419308966	.	T	C	999	.	MQ=60;AC=320;AN=522	GT:DP:DV	0/0:5:0	0/0:15:0	0/0:10:0	0/0:6:0	0/0:10:0	0/0:10:0	0/0:9:0	1/1:5:5	1/1:3:3	0/0:3:0	0/0:5:0	1/1:15:15	0/0:11:0	0/0:8:0	0/0:4:0	1/1:5:4	./.:1:1	1/1:4:4	0/0:6:0	0/0:7:0	0/0:10:0	1/1:4:4	1/1:5:5	1/1:5:5	0/0:11:0	0/0:10:0	1/1:14:13	1/1:14:14	0/0:23:0	1/1:7:7	1/1:2:2	./.:1:1	0/0:5:0	1/1:4:4	1/1:5:5	1/1:6:6	0/0:20:0	0/0:6:0	1/1:14:14	0/0:4:0	0/0:5:0	0/0:5:0	0/0:8:0	0/0:7:0	1/1:4:4	0/0:5:0	0/0:11:0	0/0:8:0	0/0:4:0	1/1:5:5	0/0:20:0	0/0:9:0	1/1:4:4	./.:1:0	1/1:11:11	1/1:2:2	1/1:7:7	0/0:5:0	0/0:9:0	0/0:10:0	0/0:6:0	0/0:27:0	./.:1:1	0/0:6:0	0/0:7:0	0/0:3:0	1/1:4:4	0/0:7:0	0/0:12:0	0/0:6:1	0/0:6:0	0/0:5:0	0/0:17:0	0/0:12:0	1/1:5:5	0/0:4:0	1/1:9:9	1/1:8:8	0/0:12:0	0/0:6:0	1/1:6:6	1/1:7:7	1/1:6:6	1/1:6:6	1/1:4:4	1/1:18:18	1/1:9:9	0/0:25:0	1/1:4:4	0/0:9:0	0/0:20:0	1/1:5:5	1/1:2:2	0/0:7:0	0/0:6:0	1/1:5:5	0/0:9:0	0/0:8:0	0/0:5:0	0/0:8:0	0/0:5:0	0/0:5:0	1/1:3:3	1/1:5:5	0/0:22:0	1/1:4:4	0/0:5:0	1/1:3:3	0/0:23:0	0/0:8:0	1/1:6:6	0/0:5:0	0/0:8:0	0/0:9:0	0/0:9:0	0/0:10:0	0/0:13:0	./.:1:1	0/0:5:0	0/0:11:0	0/0:5:0	0/0:11:0	0/0:4:0	0/0:7:0	0/0:6:0	0/0:8:0	0/0:5:0	0/0:8:0	1/1:4:4	0/0:5:0	1/1:2:2	1/1:2:2	0/0:4:0	1/1:10:10	0/0:4:0	0/0:6:0	1/1:12:12	0/0:8:0	0/0:8:0	0/0:13:0	0/0:6:0	0/0:10:0	1/1:2:2	0/0:4:0	1/1:8:8	0/0:8:0	1/1:5:5	1/1:13:13	0/0:12:0	0/0:14:0	0/0:8:0	1/1:16:16	1/1:16:16	0/0:29:0	1/1:2:2	1/1:6:6	1/1:2:2	1/1:3:3	./.:1:1	./.:1:1	1/1:4:4	1/1:3:3	1/1:4:4	1/1:8:8	1/1:6:6	1/1:2:2	1/1:4:4	1/1:3:3	./.:1:1	1/1:4:4	1/1:5:5	1/1:3:3	1/1:3:3	1/1:4:4	1/1:6:6	1/1:7:7	1/1:6:6	1/1:5:5	1/1:5:5	1/1:2:2	1/1:10:9	1/1:2:2	1/1:6:6	1/1:9:9	1/1:6:6	1/1:4:4	1/1:5:5	1/1:4:4	1/1:3:3	1/1:11:11	1/1:6:6	0/0:8:0	1/1:9:9	1/1:9:9	1/1:3:3	1/1:4:4	1/1:10:10	1/1:2:2	1/1:11:11	1/1:11:11	1/1:8:8	1/1:7:7	1/1:3:3	./.:1:1	1/1:5:5	1/1:2:2	1/1:3:3	1/1:3:3	1/1:5:5	1/1:4:4	1/1:2:2	1/1:7:7	1/1:6:6	1/1:6:5	1/1:5:5	1/1:2:2	1/1:6:6	1/1:2:2	1/1:2:2	1/1:8:8	1/1:4:4	1/1:3:3	1/1:7:7	./.:1:1	1/1:5:5	1/1:8:8	1/1:6:6	1/1:2:2	1/1:4:4	1/1:2:2	1/1:2:2	1/1:4:4	1/1:3:3	1/1:7:7	1/1:6:6	1/1:6:6	1/1:2:2	1/1:3:3	1/1:4:4	1/1:5:5	1/1:5:5	1/1:3:3	1/1:4:4	./.:1:1	1/1:3:3	1/1:6:6	1/1:6:6	1/1:2:2	1/1:2:2	1/1:4:4	1/1:3:3	1/1:6:6	1/1:6:6	1/1:5:5	1/1:6:6	1/1:4:4	1/1:5:5	1/1:2:2	1/1:3:3	1/1:6:6	./.:1:1	1/1:3:3	1/1:5:5	./.:1:1	1/1:9:9	./.:1:1	1/1:3:3	./.:1:1	1/1:4:4	./.:1:1	1/1:2:2	1/1:3:3	0/0:2:0	0/0:3:0	0/0:6:0	0/0:8:0	./.:1:1	1/1:2:2
CM008368.1	419309013	.	G	A	999	.	MQ=60;AC=56;AN=522	GT:DP:DV	0/0:6:0	0/0:13:0	0/0:11:0	0/0:3:0	0/0:8:0	0/0:9:0	0/0:9:0	1/1:2:2	1/1:3:3	0/0:5:0	0/0:5:0	0/0:15:0	0/0:10:0	0/0:8:0	0/0:5:0	1/1:7:7	./.:0:0	1/1:4:4	0/0:6:0	0/0:9:0	0/0:14:0	1/1:6:6	./.:1:1	0/0:6:0	0/0:12:0	0/0:9:0	0/0:16:0	0/0:16:0	0/0:23:0	1/1:5:5	0/0:4:0	./.:1:1	0/0:6:0	0/0:7:0	1/1:2:2	1/1:6:6	0/0:18:0	0/0:7:0	0/0:21:0	0/0:5:0	0/0:6:0	0/0:5:0	0/0:7:0	0/0:8:0	0/0:8:0	0/0:5:0	0/0:13:0	0/0:8:0	0/0:4:0	0/0:9:0	0/0:23:0	0/0:8:0	0/0:4:0	0/0:2:0	0/0:8:0	0/0:4:0	0/0:11:0	0/0:6:0	0/0:8:0	0/0:6:0	0/0:7:0	0/0:28:0	./.:1:1	0/0:6:0	0/0:9:0	0/0:3:0	1/1:2:2	0/0:9:0	0/0:9:0	0/0:6:1	0/0:7:0	0/0:6:0	0/0:18:0	0/0:10:0	1/1:5:5	0/0:5:0	0/0:13:0	0/0:9:0	0/0:12:0	0/0:8:0	1/1:4:4	1/1:9:9	1/1:5:5	0/0:5:0	0/0:7:0	0/0:22:0	0/0:7:0	0/0:26:0	1/1:2:2	0/0:6:0	0/0:23:0	0/0:7:0	0/0:4:0	0/0:6:0	0/0:9:0	0/0:10:0	0/0:8:0	0/0:6:0	0/0:6:0	0/0:11:0	0/0:6:0	0/0:6:0	1/1:2:2	1/1:3:3	0/0:19:0	1/1:4:4	0/0:5:0	0/0:4:0	0/0:20:0	0/0:9:0	1/1:3:3	0/0:6:0	0/0:6:0	0/0:6:0	0/0:8:0	0/0:8:0	0/0:10:0	./.:1:1	0/0:5:0	0/0:10:0	0/0:7:0	0/0:9:0	0/0:5:0	0/0:9:0	0/0:5:0	0/0:7:0	0/0:6:0	0/0:11:0	./.:1:1	0/0:6:0	1/1:2:2	1/1:3:3	0/0:5:0	1/1:11:11	0/0:4:0	0/0:7:0	0/0:18:0	0/0:10:0	0/0:8:0	0/0:12:0	0/0:7:0	0/0:9:0	1/1:3:3	0/0:6:0	0/0:8:0	0/0:3:0	0/0:7:0	0/0:21:0	0/0:10:0	0/0:16:0	0/0:8:0	1/1:13:13	1/1:15:15	0/0:25:0	0/0:5:0	0/0:6:0	0/0:2:0	0/0:2:0	./.:1:0	0/0:4:0	0/0:4:0	0/0:4:0	0/0:5:0	0/0:6:0	0/0:6:0	0/0:4:0	0/0:7:0	0/0:6:0	0/0:3:0	0/0:5:0	0/0:5:0	0/0:4:0	0/0:6:0	0/0:9:0	0/0:9:0	0/0:7:0	0/0:5:0	0/0:4:0	0/0:4:0	./.:1:0	0/0:9:0	./.:1:0	0/0:5:0	0/0:8:0	0/0:7:0	0/0:4:0	0/0:2:0	0/0:7:0	0/0:5:0	0/0:9:0	0/0:7:0	0/0:7:0	0/0:9:0	0/0:9:0	0/0:4:0	0/0:4:0	0/0:11:0	0/0:3:0	0/0:7:0	0/0:13:0	0/0:9:0	0/0:8:0	0/0:5:0	0/0:3:0	0/0:9:0	0/0:5:0	0/0:5:0	0/0:3:0	0/0:8:0	0/0:2:0	0/0:3:0	0/0:7:0	0/0:8:0	0/0:8:0	0/0:8:0	0/0:3:0	0/0:4:0	0/0:3:0	0/0:2:0	0/0:10:0	0/0:3:0	./.:1:0	0/0:9:0	./.:1:0	0/0:4:0	0/0:9:0	0/0:6:0	0/0:3:0	0/0:6:0	0/0:4:0	0/0:4:0	0/0:5:0	0/0:7:0	0/0:7:0	0/0:7:0	0/0:6:0	0/0:4:0	0/0:4:0	0/0:4:0	0/0:4:0	0/0:4:0	0/0:5:0	0/0:5:0	./.:1:0	0/0:3:0	0/0:3:0	0/0:7:0	0/0:4:0	0/0:3:0	0/0:4:0	0/0:5:0	0/0:5:0	0/0:5:0	0/0:4:0	0/0:7:0	0/0:4:0	0/0:3:0	0/0:4:0	0/0:4:0	0/0:4:0	./.:1:0	0/0:2:0	0/0:5:0	0/0:2:0	0/0:14:0	./.:1:1	0/0:4:0	1/1:2:2	1/1:2:2	1/1:2:2	./.:1:1	1/1:3:3	0/0:5:0	0/0:4:0	0/0:8:0	0/0:11:0	./.:1:1	./.:1:1
CM008368.1	419309014	.	C	T	999	.	MQ=60;AC=48;AN=524	GT:DP:DV	0/0:7:0	0/0:13:0	0/0:11:0	0/0:3:0	0/0:8:0	0/0:8:0	0/0:9:0	1/1:2:2	1/1:3:3	0/0:5:0	0/0:5:0	0/0:14:0	0/0:9:0	0/0:8:0	0/0:5:0	1/1:8:8	./.:0:0	1/1:4:4	0/0:6:0	0/0:9:0	0/0:14:0	1/1:6:6	0/0:3:0	0/0:5:0	0/0:12:0	0/0:10:0	0/0:16:0	0/0:15:0	0/0:24:0	1/1:5:5	0/0:4:0	./.:1:1	0/0:6:0	0/0:7:0	1/1:2:2	1/1:6:6	0/0:17:0	0/0:6:0	0/0:21:0	0/0:5:0	0/0:6:0	0/0:6:0	0/0:6:0	0/0:7:0	0/0:8:0	0/0:5:0	0/0:12:0	0/0:8:0	0/0:4:0	0/0:8:0	0/0:23:0	0/0:8:0	0/0:4:0	0/0:2:0	0/0:8:0	0/0:4:0	0/0:11:0	0/0:6:0	0/0:7:0	0/0:7:0	0/0:7:0	0/0:27:0	./.:1:1	0/0:6:0	0/0:8:0	0/0:3:0	1/1:2:2	0/0:9:0	0/0:9:0	0/0:6:1	0/0:6:0	0/0:5:0	0/0:18:0	0/0:9:0	1/1:5:5	0/0:5:0	0/0:14:0	0/0:9:0	0/0:12:0	0/0:8:0	1/1:4:4	1/1:9:9	1/1:5:5	0/0:5:0	0/0:8:0	0/0:22:0	0/0:6:0	0/0:26:0	1/1:2:2	0/0:6:0	0/0:23:0	0/0:8:0	0/0:4:0	0/0:5:0	0/0:9:0	0/0:10:0	0/0:8:0	0/0:6:0	0/0:6:0	0/0:11:0	0/0:5:0	0/0:6:0	1/1:3:3	1/1:4:4	0/0:19:0	1/1:5:5	0/0:5:0	0/0:4:0	0/0:21:0	0/0:9:0	1/1:4:4	0/0:7:0	0/0:6:0	0/0:6:0	0/0:8:0	0/0:9:0	0/0:10:0	./.:1:1	0/0:5:0	0/0:9:0	0/0:7:0	0/0:9:0	0/0:5:0	0/0:9:0	0/0:5:0	0/0:7:0	0/0:6:0	0/0:11:0	./.:1:1	0/0:6:0	1/1:2:2	1/1:3:3	0/0:5:0	1/1:12:12	0/0:4:0	0/0:8:0	0/0:18:0	0/0:10:0	0/0:8:0	0/0:12:0	0/0:7:0	0/0:9:0	1/1:3:3	0/0:6:0	0/0:8:0	0/0:4:0	0/0:8:0	0/0:22:0	0/0:10:0	0/0:16:0	0/0:8:0	1/1:14:14	1/1:14:14	0/0:26:0	0/0:5:0	0/0:5:0	0/0:2:0	0/0:2:0	0/0:2:0	0/0:3:0	0/0:4:0	0/0:5:0	0/0:3:0	0/0:6:0	0/0:6:0	0/0:5:0	0/0:6:0	0/0:6:0	0/0:3:0	0/0:5:0	0/0:5:0	0/0:4:0	0/0:5:0	0/0:9:0	0/0:9:0	0/0:5:0	0/0:5:0	0/0:3:0	0/0:4:0	./.:1:0	0/0:9:0	./.:1:0	0/0:5:0	0/0:7:0	0/0:7:0	0/0:4:0	./.:1:0	0/0:6:0	0/0:5:0	0/0:9:0	0/0:7:0	0/0:7:0	0/0:9:0	0/0:8:0	0/0:4:0	0/0:4:0	0/0:10:0	0/0:3:0	0/0:7:0	0/0:13:0	0/0:8:0	0/0:8:0	0/0:5:0	0/0:3:0	0/0:9:0	0/0:5:0	0/0:5:0	0/0:4:0	0/0:7:0	0/0:2:0	0/0:4:0	0/0:6:0	0/0:8:0	0/0:8:0	0/0:9:0	0/0:2:0	0/0:4:0	0/0:3:0	0/0:2:0	0/0:9:0	0/0:4:0	./.:1:0	0/0:10:0	./.:1:0	0/0:4:0	0/0:9:0	0/0:6:0	0/0:3:0	0/0:7:0	0/0:4:0	0/0:4:0	0/0:5:0	0/0:7:0	0/0:7:0	0/0:7:0	0/0:6:0	0/0:4:0	0/0:4:0	0/0:3:0	0/0:3:0	0/0:4:0	0/0:5:0	0/0:4:0	./.:0:0	0/0:3:0	0/0:3:0	0/0:7:0	0/0:4:0	0/0:3:0	0/0:4:0	0/0:5:0	0/0:5:0	0/0:5:0	0/0:4:0	0/0:8:0	0/0:4:0	0/0:3:0	0/0:4:0	0/0:5:0	0/0:4:0	./.:1:0	0/0:2:0	0/0:5:0	0/0:3:0	0/0:14:0	./.:1:0	0/0:4:0	0/0:2:0	0/0:2:0	0/0:2:0	./.:1:0	0/0:2:0	0/0:5:0	0/0:4:0	0/0:8:0	0/0:11:0	./.:1:0	./.:1:0
CM008368.1	419309019	.	G	C	825	.	MQ=60;AC=4;AN=528	GT:DP:DV	0/0:8:0	0/0:13:0	0/0:12:0	0/0:3:0	0/0:7:0	0/0:9:0	0/0:8:0	0/0:2:0	0/0:3:0	0/0:5:0	0/0:6:0	0/0:15:0	0/0:9:0	0/0:9:0	0/0:5:0	0/0:7:0	./.:0:0	0/0:4:0	0/0:5:0	0/0:9:0	0/0:14:0	0/0:5:0	0/0:3:0	0/0:5:0	0/0:12:0	0/0:9:0	0/0:14:0	0/0:15:0	0/0:24:0	0/0:5:0	0/0:4:0	./.:1:0	0/0:7:0	0/0:7:0	0/0:2:0	0/0:6:0	0/0:17:0	0/0:7:0	0/0:20:0	0/0:5:0	0/0:6:0	0/0:7:0	0/0:6:0	0/0:9:0	0/0:8:0	0/0:5:0	0/0:13:0	0/0:8:0	0/0:4:0	0/0:8:0	0/0:24:0	0/0:8:0	0/0:4:0	0/0:2:0	0/0:8:0	0/0:4:0	0/0:10:0	0/0:5:0	0/0:8:0	0/0:7:0	0/0:7:0	0/0:27:0	0/0:2:0	0/0:6:0	0/0:9:0	0/0:3:0	0/0:2:0	0/0:9:0	0/0:8:0	0/0:6:0	0/0:7:0	0/0:6:0	0/0:17:0	0/0:10:0	0/0:5:0	0/0:5:0	0/0:13:0	0/0:8:0	0/0:12:0	0/0:8:0	0/0:4:0	0/0:11:0	0/0:5:0	0/0:2:0	0/0:8:0	0/0:21:0	0/0:7:0	0/0:25:0	0/0:3:0	0/0:7:0	0/0:23:0	0/0:8:0	0/0:4:0	0/0:6:0	0/0:8:0	0/0:10:0	0/0:8:0	0/0:6:0	0/0:6:0	0/0:11:0	0/0:6:0	0/0:6:0	0/0:3:0	0/0:4:0	0/0:17:0	0/0:6:0	0/0:5:0	0/0:4:0	0/0:20:0	0/0:8:0	0/0:3:0	0/0:7:0	0/0:5:0	0/0:6:0	0/0:8:0	0/0:10:0	0/0:10:0	./.:1:0	0/0:5:0	0/0:10:0	0/0:7:0	0/0:9:0	0/0:6:0	0/0:8:0	1/1:5:5	0/0:7:0	0/0:6:0	0/0:10:0	./.:1:0	0/0:5:0	0/0:2:0	0/0:3:0	0/0:3:0	0/0:13:0	0/0:3:0	0/0:7:0	0/0:18:0	0/0:11:0	0/0:8:0	0/0:12:0	0/0:7:0	0/0:10:0	0/0:3:0	0/0:6:0	0/0:8:0	0/0:4:0	0/0:8:0	0/0:23:0	0/0:9:0	0/0:17:0	0/0:8:0	0/0:16:0	0/0:16:0	0/0:26:0	0/0:5:0	0/0:4:0	0/0:2:0	0/0:2:0	0/0:2:0	0/0:3:0	0/0:4:0	0/0:5:0	0/0:4:0	0/0:6:0	0/0:5:0	0/0:5:0	0/0:7:0	0/0:6:0	0/0:3:0	0/0:4:0	0/0:5:0	0/0:4:0	0/0:6:0	0/0:9:0	0/0:9:0	0/0:8:0	0/0:5:0	0/0:5:0	0/0:2:0	./.:1:0	0/0:9:0	./.:1:0	0/0:5:0	0/0:7:0	0/0:7:0	0/0:4:0	0/0:2:0	0/0:7:0	0/0:5:0	0/0:8:0	0/0:7:0	1/1:4:4	0/0:9:0	0/0:9:0	0/0:4:0	0/0:4:0	0/0:9:0	0/0:3:0	0/0:7:0	0/0:12:0	0/0:7:0	0/0:7:0	0/0:5:0	0/0:3:0	0/0:9:0	0/0:6:0	0/0:5:0	0/0:4:0	0/0:8:0	0/0:2:0	0/0:4:0	0/0:7:0	0/0:8:0	0/0:8:0	0/0:9:0	0/0:3:0	0/0:4:0	0/0:3:0	0/0:2:0	0/0:9:0	0/0:5:0	./.:1:0	0/0:11:0	./.:1:0	0/0:4:0	0/0:9:0	0/0:5:0	0/0:3:0	0/0:7:0	0/0:4:0	0/0:4:0	0/0:5:0	0/0:7:0	0/0:8:0	0/0:7:0	0/0:6:0	0/0:4:0	0/0:4:0	0/0:3:0	0/0:4:0	0/0:4:0	0/0:5:0	0/0:4:0	./.:1:0	0/0:3:0	0/0:3:0	0/0:6:0	0/0:3:0	0/0:3:0	0/0:5:0	0/0:5:0	0/0:6:0	0/0:4:0	0/0:4:0	0/0:7:0	0/0:4:0	0/0:2:0	0/0:5:0	0/0:5:0	0/0:4:0	./.:1:0	0/0:2:0	0/0:4:0	0/0:3:0	0/0:14:0	./.:1:0	0/0:5:0	0/0:2:0	0/0:2:0	0/0:2:0	./.:1:0	0/0:2:0	0/0:5:0	0/0:4:0	0/0:8:0	0/0:11:0	./.:1:0	./.:1:0
CM008368.1	419309020	.	T	C	999	.	MQ=60;AC=500;AN=526	GT:DP:DV	1/1:8:8	1/1:13:13	0/0:12:0	0/0:3:0	1/1:6:6	1/1:8:8	1/1:8:8	1/1:2:2	1/1:3:3	1/1:5:5	1/1:4:4	1/1:14:14	0/0:9:0	1/1:9:9	1/1:5:5	1/1:7:7	./.:0:0	1/1:4:4	1/1:5:5	1/1:9:9	1/1:14:14	1/1:6:6	1/1:3:3	1/1:4:4	1/1:11:11	1/1:9:9	1/1:13:13	1/1:13:13	1/1:23:23	1/1:5:5	1/1:4:4	./.:1:1	1/1:6:6	1/1:7:7	1/1:2:2	1/1:6:6	1/1:18:18	1/1:6:6	1/1:20:20	1/1:5:5	1/1:6:6	1/1:7:7	1/1:6:6	1/1:9:9	1/1:8:8	1/1:5:5	1/1:13:13	1/1:7:7	1/1:3:3	1/1:8:8	1/1:24:24	1/1:8:8	1/1:4:4	1/1:2:2	1/1:7:7	1/1:4:4	1/1:9:9	1/1:6:6	1/1:8:8	1/1:6:6	1/1:7:7	0/0:25:0	1/1:2:2	0/0:7:0	0/0:9:0	1/1:2:2	1/1:2:2	1/1:9:9	1/1:8:8	1/1:6:6	0/0:7:0	1/1:5:5	0/0:17:0	1/1:10:10	1/1:5:5	1/1:5:5	1/1:12:12	1/1:8:8	1/1:12:12	1/1:8:8	1/1:4:4	1/1:11:11	1/1:5:5	1/1:3:3	1/1:8:8	1/1:20:20	1/1:7:7	1/1:22:22	1/1:3:3	1/1:6:6	1/1:21:21	1/1:8:8	1/1:4:4	1/1:5:5	1/1:9:9	1/1:10:10	1/1:8:8	1/1:6:6	1/1:5:5	0/0:11:0	1/1:6:6	1/1:6:6	1/1:3:3	1/1:3:3	1/1:17:17	1/1:6:6	1/1:5:5	1/1:4:4	1/1:18:18	1/1:8:8	1/1:4:4	1/1:6:6	1/1:5:5	1/1:6:6	0/0:8:0	0/0:11:0	0/0:9:0	./.:1:1	1/1:4:4	1/1:8:8	1/1:7:7	1/1:8:8	1/1:4:4	1/1:8:8	1/1:3:3	1/1:6:6	1/1:6:6	1/1:10:10	./.:1:1	1/1:6:6	1/1:2:2	1/1:3:3	1/1:3:3	1/1:12:12	1/1:3:3	1/1:7:7	1/1:18:18	1/1:11:11	1/1:7:7	1/1:11:11	1/1:7:7	1/1:9:9	1/1:3:3	1/1:6:6	1/1:8:8	1/1:4:4	1/1:8:8	1/1:24:24	1/1:9:9	1/1:17:17	1/1:8:8	1/1:15:15	1/1:17:17	0/0:24:0	1/1:5:5	1/1:5:5	1/1:2:2	1/1:2:2	1/1:2:2	1/1:3:3	1/1:4:4	1/1:6:6	1/1:4:4	1/1:6:6	1/1:4:4	1/1:5:5	1/1:7:7	1/1:6:6	1/1:3:3	1/1:4:4	1/1:5:5	1/1:4:4	1/1:6:6	1/1:9:9	1/1:8:8	1/1:7:7	1/1:5:5	1/1:4:4	1/1:2:2	./.:1:1	1/1:9:9	./.:1:1	1/1:5:5	1/1:7:7	1/1:6:6	1/1:4:4	1/1:2:2	1/1:7:7	1/1:5:5	1/1:8:8	1/1:7:7	1/1:5:5	1/1:9:9	1/1:7:7	1/1:4:4	1/1:4:4	1/1:7:7	1/1:3:3	1/1:6:6	1/1:12:12	1/1:7:7	1/1:7:7	1/1:4:4	1/1:3:3	1/1:9:9	1/1:6:6	1/1:5:5	1/1:4:4	1/1:7:7	1/1:2:2	1/1:4:4	1/1:6:6	1/1:7:7	1/1:8:8	1/1:9:9	1/1:3:3	1/1:4:4	1/1:3:3	1/1:2:2	1/1:10:10	1/1:5:5	./.:1:1	1/1:10:10	./.:1:1	1/1:4:4	1/1:10:10	1/1:5:5	1/1:3:3	1/1:7:7	1/1:4:4	1/1:4:4	1/1:5:5	1/1:7:7	1/1:8:8	1/1:7:7	1/1:6:6	1/1:4:4	1/1:4:4	1/1:3:3	1/1:4:4	1/1:3:3	1/1:5:5	1/1:3:3	./.:1:1	1/1:3:3	1/1:3:3	1/1:5:5	1/1:4:4	1/1:3:3	1/1:5:5	1/1:5:5	1/1:6:6	1/1:4:4	1/1:4:4	1/1:7:7	1/1:4:4	1/1:2:2	1/1:5:5	1/1:5:5	1/1:4:4	./.:1:1	1/1:2:2	1/1:4:4	1/1:3:3	1/1:14:14	./.:1:1	1/1:4:4	./.:1:1	1/1:2:2	1/1:2:2	./.:1:1	1/1:2:2	1/1:5:5	1/1:4:4	1/1:8:8	1/1:11:11	./.:1:1	./.:1:1
CM008368.1	419309095	.	A	G	999	.	MQ=60;AC=512;AN=536	GT:DP:DV	1/1:4:4	1/1:9:9	0/0:6:0	0/0:9:0	1/1:8:8	1/1:11:11	1/1:7:7	1/1:7:7	1/1:3:3	1/1:5:5	1/1:6:6	1/1:13:13	0/0:9:0	1/1:7:7	1/1:7:7	1/1:10:10	1/1:2:2	1/1:4:4	1/1:5:5	1/1:12:12	1/1:10:10	1/1:7:7	1/1:2:2	1/1:6:6	1/1:11:11	1/1:6:6	1/1:19:19	1/1:19:19	1/1:19:19	1/1:10:10	1/1:6:6	1/1:7:7	1/1:7:7	1/1:8:8	1/1:7:7	1/1:6:6	1/1:22:22	1/1:9:9	1/1:17:17	1/1:3:3	1/1:6:6	1/1:9:9	1/1:4:4	1/1:10:10	1/1:14:14	1/1:7:7	1/1:16:16	1/1:7:7	1/1:4:4	1/1:12:12	1/1:18:18	1/1:10:10	1/1:8:8	1/1:3:3	1/1:6:6	1/1:7:7	1/1:10:10	1/1:6:6	1/1:8:8	1/1:9:9	1/1:6:6	0/0:28:0	1/1:6:6	0/0:4:0	0/0:8:0	1/1:4:4	1/1:8:8	1/1:10:10	1/1:5:5	1/1:6:6	1/1:4:4	1/1:6:6	0/0:14:0	1/1:12:12	1/1:7:7	1/1:6:6	1/1:19:19	1/1:7:7	1/1:10:10	1/1:7:7	1/1:5:5	1/1:15:15	1/1:11:11	1/1:6:6	1/1:10:10	1/1:13:13	1/1:8:8	1/1:26:26	1/1:8:8	1/1:4:4	1/1:21:21	1/1:12:12	1/1:7:7	1/1:3:3	1/1:9:9	1/1:10:10	1/1:8:8	1/1:8:8	1/1:5:5	0/0:13:1	1/1:8:8	1/1:6:6	1/1:8:8	1/1:4:4	1/1:22:22	1/1:16:16	1/1:2:2	1/1:3:3	1/1:20:20	1/1:6:6	1/1:13:13	1/1:3:3	1/1:10:10	1/1:8:8	0/0:7:0	0/0:13:0	0/0:9:0	1/1:9:9	1/1:4:4	1/1:9:9	1/1:4:4	1/1:10:10	1/1:5:5	1/1:12:12	1/1:4:4	1/1:4:4	1/1:5:5	1/1:10:10	1/1:5:5	1/1:6:6	1/1:5:5	1/1:2:2	1/1:7:7	1/1:16:16	1/1:4:4	1/1:9:9	1/1:26:26	1/1:10:10	1/1:6:6	1/1:10:10	1/1:9:9	1/1:12:12	1/1:7:7	1/1:8:8	1/1:12:12	1/1:6:6	1/1:10:10	1/1:20:20	1/1:11:11	1/1:13:13	1/1:6:6	1/1:17:17	1/1:22:22	0/0:21:0	1/1:4:4	1/1:7:7	1/1:4:4	1/1:5:5	./.:1:1	1/1:5:5	1/1:6:5	1/1:3:3	1/1:8:8	1/1:8:8	1/1:7:7	1/1:8:8	1/1:7:7	1/1:9:9	1/1:7:7	1/1:3:3	1/1:8:8	1/1:5:5	1/1:10:10	1/1:10:10	1/1:9:9	1/1:11:11	1/1:7:7	1/1:5:5	1/1:4:4	1/1:3:3	1/1:9:9	1/1:3:3	1/1:6:6	1/1:6:6	1/1:6:6	1/1:3:3	1/1:2:2	1/1:3:3	1/1:4:4	1/1:12:12	1/1:9:9	1/1:9:9	1/1:11:11	1/1:7:7	1/1:5:5	1/1:2:2	1/1:8:8	1/1:2:2	1/1:11:11	1/1:12:12	1/1:5:5	1/1:6:6	1/1:5:5	1/1:6:6	1/1:6:6	1/1:5:5	1/1:3:3	1/1:4:4	1/1:8:8	1/1:5:5	1/1:3:3	1/1:4:4	1/1:10:10	1/1:5:5	1/1:7:7	1/1:4:4	1/1:2:2	1/1:4:4	./.:1:1	1/1:6:6	1/1:6:6	1/1:6:6	1/1:13:13	1/1:2:2	1/1:5:5	1/1:7:7	1/1:5:5	1/1:2:2	1/1:8:8	1/1:7:7	1/1:6:6	1/1:6:6	1/1:5:5	1/1:9:9	1/1:3:3	1/1:6:6	1/1:8:8	1/1:5:5	1/1:8:8	1/1:5:5	1/1:7:7	1/1:5:5	1/1:5:5	1/1:5:5	1/1:6:6	1/1:3:3	1/1:2:2	1/1:6:6	1/1:4:4	1/1:8:8	1/1:5:5	1/1:2:2	1/1:9:9	1/1:6:6	1/1:8:8	1/1:6:6	1/1:5:5	1/1:7:7	1/1:4:4	1/1:4:4	./.:0:0	1/1:4:4	1/1:2:2	1/1:3:3	1/1:11:11	./.:0:0	1/1:4:4	./.:1:1	./.:0:0	./.:1:1	./.:0:0	1/1:2:2	1/1:4:4	1/1:6:6	1/1:7:7	1/1:14:14	./.:1:1	./.:0:0
CM008368.1	419309186	.	T	A	999	.	MQ=60;AC=14;AN=542	GT:DP:DV	0/0:7:0	0/0:15:0	0/0:3:0	0/0:7:0	0/0:6:0	0/0:12:0	0/0:6:0	0/0:7:0	0/0:5:0	0/0:4:0	0/0:9:0	0/0:16:0	0/0:14:0	0/0:7:0	0/0:8:0	0/0:13:0	0/0:5:0	0/0:8:0	0/0:10:0	0/0:15:0	0/0:10:0	0/0:8:0	0/0:5:0	0/0:6:0	0/0:10:0	0/0:8:0	0/0:15:0	0/0:22:0	0/0:27:0	0/0:10:0	0/0:8:0	0/0:9:0	0/0:3:0	0/0:9:0	0/0:7:0	0/0:7:0	0/0:30:0	0/0:5:0	1/1:21:21	0/0:2:0	0/0:6:0	0/0:10:0	0/0:9:0	0/0:6:0	0/0:16:0	0/0:5:0	0/0:13:0	0/0:8:0	0/0:5:0	0/0:9:0	0/0:29:0	0/0:12:0	0/0:12:0	0/0:7:0	0/0:10:0	0/0:11:0	0/0:11:0	0/0:5:0	0/0:8:0	0/0:13:0	0/0:5:0	0/0:26:0	0/0:6:0	0/0:4:0	0/0:9:0	0/0:6:0	0/0:6:0	0/0:8:0	0/0:9:0	0/0:6:0	0/0:11:0	0/0:11:0	0/0:20:0	0/0:10:0	0/0:10:0	0/0:7:0	0/0:14:0	0/0:10:0	0/0:8:0	0/0:12:0	0/0:7:0	0/0:19:0	0/0:7:0	0/0:11:0	0/0:7:0	0/0:16:0	0/0:11:0	0/0:20:0	0/0:9:0	0/0:8:0	0/0:25:0	0/0:11:0	0/0:12:0	0/0:11:0	0/0:9:0	0/0:11:0	0/0:7:0	0/0:9:0	0/0:9:0	0/0:11:0	0/0:7:0	0/0:11:0	0/0:9:0	0/0:6:0	0/0:31:0	0/0:11:0	0/0:2:0	0/0:5:0	0/0:24:0	0/0:5:0	0/0:17:0	0/0:6:0	0/0:8:0	0/0:13:0	0/0:9:0	0/0:11:0	0/0:7:0	0/0:10:0	0/0:7:0	0/0:10:0	0/0:6:0	0/0:14:0	0/0:9:0	0/0:10:0	0/0:7:0	0/0:6:0	0/0:9:0	0/0:11:0	0/0:5:0	0/0:5:0	0/0:8:0	./.:0:0	0/0:8:0	0/0:20:0	0/0:6:0	0/0:15:0	0/0:20:0	0/0:12:0	0/0:6:0	0/0:9:0	0/0:9:0	0/0:12:0	0/0:6:0	0/0:6:0	0/0:16:0	0/0:8:0	0/0:7:0	0/0:24:0	0/0:13:0	0/0:9:0	0/0:8:0	0/0:20:0	0/0:20:0	0/0:23:0	0/0:3:0	0/0:10:0	./.:1:0	0/0:11:0	0/0:3:0	0/0:4:0	0/0:6:0	0/0:3:0	0/0:8:0	0/0:10:0	1/1:5:5	0/0:7:0	0/0:6:0	0/0:11:0	0/0:3:0	0/0:4:0	0/0:7:0	0/0:8:0	0/0:9:0	0/0:5:0	0/0:8:0	0/0:10:0	0/0:7:0	0/0:4:0	0/0:5:0	0/0:6:0	0/0:9:0	0/0:8:0	0/0:9:0	0/0:11:0	0/0:4:0	0/0:5:0	0/0:8:0	0/0:5:0	0/0:7:0	0/0:12:0	0/0:6:0	0/0:9:0	0/0:9:0	0/0:12:0	0/0:6:0	0/0:7:0	0/0:7:0	0/0:2:0	0/0:14:0	0/0:14:0	0/0:6:0	0/0:6:0	0/0:3:0	0/0:6:0	0/0:9:0	0/0:5:0	0/0:3:0	0/0:5:0	0/0:9:0	0/0:5:0	0/0:2:0	0/0:10:0	0/0:14:0	0/0:5:0	0/0:6:0	0/0:5:0	0/0:3:0	0/0:4:0	0/0:2:0	0/0:8:0	0/0:7:0	0/0:9:0	0/0:14:0	./.:1:0	0/0:9:0	0/0:8:0	1/1:4:4	0/0:3:0	0/0:6:0	0/0:7:0	0/0:7:0	0/0:9:0	0/0:5:0	0/0:9:0	0/0:8:0	0/0:5:0	0/0:11:0	1/1:4:4	1/1:10:10	1/1:5:5	0/0:10:0	0/0:4:0	0/0:5:0	1/1:6:6	0/0:7:0	0/0:5:0	0/0:3:0	0/0:2:0	0/0:4:0	0/0:8:0	0/0:6:0	0/0:7:0	0/0:7:0	0/0:8:0	0/0:10:0	0/0:6:0	0/0:3:0	0/0:6:0	0/0:7:0	0/0:5:0	./.:1:0	0/0:7:0	./.:0:0	0/0:2:0	0/0:19:0	0/0:4:0	0/0:5:0	0/0:6:0	./.:1:0	0/0:4:0	./.:1:0	0/0:5:0	0/0:5:0	0/0:12:0	0/0:8:0	0/0:17:0	0/0:4:0	0/0:11:0
CM008368.1	419309238	.	C	T	999	.	MQ=60;AC=18;AN=548	GT:DP:DV	0/0:10:0	0/0:13:0	0/0:11:0	0/0:9:0	0/0:7:0	0/0:12:0	0/0:7:0	0/0:8:0	0/0:5:0	0/0:4:0	0/0:11:0	0/0:15:0	0/0:14:0	0/0:8:0	0/0:7:0	0/0:15:0	0/0:8:0	0/0:7:0	0/0:9:0	0/0:15:0	0/0:16:0	0/0:10:0	0/0:16:0	0/0:8:0	0/0:4:0	0/0:5:0	0/0:21:0	0/0:30:0	0/0:26:0	0/0:11:0	0/0:13:0	0/0:12:0	0/0:7:0	0/0:10:0	0/0:12:0	0/0:6:0	0/0:27:0	0/0:8:0	0/0:26:0	0/0:4:0	0/0:8:0	0/0:10:0	0/0:8:0	0/0:11:0	0/0:13:0	0/0:13:0	0/0:11:0	0/0:8:0	0/0:6:0	0/0:9:0	0/0:32:0	0/0:7:0	0/0:9:0	0/0:7:0	0/0:10:0	0/0:18:0	0/0:9:0	0/0:8:0	0/0:6:0	0/0:12:0	0/0:5:0	0/0:28:0	0/0:7:0	0/0:6:0	0/0:8:0	0/0:8:0	0/0:10:0	0/0:7:0	0/0:10:0	0/0:5:0	0/0:9:0	0/0:12:0	0/0:20:0	0/0:9:0	0/0:9:0	0/0:9:0	0/0:20:0	0/0:15:0	0/0:5:0	0/0:12:0	0/0:8:0	0/0:18:0	0/0:7:0	0/0:9:0	0/0:9:0	0/0:20:0	0/0:9:0	0/0:24:0	0/0:12:0	0/0:11:0	0/0:31:0	0/0:15:0	0/0:10:0	0/0:10:0	0/0:8:0	0/0:9:0	0/0:10:0	0/0:9:0	0/0:11:0	0/0:9:0	0/0:10:0	0/0:12:0	0/0:9:0	0/0:8:0	0/0:26:0	0/0:13:0	0/0:8:0	0/0:10:0	0/0:26:0	0/0:5:0	0/0:25:0	0/0:9:0	0/0:5:0	0/0:12:0	0/0:7:0	0/0:9:0	0/0:8:0	0/0:13:0	0/0:10:0	0/0:11:0	0/0:9:0	0/0:15:0	0/0:10:0	0/0:14:0	0/0:8:0	0/0:6:0	0/0:11:0	0/0:14:0	0/0:8:0	0/0:6:0	0/0:10:0	./.:1:0	0/0:11:0	0/0:22:0	0/0:11:0	0/0:13:0	0/0:19:0	0/0:15:0	0/0:8:0	0/0:8:0	0/0:13:0	0/0:10:0	0/0:3:0	0/0:5:0	0/0:15:0	0/0:9:0	0/0:9:0	0/0:29:0	0/0:9:0	0/0:8:0	0/0:7:0	0/0:18:0	0/0:22:0	0/0:28:0	0/0:8:0	1/1:11:11	0/0:4:0	0/0:10:0	0/0:5:0	0/0:6:0	0/0:3:0	0/0:3:0	0/0:4:0	0/0:7:0	0/0:7:0	0/0:12:0	0/0:7:0	0/0:10:0	0/0:7:0	0/0:6:0	0/0:7:0	0/0:10:0	0/0:4:0	0/0:7:0	0/0:10:0	0/0:8:0	0/0:5:0	0/0:4:0	0/0:5:0	0/0:3:0	0/0:6:0	0/0:11:0	0/0:6:0	0/0:12:0	0/0:5:0	0/0:8:0	0/0:12:0	0/0:7:0	0/0:7:0	0/0:7:0	0/0:7:0	0/0:9:0	0/0:7:0	0/0:13:0	1/1:3:3	0/0:8:0	1/1:4:4	1/1:2:2	1/1:15:15	1/1:8:8	0/0:5:0	0/0:10:0	0/0:3:0	1/1:6:6	0/0:9:0	0/0:7:0	0/0:4:0	0/0:4:0	0/0:9:0	0/0:4:0	0/0:3:0	1/1:10:10	0/0:15:0	0/0:3:0	0/0:12:0	0/0:5:0	0/0:5:0	0/0:4:0	0/0:3:0	0/0:9:0	0/0:6:0	0/0:7:0	0/0:12:0	./.:1:0	1/1:9:9	0/0:5:0	0/0:7:0	0/0:2:0	0/0:6:0	0/0:4:0	0/0:5:0	0/0:9:0	0/0:4:0	0/0:7:0	0/0:9:0	0/0:7:0	0/0:9:0	0/0:3:0	0/0:10:0	0/0:5:0	0/0:6:0	0/0:7:0	0/0:4:0	0/0:6:0	0/0:7:0	0/0:2:0	0/0:4:0	0/0:3:0	0/0:4:0	0/0:9:0	0/0:4:0	0/0:8:0	0/0:6:0	0/0:5:0	0/0:9:0	0/0:4:0	./.:1:0	0/0:6:0	0/0:6:0	0/0:5:0	0/0:2:0	0/0:6:0	./.:1:0	0/0:2:0	0/0:19:0	0/0:7:0	0/0:5:0	0/0:6:0	0/0:2:0	0/0:5:0	0/0:2:0	0/0:6:0	0/0:5:0	0/0:10:0	0/0:8:0	0/0:19:0	0/0:6:0	0/0:18:0
CM008368.1	419309301	.	A	G	999	.	MQ=60;AC=202;AN=552	GT:DP:DV	0/0:7:0	0/0:11:0	0/0:10:0	0/0:6:0	0/0:6:0	0/0:5:0	0/0:7:0	0/0:11:0	0/0:8:0	0/0:6:0	0/0:10:0	1/1:18:18	0/0:12:0	0/0:5:0	0/0:6:0	0/0:12:0	0/0:9:0	0/0:6:0	0/0:10:0	0/0:12:0	0/0:17:0	0/0:10:0	0/0:19:0	1/1:9:9	0/0:5:0	0/0:9:0	1/1:25:25	1/1:32:32	0/0:25:0	0/0:12:0	1/1:9:9	0/0:13:0	0/0:10:0	1/1:10:10	0/0:12:0	0/0:3:0	0/0:33:0	0/0:11:0	1/1:19:19	0/0:4:0	0/0:12:0	0/0:10:0	0/0:9:0	0/0:13:0	1/1:10:10	0/0:12:0	0/0:9:0	0/0:8:0	0/0:6:0	1/1:7:7	0/0:24:0	0/0:5:0	1/1:10:10	0/0:6:0	1/1:8:8	1/1:15:15	1/1:10:10	0/0:7:0	0/0:7:0	0/0:13:0	0/0:4:0	0/0:30:0	0/0:8:0	0/0:3:0	0/0:8:0	0/0:10:0	0/0:15:0	0/0:11:0	0/0:9:0	0/0:5:0	0/0:9:0	0/0:8:0	0/0:16:0	0/0:6:0	0/0:11:0	0/0:5:0	1/1:21:21	1/1:14:14	0/0:3:0	0/0:8:0	0/0:9:0	0/0:19:0	0/0:8:0	1/1:5:5	1/1:9:9	1/1:20:20	1/1:7:7	0/0:25:0	0/0:7:0	0/0:13:0	0/0:23:0	1/1:12:12	1/1:9:9	0/0:15:0	0/0:10:0	1/1:12:12	0/0:10:0	0/0:10:0	0/0:7:0	0/0:11:0	0/0:11:0	0/0:11:0	0/0:7:0	0/0:10:0	0/0:24:0	0/0:14:0	0/0:11:0	1/1:10:10	0/0:29:0	0/0:3:0	0/0:28:0	0/0:8:0	0/0:5:0	0/0:10:0	0/0:7:0	0/0:8:0	0/0:8:0	0/0:12:0	0/0:9:0	0/0:11:0	0/0:10:0	0/0:14:0	0/0:10:0	0/0:15:0	0/0:2:0	0/0:5:0	0/0:10:0	0/0:11:0	0/0:8:0	0/0:5:0	0/0:9:0	0/0:3:0	0/0:12:0	0/0:21:0	0/0:10:0	0/0:10:0	0/0:16:0	0/0:18:0	0/0:7:0	0/0:6:0	0/0:13:0	0/0:10:0	0/0:6:0	0/0:10:0	1/1:10:10	0/0:11:0	1/1:8:8	1/1:28:28	0/0:15:0	0/0:7:0	0/0:7:0	0/0:25:0	0/0:23:0	0/0:24:0	1/1:8:8	0/0:10:0	1/1:7:7	1/1:8:8	1/1:5:5	1/1:6:6	1/1:2:2	0/0:4:0	1/1:6:6	1/1:6:6	1/1:10:10	1/1:10:10	1/1:8:8	1/1:8:8	0/0:8:0	1/1:2:2	1/1:9:9	0/0:10:0	1/1:9:9	1/1:9:9	1/1:10:10	1/1:8:8	1/1:8:8	1/1:3:3	1/1:8:7	0/0:7:0	1/1:5:5	1/1:7:7	1/1:7:7	1/1:7:7	0/0:7:0	0/0:7:0	0/0:9:0	0/0:7:1	1/1:7:7	1/1:11:11	1/1:8:8	0/0:10:0	1/1:6:6	1/1:7:7	0/0:6:0	1/1:7:7	0/0:5:0	0/0:2:0	0/0:14:0	0/0:6:0	1/1:6:6	1/1:6:6	1/1:4:4	0/0:8:0	1/1:7:7	1/1:8:8	1/1:3:3	0/0:6:0	1/1:7:7	1/1:3:3	1/1:4:4	0/0:7:0	1/1:12:12	1/1:5:5	1/1:13:13	1/1:5:5	1/1:4:4	1/1:6:6	1/1:4:4	1/1:8:8	0/0:6:0	1/1:8:8	1/1:12:12	./.:1:1	0/0:8:0	1/1:3:3	1/1:6:6	0/0:2:0	1/1:5:5	1/1:6:6	1/1:5:5	1/1:5:5	1/1:6:6	0/0:7:0	0/0:7:0	1/1:7:7	1/1:6:6	1/1:5:5	1/1:10:10	1/1:6:6	1/1:4:4	1/1:7:7	0/0:5:0	1/1:9:9	0/0:7:0	1/1:3:3	0/0:5:0	1/1:3:3	0/0:6:0	0/0:12:0	1/1:5:5	0/0:8:0	0/0:9:0	0/0:8:0	0/0:8:0	1/1:4:4	0/0:4:0	0/0:5:0	1/1:4:4	0/0:5:0	1/1:2:2	1/1:4:4	./.:1:1	1/1:5:5	1/1:15:15	0/0:8:0	1/1:4:4	0/0:7:0	0/0:2:0	0/0:5:0	0/0:2:0	0/0:6:0	0/0:9:0	0/0:21:0	0/0:9:0	0/0:22:0	0/0:9:0	0/0:26:0
CM008368.1	419309326	.	G	A	999	.	MQ=60;AC=74;AN=550	GT:DP:DV	0/0:5:0	0/0:8:0	0/0:10:0	0/0:6:0	0/0:7:0	0/0:6:0	0/0:9:0	0/0:13:0	0/0:7:0	0/0:5:0	0/0:10:0	0/0:21:0	0/0:12:0	0/0:6:0	0/0:5:0	0/0:12:0	0/0:8:0	0/0:5:0	0/0:7:0	0/0:10:0	0/0:18:0	0/0:10:0	0/0:24:0	1/1:9:9	0/0:7:0	0/0:9:0	0/0:18:0	0/0:25:0	0/0:24:0	0/0:8:0	1/1:10:10	0/0:14:0	0/0:12:0	1/1:10:10	0/0:15:0	0/0:6:0	0/0:36:0	0/0:10:0	0/0:19:0	0/0:3:0	0/0:13:0	0/0:10:0	0/0:7:0	0/0:14:0	1/1:9:9	0/0:13:0	0/0:12:0	0/0:7:0	0/0:8:0	1/1:9:9	0/0:22:0	0/0:7:0	1/1:10:10	0/0:7:0	1/1:7:7	1/1:17:17	1/1:10:10	0/0:7:0	0/0:7:0	0/0:12:0	0/0:5:0	0/0:28:0	0/0:7:0	0/0:3:0	0/0:9:0	0/0:11:0	0/0:13:0	0/0:11:0	0/0:10:0	0/0:4:0	0/0:8:0	0/0:7:0	0/0:19:0	0/0:8:0	0/0:13:0	0/0:5:0	0/0:21:0	1/1:12:12	0/0:3:0	0/0:8:0	0/0:11:0	0/0:21:0	0/0:8:0	1/1:7:7	1/1:8:8	1/1:22:22	1/1:7:7	0/0:25:0	0/0:9:0	0/0:10:0	0/0:23:0	1/1:11:11	1/1:9:9	0/0:17:0	0/0:9:0	1/1:8:8	0/0:9:0	0/0:10:0	0/0:7:0	0/0:11:0	0/0:9:0	0/0:12:0	0/0:9:0	0/0:8:0	0/0:21:0	0/0:13:0	0/0:10:0	1/1:9:9	0/0:25:0	0/0:5:0	0/0:28:0	0/0:9:0	0/0:4:0	0/0:13:0	0/0:8:0	0/0:11:0	0/0:6:0	0/0:12:0	0/0:8:0	0/0:13:0	0/0:9:0	0/0:15:0	0/0:10:0	0/0:13:0	0/0:2:0	0/0:5:0	0/0:11:0	0/0:10:0	0/0:9:0	0/0:5:0	0/0:8:0	0/0:4:0	0/0:12:0	0/0:18:0	0/0:9:0	0/0:8:0	0/0:16:0	0/0:16:0	0/0:4:0	0/0:7:0	0/0:12:0	0/0:12:0	0/0:7:0	0/0:10:0	1/1:11:11	0/0:11:0	1/1:7:7	0/0:27:0	0/0:13:0	0/0:6:0	0/0:7:0	0/0:23:0	0/0:21:0	0/0:26:0	0/0:7:0	0/0:10:0	0/0:9:0	0/0:11:0	1/1:3:3	0/0:6:0	0/0:3:0	0/0:6:0	0/0:6:0	0/0:7:0	0/0:11:0	1/1:10:10	1/1:7:7	0/0:9:0	0/0:7:0	0/0:3:0	0/0:6:0	0/0:11:0	0/0:11:0	0/0:9:0	0/0:11:0	0/0:7:0	0/0:11:0	0/0:4:0	0/0:8:0	0/0:6:0	0/0:6:0	0/0:7:0	0/0:9:0	0/0:7:0	0/0:6:0	0/0:8:0	0/0:11:0	0/0:4:0	0/0:7:0	0/0:7:0	0/0:9:0	0/0:11:0	0/0:5:0	0/0:9:0	0/0:6:0	0/0:6:0	0/0:8:0	0/0:2:0	0/0:15:0	0/0:5:0	1/1:4:4	1/1:7:7	1/1:4:4	0/0:7:0	0/0:6:0	0/0:9:0	0/0:4:0	0/0:6:0	0/0:7:0	1/1:4:4	0/0:3:0	0/0:5:0	1/1:12:12	1/1:4:4	1/1:13:13	1/1:8:8	0/0:4:0	0/0:7:0	0/0:5:0	0/0:7:0	0/0:6:0	0/0:8:0	1/1:12:12	./.:1:0	0/0:9:0	0/0:3:0	0/0:6:0	0/0:2:0	0/0:7:0	0/0:8:0	0/0:3:0	1/1:6:6	0/0:7:0	0/0:7:0	0/0:5:0	0/0:9:0	0/0:4:0	0/0:8:0	0/0:10:0	0/0:6:0	0/0:5:0	0/0:8:0	0/0:4:0	0/0:8:0	0/0:6:0	0/0:5:0	0/0:5:0	0/0:4:0	0/0:4:0	0/0:12:0	0/0:6:0	0/0:8:0	0/0:9:0	0/0:7:0	0/0:7:0	0/0:3:0	0/0:6:0	0/0:7:0	0/0:5:0	0/0:4:0	1/1:3:3	1/1:7:7	./.:0:0	1/1:6:6	1/1:14:14	0/0:10:0	0/0:9:0	0/0:5:0	0/0:3:0	0/0:6:0	./.:1:0	0/0:6:0	0/0:10:0	0/0:22:0	0/0:10:0	0/0:23:0	0/0:10:0	0/0:30:0
CM008368.1	419309459	.	C	T	999	.	MQ=60;AC=18;AN=556	GT:DP:DV	0/0:8:0	0/0:8:0	0/0:6:0	0/0:6:0	0/0:7:0	0/0:9:0	0/0:6:0	0/0:9:0	0/0:7:0	0/0:7:0	0/0:14:0	0/0:28:0	0/0:6:0	0/0:3:0	0/0:6:0	0/0:10:0	0/0:11:0	0/0:7:0	0/0:8:0	0/0:13:0	0/0:13:0	0/0:14:0	0/0:24:0	0/0:11:0	0/0:7:0	0/0:14:0	0/0:24:0	0/0:25:0	0/0:21:0	0/0:9:0	0/0:15:0	0/0:10:0	0/0:11:0	0/0:15:0	0/0:17:0	0/0:12:0	0/0:25:0	0/0:10:0	0/0:22:0	0/0:4:0	0/0:7:0	0/0:5:0	0/0:6:0	0/0:12:0	0/0:7:0	0/0:7:0	0/0:11:0	0/0:7:0	0/0:10:0	0/0:9:0	0/0:25:0	0/0:8:0	0/0:4:0	0/0:10:0	0/0:5:0	0/0:11:0	0/0:7:0	0/0:3:0	0/0:7:0	0/0:12:0	0/0:5:0	0/0:18:0	0/0:7:0	0/0:4:0	0/0:8:0	0/0:10:0	0/0:11:0	0/0:12:0	0/0:10:0	0/0:8:0	0/0:8:0	0/0:11:0	0/0:12:0	0/0:7:0	0/0:10:0	0/0:9:0	0/0:19:0	0/0:8:0	0/0:5:0	0/0:9:0	0/0:12:0	0/0:21:0	0/0:3:0	0/0:9:0	0/0:7:0	0/0:28:0	0/0:9:0	0/0:32:0	0/0:13:0	0/0:15:0	0/0:21:0	0/0:7:0	0/0:8:0	0/0:14:0	0/0:7:0	0/0:7:0	0/0:7:0	0/0:13:0	0/0:4:0	0/0:6:0	0/0:7:0	0/0:12:0	0/0:11:0	0/0:10:0	0/0:19:0	0/0:9:0	0/0:11:0	0/0:7:0	0/0:25:0	0/0:9:0	0/0:24:0	0/0:10:0	0/0:4:0	0/0:10:0	0/0:7:0	0/0:16:0	0/0:10:0	0/0:11:0	0/0:11:0	0/0:9:0	0/0:9:0	0/0:15:0	0/0:8:0	0/0:9:0	0/0:5:0	0/0:7:0	0/0:12:0	0/0:9:0	0/0:2:0	0/0:12:0	0/0:5:0	0/0:5:0	0/0:2:0	0/0:20:0	0/0:9:0	0/0:5:0	0/0:8:0	0/0:18:0	0/0:6:0	0/0:8:0	0/0:11:0	0/0:16:0	0/0:11:0	0/0:10:0	0/0:11:0	0/0:9:0	0/0:6:0	0/0:23:0	0/0:5:0	0/0:9:0	0/0:14:0	0/0:24:0	0/0:18:0	0/0:18:0	0/0:6:0	1/1:10:10	0/0:6:0	0/0:11:0	0/0:4:0	0/0:6:0	0/0:3:0	0/0:6:0	0/0:4:0	0/0:9:0	0/0:4:0	0/0:8:0	0/0:2:0	0/0:10:0	0/0:10:0	0/0:6:0	0/0:7:0	0/0:7:0	0/0:12:0	0/0:7:0	0/0:10:0	0/0:6:0	0/0:7:0	0/0:7:0	0/0:10:0	0/0:11:0	0/0:3:0	0/0:11:0	0/0:8:0	0/0:8:0	0/0:6:0	0/0:7:0	0/0:12:0	0/0:10:0	0/0:6:0	0/0:8:0	0/0:5:0	0/0:8:0	0/0:3:0	0/0:8:0	1/1:4:4	0/0:5:0	1/1:8:8	1/1:3:3	1/1:10:10	1/1:4:4	0/0:7:0	0/0:7:0	0/0:4:0	1/1:13:13	0/0:10:0	0/0:7:0	0/0:8:0	0/0:7:0	0/0:6:0	0/0:6:0	0/0:9:0	1/1:5:5	0/0:14:0	0/0:5:0	0/0:11:0	0/0:8:0	0/0:8:0	0/0:13:0	0/0:2:0	0/0:9:0	0/0:7:0	0/0:7:0	0/0:7:0	0/0:4:0	1/1:6:6	0/0:10:0	0/0:7:0	0/0:9:0	0/0:5:0	0/0:6:0	0/0:5:0	0/0:7:0	0/0:6:0	0/0:5:0	0/0:10:0	0/0:8:0	0/0:8:0	0/0:7:0	0/0:6:0	0/0:12:0	0/0:5:0	0/0:10:0	0/0:7:0	0/0:3:0	0/0:2:0	0/0:6:0	0/0:10:0	0/0:5:0	0/0:3:0	0/0:8:0	0/0:3:0	0/0:4:0	0/0:9:0	0/0:6:0	0/0:10:0	0/0:4:0	0/0:5:0	0/0:5:0	0/0:5:0	0/0:5:0	0/0:6:0	0/0:4:0	0/0:2:0	0/0:6:0	0/0:18:0	0/0:7:0	0/0:6:0	0/0:7:0	0/0:7:0	0/0:9:0	0/0:2:0	0/0:7:0	0/0:12:0	0/0:24:0	0/0:9:0	0/0:21:0	0/0:15:0	0/0:37:0
CM008368.1	419309518	.	A	G	999	.	MQ=60;AC=526;AN=548	GT:DP:DV	1/1:7:7	1/1:7:7	0/0:8:0	0/0:7:0	1/1:9:9	1/1:6:6	1/1:10:10	1/1:7:7	1/1:6:6	1/1:8:8	1/1:8:8	1/1:18:18	0/0:3:0	1/1:3:3	1/1:10:10	1/1:8:8	1/1:7:7	1/1:9:9	1/1:8:8	1/1:11:11	1/1:12:12	1/1:12:12	1/1:20:20	1/1:8:8	1/1:6:6	1/1:10:10	1/1:21:21	1/1:24:24	1/1:24:24	1/1:7:7	1/1:11:11	1/1:13:13	1/1:8:8	1/1:14:14	1/1:16:16	1/1:9:9	1/1:21:21	1/1:8:8	1/1:19:19	./.:1:1	1/1:9:9	1/1:4:4	1/1:6:6	1/1:15:15	1/1:9:9	1/1:6:6	1/1:11:11	1/1:8:8	1/1:9:9	1/1:7:7	1/1:22:22	1/1:5:5	1/1:5:5	1/1:7:7	1/1:9:9	1/1:11:11	1/1:8:8	1/1:2:2	1/1:5:5	1/1:11:11	1/1:3:3	0/0:18:0	1/1:4:4	0/0:8:1	1/1:13:13	1/1:9:9	1/1:11:11	1/1:5:5	1/1:9:9	1/1:7:7	1/1:9:9	1/1:8:8	0/0:13:0	1/1:3:3	1/1:5:5	1/1:8:8	1/1:21:21	1/1:6:6	1/1:5:5	1/1:9:9	1/1:8:8	1/1:20:20	1/1:5:5	1/1:6:6	1/1:9:9	1/1:29:29	1/1:9:9	1/1:27:27	1/1:13:13	1/1:13:13	1/1:19:19	1/1:7:7	1/1:6:6	1/1:11:11	1/1:6:6	1/1:7:7	1/1:7:7	1/1:6:6	1/1:5:5	0/0:6:0	1/1:8:8	1/1:10:10	1/1:9:9	1/1:8:8	1/1:19:19	1/1:7:7	1/1:11:11	1/1:6:6	1/1:17:17	1/1:4:4	1/1:21:21	1/1:8:8	1/1:4:4	1/1:8:8	0/0:7:0	0/0:13:0	0/0:9:0	1/1:14:14	1/1:11:11	1/1:8:8	1/1:7:7	1/1:13:13	1/1:6:6	1/1:10:10	1/1:3:3	1/1:4:4	1/1:13:13	1/1:9:9	1/1:5:5	1/1:10:10	1/1:4:4	1/1:6:6	1/1:4:4	1/1:21:21	1/1:13:13	1/1:6:6	1/1:11:11	1/1:15:15	1/1:5:5	1/1:5:5	1/1:9:9	1/1:10:10	1/1:8:8	1/1:8:8	1/1:9:9	1/1:8:8	1/1:5:5	1/1:26:26	1/1:10:10	1/1:6:6	1/1:8:8	1/1:21:21	1/1:18:18	0/0:15:0	1/1:5:5	1/1:5:5	1/1:5:5	1/1:10:10	1/1:3:3	1/1:5:5	1/1:5:5	1/1:10:10	1/1:5:5	1/1:9:9	1/1:5:5	1/1:8:8	1/1:2:2	1/1:10:10	1/1:10:10	1/1:6:6	1/1:7:7	1/1:6:6	1/1:11:11	1/1:5:5	1/1:7:7	1/1:6:6	1/1:6:6	1/1:5:5	1/1:12:12	1/1:10:10	1/1:4:4	1/1:9:9	1/1:5:5	1/1:5:5	1/1:6:6	1/1:7:7	1/1:10:10	1/1:8:8	1/1:4:4	1/1:7:7	1/1:3:3	1/1:7:7	1/1:4:4	1/1:8:8	1/1:5:5	1/1:5:5	1/1:8:8	./.:1:1	1/1:8:8	1/1:3:3	1/1:2:2	1/1:7:7	1/1:6:6	1/1:15:15	1/1:9:9	1/1:7:7	1/1:6:6	1/1:6:6	1/1:4:4	1/1:4:4	1/1:7:7	1/1:5:5	1/1:9:9	1/1:8:8	1/1:9:9	1/1:7:7	1/1:8:8	1/1:10:10	1/1:5:5	1/1:8:8	1/1:5:5	1/1:6:6	1/1:4:4	1/1:4:4	1/1:7:7	1/1:7:7	1/1:5:5	1/1:8:8	1/1:4:4	1/1:3:3	1/1:5:5	1/1:4:4	1/1:12:12	1/1:3:3	1/1:9:9	1/1:5:5	1/1:8:8	1/1:6:6	1/1:6:6	1/1:11:11	1/1:4:4	1/1:10:10	1/1:5:5	1/1:4:4	1/1:4:4	1/1:6:6	1/1:11:11	1/1:8:8	1/1:4:4	1/1:5:5	1/1:4:4	1/1:2:2	1/1:5:5	1/1:8:8	1/1:7:7	./.:1:1	1/1:6:6	1/1:6:6	1/1:3:3	1/1:5:5	1/1:6:6	1/1:5:5	1/1:6:6	1/1:9:9	1/1:19:19	1/1:9:9	1/1:6:6	1/1:4:4	1/1:5:5	1/1:5:5	./.:1:1	1/1:3:3	1/1:15:15	1/1:21:21	1/1:11:11	1/1:21:21	1/1:16:16	1/1:37:37
CM008368.1	419309584	.	C	T	999	.	MQ=60;AC=270;AN=548	GT:DP:DV	0/0:12:0	0/0:9:0	0/0:8:0	0/0:7:0	0/0:10:0	0/0:5:0	0/0:11:0	0/0:5:0	0/0:3:0	0/0:7:0	0/0:12:0	1/1:20:20	0/0:5:0	0/0:5:0	0/0:8:0	0/0:12:0	0/0:10:0	0/0:8:0	0/0:6:0	0/0:9:0	0/0:13:0	0/0:11:0	0/0:24:0	1/1:7:7	0/0:7:0	0/0:9:0	1/1:16:16	1/1:19:19	0/0:27:0	0/0:6:0	1/1:4:4	0/0:13:0	0/0:10:0	1/1:11:11	0/0:21:0	0/0:12:0	0/0:26:0	0/0:8:0	1/1:19:19	0/0:2:0	0/0:7:0	0/0:5:0	0/0:7:0	0/0:12:0	1/1:10:10	0/0:4:0	0/0:14:0	0/0:11:0	0/0:13:0	1/1:7:7	0/0:21:0	0/0:5:0	1/1:8:8	0/0:15:0	1/1:9:9	1/1:6:6	1/1:9:9	0/0:2:0	0/0:8:0	0/0:8:0	0/0:6:0	0/0:19:0	0/0:7:0	0/0:8:0	0/0:11:0	0/0:10:0	0/0:7:0	0/0:10:0	0/0:10:0	0/0:8:0	0/0:9:0	0/0:7:0	0/0:18:0	0/0:5:0	0/0:8:0	0/0:9:0	1/1:28:28	1/1:4:4	0/0:7:0	0/0:5:0	0/0:12:0	0/0:19:0	0/0:7:0	1/1:8:8	1/1:8:8	1/1:33:33	1/1:5:5	0/0:25:0	0/0:10:0	0/0:12:0	0/0:22:0	1/1:8:8	1/1:6:6	0/0:13:0	0/0:8:0	1/1:9:9	0/0:12:0	0/0:9:0	0/0:5:0	0/0:4:0	0/0:6:0	0/0:8:0	0/0:13:0	0/0:12:0	0/0:23:0	0/0:13:0	0/0:8:0	1/1:5:5	0/0:18:0	0/0:8:0	0/0:19:0	0/0:8:0	0/0:6:0	0/0:10:0	0/0:8:0	0/0:11:0	0/0:10:0	0/0:10:0	0/0:8:0	0/0:9:0	0/0:7:0	0/0:10:0	0/0:6:0	0/0:9:0	0/0:3:0	0/0:7:0	0/0:9:0	0/0:9:0	0/0:9:0	0/0:9:0	0/0:8:0	0/0:8:0	0/0:4:0	0/0:15:0	0/0:12:0	0/0:6:0	1/1:13:13	0/0:5:0	0/0:12:0	0/0:6:0	0/0:12:0	0/0:10:0	0/0:9:0	0/0:11:0	1/1:6:6	0/0:9:0	1/1:6:6	1/1:19:19	0/0:11:1	0/0:6:0	0/0:9:0	0/0:27:0	0/0:24:0	0/0:16:0	1/1:5:5	1/1:5:5	1/1:6:6	1/1:12:12	1/1:5:5	1/1:4:4	1/1:5:5	1/1:10:10	1/1:7:7	1/1:4:4	1/1:6:6	1/1:3:3	1/1:2:2	1/1:5:5	1/1:6:6	1/1:2:2	1/1:6:6	1/1:7:7	1/1:8:8	1/1:6:6	1/1:8:8	1/1:3:3	1/1:8:8	1/1:6:6	1/1:6:6	1/1:8:8	1/1:5:5	1/1:11:11	1/1:3:3	1/1:6:6	1/1:11:11	1/1:4:4	1/1:8:8	1/1:5:5	1/1:7:7	1/1:3:3	1/1:6:6	0/0:13:0	1/1:5:5	1/1:7:7	1/1:8:8	1/1:9:9	1/1:10:10	./.:1:1	1/1:10:10	1/1:6:6	1/1:6:6	1/1:7:7	1/1:4:4	1/1:10:10	1/1:7:7	1/1:6:6	1/1:5:5	1/1:4:4	1/1:5:5	1/1:3:3	1/1:8:8	1/1:6:6	1/1:10:10	1/1:13:13	1/1:8:8	1/1:6:6	1/1:9:9	1/1:5:5	1/1:4:4	1/1:11:11	1/1:2:2	1/1:10:10	1/1:7:7	1/1:4:4	1/1:8:8	1/1:11:11	1/1:8:8	1/1:7:7	1/1:4:4	1/1:3:3	1/1:7:7	1/1:7:7	1/1:18:18	1/1:6:6	1/1:9:9	1/1:10:10	1/1:4:4	1/1:6:6	1/1:7:7	1/1:10:10	1/1:5:5	1/1:9:9	1/1:2:2	1/1:4:4	1/1:5:5	1/1:9:9	1/1:8:8	1/1:6:6	./.:0:0	1/1:5:5	1/1:6:6	1/1:4:4	1/1:5:5	1/1:8:8	1/1:4:4	./.:1:1	1/1:5:5	1/1:5:5	1/1:3:3	1/1:6:6	1/1:9:9	1/1:9:9	1/1:6:6	1/1:7:7	1/1:17:17	0/0:10:0	1/1:7:7	0/0:3:0	0/0:6:0	0/0:4:0	./.:1:0	0/0:6:0	0/0:19:0	0/0:21:0	0/0:14:0	0/0:31:0	0/0:16:0	0/0:37:0
CM008368.1	419309618	.	A	G	999	.	MQ=60;AC=10;AN=552	GT:DP:DV	0/0:11:0	0/0:10:0	0/0:8:0	0/0:9:0	0/0:9:0	0/0:6:0	0/0:13:0	0/0:7:0	0/0:4:0	0/0:5:0	0/0:14:0	0/0:24:0	0/0:6:0	0/0:6:0	0/0:11:0	0/0:9:0	0/0:9:0	0/0:6:0	0/0:6:0	0/0:13:0	0/0:14:0	0/0:13:0	0/0:24:0	0/0:8:0	0/0:7:0	0/0:11:0	0/0:22:0	0/0:19:0	0/0:26:0	0/0:6:0	0/0:7:0	0/0:17:0	0/0:10:0	0/0:14:0	0/0:13:0	0/0:13:0	0/0:25:0	0/0:7:0	0/0:24:0	./.:1:0	0/0:4:0	0/0:7:0	0/0:10:0	0/0:11:0	0/0:11:0	0/0:5:0	0/0:13:0	0/0:9:0	0/0:12:0	0/0:9:0	0/0:23:0	0/0:4:0	0/0:10:0	0/0:14:0	0/0:7:0	0/0:8:0	0/0:11:0	0/0:5:0	0/0:12:0	0/0:9:0	0/0:6:0	0/0:20:0	0/0:6:0	0/0:7:0	0/0:15:0	0/0:7:0	0/0:8:0	0/0:10:0	0/0:8:0	0/0:9:0	0/0:12:0	0/0:6:0	0/0:21:0	0/0:7:0	0/0:8:0	0/0:9:0	0/0:27:0	0/0:6:0	0/0:7:0	0/0:7:0	0/0:12:0	0/0:22:0	0/0:6:0	0/0:7:0	0/0:7:0	0/0:38:0	0/0:5:0	0/0:24:0	0/0:10:0	0/0:13:0	0/0:24:0	0/0:10:0	0/0:6:0	0/0:16:0	0/0:7:0	0/0:10:0	0/0:12:0	0/0:9:0	0/0:6:0	0/0:5:0	0/0:7:0	0/0:8:0	0/0:11:0	0/0:11:0	0/0:23:0	0/0:13:0	0/0:8:0	0/0:6:0	0/0:23:0	0/0:8:0	0/0:18:0	0/0:6:0	0/0:7:0	0/0:11:0	0/0:6:0	0/0:8:0	0/0:8:0	0/0:12:0	0/0:8:0	0/0:8:0	0/0:8:0	0/0:8:0	0/0:6:0	0/0:8:0	0/0:3:0	0/0:7:0	0/0:6:0	0/0:10:0	0/0:10:0	0/0:11:0	0/0:9:0	0/0:11:0	0/0:3:0	0/0:15:0	0/0:9:0	0/0:5:0	1/1:11:11	0/0:6:0	0/0:12:0	0/0:7:0	0/0:12:0	0/0:11:0	0/0:10:0	0/0:12:0	0/0:4:0	0/0:11:0	0/0:6:0	0/0:25:0	0/0:11:0	0/0:7:0	0/0:9:0	0/0:24:0	0/0:25:0	0/0:20:0	0/0:6:0	0/0:6:0	0/0:6:0	0/0:14:0	0/0:6:0	0/0:4:0	0/0:6:0	0/0:15:0	0/0:6:0	0/0:8:0	0/0:11:0	0/0:5:0	0/0:2:0	0/0:6:0	0/0:6:0	0/0:5:0	0/0:6:0	0/0:7:0	0/0:9:0	0/0:9:0	0/0:5:0	0/0:5:0	0/0:9:0	0/0:5:0	0/0:6:0	0/0:7:0	0/0:6:0	0/0:13:0	0/0:4:0	0/0:7:0	0/0:11:0	0/0:4:0	0/0:9:0	0/0:5:0	0/0:8:0	0/0:7:0	0/0:7:0	0/0:12:0	0/0:3:0	0/0:11:0	0/0:8:0	0/0:9:0	0/0:9:0	0/0:2:0	0/0:10:0	0/0:7:0	0/0:4:0	0/0:9:0	0/0:4:0	0/0:12:0	0/0:7:0	0/0:7:0	0/0:6:0	0/0:3:0	0/0:4:0	0/0:3:0	0/0:7:0	0/0:7:0	0/0:12:0	0/0:13:0	0/0:7:0	0/0:6:0	0/0:9:0	0/0:5:0	0/0:6:0	0/0:12:0	0/0:4:0	0/0:8:0	0/0:7:0	0/0:5:0	0/0:8:0	0/0:12:0	0/0:5:0	1/1:8:8	0/0:7:0	0/0:3:0	0/0:8:0	0/0:12:0	0/0:18:0	1/1:6:6	0/0:8:0	0/0:10:0	0/0:6:0	0/0:6:0	0/0:10:0	0/0:14:0	0/0:5:0	0/0:8:0	1/1:2:2	0/0:5:0	1/1:5:5	0/0:8:0	0/0:8:0	0/0:9:0	0/0:4:0	0/0:5:0	0/0:5:0	0/0:7:0	0/0:4:0	0/0:7:0	0/0:7:0	0/0:5:0	0/0:4:0	0/0:5:0	0/0:5:0	0/0:8:0	0/0:10:0	0/0:10:0	0/0:5:0	0/0:9:0	0/0:22:0	0/0:7:0	0/0:6:0	0/0:2:0	0/0:6:0	0/0:2:0	./.:1:0	0/0:8:0	0/0:18:0	0/0:23:0	0/0:14:0	0/0:30:0	0/0:15:0	0/0:36:0
CM008368.1	419309620	.	G	T	999	.	MQ=60;AC=10;AN=554	GT:DP:DV	0/0:11:0	0/0:8:0	0/0:8:0	0/0:9:0	0/0:9:0	0/0:6:0	0/0:12:0	0/0:8:0	0/0:4:0	0/0:5:0	0/0:14:0	0/0:27:0	0/0:6:0	0/0:6:0	0/0:11:0	0/0:9:0	0/0:10:0	0/0:7:0	0/0:6:0	0/0:14:0	0/0:15:0	0/0:13:0	0/0:27:0	0/0:8:0	0/0:7:0	0/0:12:0	0/0:22:0	0/0:19:0	0/0:24:0	0/0:7:0	0/0:8:0	0/0:17:0	0/0:10:0	0/0:16:0	0/0:12:0	0/0:12:0	0/0:27:0	0/0:7:0	0/0:26:0	0/0:2:0	0/0:4:0	0/0:7:0	0/0:10:0	0/0:12:0	0/0:13:0	0/0:5:0	0/0:13:0	0/0:10:0	0/0:13:0	0/0:8:0	0/0:23:0	0/0:4:0	0/0:12:0	0/0:13:0	0/0:7:0	0/0:7:0	0/0:13:0	0/0:5:0	0/0:13:0	0/0:9:0	0/0:6:0	0/0:21:0	0/0:5:0	0/0:8:0	0/0:15:0	0/0:7:0	0/0:8:0	0/0:11:0	0/0:9:0	0/0:10:0	0/0:12:0	0/0:7:0	0/0:22:0	0/0:6:0	0/0:8:0	0/0:10:0	0/0:28:0	0/0:6:0	0/0:8:0	0/0:8:0	0/0:13:0	0/0:23:0	0/0:6:0	0/0:9:0	0/0:7:0	0/0:39:0	0/0:5:0	0/0:22:0	0/0:10:0	0/0:13:0	0/0:24:0	0/0:11:0	0/0:6:0	0/0:15:0	0/0:8:0	0/0:11:0	0/0:12:0	0/0:10:0	0/0:6:0	0/0:5:0	0/0:7:0	0/0:8:0	0/0:12:0	0/0:12:0	0/0:21:0	0/0:13:0	0/0:8:0	0/0:6:0	0/0:25:0	0/0:6:0	0/0:19:0	0/0:6:0	0/0:8:0	0/0:11:0	0/0:6:0	0/0:8:0	0/0:8:0	0/0:12:0	0/0:9:0	0/0:8:0	0/0:8:0	0/0:8:0	0/0:6:0	0/0:7:0	0/0:4:0	0/0:8:0	0/0:7:0	0/0:10:0	0/0:10:0	0/0:11:0	0/0:9:0	0/0:11:0	0/0:3:0	0/0:15:0	0/0:10:0	0/0:5:0	1/1:11:11	0/0:6:0	0/0:12:0	0/0:6:0	0/0:11:0	0/0:10:0	0/0:10:0	0/0:11:0	0/0:5:0	0/0:11:0	0/0:5:0	0/0:27:0	0/0:11:0	0/0:7:0	0/0:10:0	0/0:27:0	0/0:24:0	0/0:21:0	0/0:6:0	0/0:7:0	0/0:8:0	0/0:14:0	0/0:6:0	0/0:5:0	0/0:6:0	0/0:15:0	0/0:6:0	0/0:7:0	0/0:11:0	0/0:5:0	0/0:2:0	0/0:7:0	0/0:6:0	0/0:6:0	0/0:6:0	0/0:7:0	0/0:9:0	0/0:9:0	0/0:6:0	0/0:5:0	0/0:9:0	0/0:5:0	0/0:6:0	0/0:7:0	0/0:6:0	0/0:14:0	0/0:4:0	0/0:9:0	0/0:11:0	0/0:3:0	0/0:8:0	0/0:6:0	0/0:7:0	0/0:7:0	0/0:5:0	0/0:12:0	0/0:3:0	0/0:11:0	0/0:6:0	0/0:9:0	0/0:9:0	0/0:2:0	0/0:10:0	0/0:7:0	0/0:5:0	0/0:9:0	0/0:4:0	0/0:12:0	0/0:7:0	0/0:6:0	0/0:7:0	0/0:3:0	0/0:4:0	0/0:3:0	0/0:7:0	0/0:8:0	0/0:12:0	0/0:14:0	0/0:7:0	0/0:6:0	0/0:10:0	0/0:5:0	0/0:6:0	0/0:13:0	0/0:4:0	0/0:9:0	0/0:7:0	0/0:5:0	0/0:9:0	0/0:12:0	0/0:5:0	1/1:7:7	0/0:7:0	0/0:3:0	0/0:8:0	0/0:12:0	0/0:20:0	1/1:5:5	0/0:8:0	0/0:10:0	0/0:7:0	0/0:6:0	0/0:9:0	0/0:15:0	0/0:5:0	0/0:8:0	1/1:2:2	0/0:5:0	1/1:5:5	0/0:8:0	0/0:8:0	0/0:7:0	0/0:5:0	0/0:5:0	0/0:5:0	0/0:8:0	0/0:5:0	0/0:8:0	0/0:7:0	0/0:7:0	0/0:3:0	0/0:6:0	0/0:5:1	0/0:9:0	0/0:9:0	0/0:10:0	0/0:5:0	0/0:9:0	0/0:22:0	0/0:7:0	0/0:6:0	0/0:2:0	0/0:6:0	0/0:2:0	./.:1:0	0/0:8:0	0/0:16:0	0/0:24:0	0/0:14:0	0/0:30:0	0/0:15:0	0/0:34:0
CM008368.1	419309723	.	G	A	999	.	MQ=60;AC=66;AN=554	GT:DP:DV	0/0:11:0	0/0:8:0	0/0:9:0	0/0:11:0	0/0:12:0	0/0:4:0	0/0:9:0	0/0:11:0	0/0:10:0	0/0:5:0	0/0:11:0	0/0:19:0	0/0:4:0	1/1:4:4	0/0:13:0	0/0:13:0	0/0:7:0	0/0:9:0	0/0:13:0	1/1:13:13	0/0:12:0	0/0:19:0	0/0:35:0	0/0:6:0	0/0:9:0	0/0:15:0	0/0:28:0	0/0:23:0	0/0:26:0	0/0:11:0	0/0:11:0	0/0:16:0	0/0:9:0	0/0:12:0	0/0:11:0	0/0:15:0	0/0:22:0	0/0:13:0	0/0:35:0	0/0:3:0	1/1:4:4	1/1:11:11	1/1:14:14	1/1:15:15	0/0:14:0	0/0:8:0	0/0:11:0	1/1:7:7	1/1:11:11	0/0:9:0	0/0:29:0	1/1:7:7	0/0:12:0	0/0:15:0	0/0:13:0	0/0:6:0	0/0:12:0	1/1:7:7	1/1:13:13	1/1:12:12	0/0:7:0	0/0:19:0	0/0:7:0	0/0:9:1	0/0:17:0	0/0:8:0	0/0:6:0	0/0:10:0	1/1:6:6	1/1:5:5	0/0:13:0	0/0:8:0	0/0:19:0	0/0:8:0	0/0:9:0	0/0:10:0	0/0:31:0	0/0:11:0	0/0:6:0	0/0:11:0	0/0:9:0	0/0:28:0	0/0:8:0	0/0:8:0	0/0:8:0	0/0:33:0	0/0:11:0	1/1:26:26	0/0:10:0	0/0:11:0	0/0:29:0	0/0:11:0	0/0:6:0	1/1:11:11	0/0:13:0	0/0:8:0	1/1:10:10	1/1:4:4	0/0:7:0	0/0:6:0	0/0:5:0	1/1:7:7	0/0:10:0	0/0:14:0	1/1:21:21	0/0:10:0	0/0:7:0	0/0:7:0	0/0:20:0	1/1:5:5	0/0:11:0	0/0:10:0	0/0:11:0	1/1:8:8	0/0:7:0	0/0:7:0	0/0:4:0	0/0:9:0	0/0:9:0	0/0:6:0	0/0:10:0	0/0:9:0	0/0:6:0	0/0:9:0	0/0:5:0	1/1:15:15	1/1:9:9	1/1:15:15	0/0:9:0	1/1:10:10	0/0:11:0	0/0:11:0	1/1:7:7	0/0:26:0	1/1:15:15	1/1:7:7	0/0:20:0	0/0:10:0	0/0:11:0	0/0:7:0	1/1:6:6	1/1:9:9	0/0:8:0	1/1:15:15	0/0:6:0	0/0:12:0	0/0:9:0	0/0:24:0	0/0:11:0	0/0:10:0	1/1:9:9	0/0:25:0	0/0:25:0	0/0:20:0	0/0:8:0	0/0:7:0	0/0:7:0	0/0:13:0	0/0:7:0	0/0:5:0	0/0:7:0	0/0:13:0	0/0:8:0	0/0:9:0	0/0:11:0	0/0:7:0	0/0:6:0	0/0:12:0	0/0:6:0	0/0:6:0	0/0:4:0	0/0:6:0	0/0:9:0	0/0:5:0	0/0:9:0	0/0:8:0	0/0:7:0	0/0:9:0	0/0:8:0	0/0:6:0	0/0:9:0	0/0:9:0	0/0:5:0	0/0:6:0	0/0:4:0	0/0:7:0	0/0:7:0	0/0:10:0	0/0:7:0	0/0:9:0	0/0:8:0	0/0:9:0	0/0:5:0	0/0:10:0	0/0:7:0	0/0:9:0	0/0:7:0	0/0:5:0	0/0:9:0	0/0:4:0	0/0:4:0	0/0:6:0	0/0:5:0	0/0:9:0	0/0:7:0	0/0:8:0	0/0:9:0	0/0:7:0	0/0:4:0	0/0:3:0	0/0:7:0	0/0:10:0	0/0:13:0	0/0:9:0	0/0:8:0	0/0:4:0	0/0:13:0	0/0:9:0	0/0:7:0	0/0:12:0	0/0:7:0	0/0:9:0	0/0:7:0	0/0:4:0	0/0:7:0	0/0:9:0	0/0:7:0	0/0:5:0	0/0:6:0	0/0:3:0	0/0:3:0	0/0:10:0	0/0:9:0	0/0:6:0	0/0:8:0	0/0:9:0	0/0:8:0	0/0:7:0	0/0:10:0	0/0:11:0	0/0:4:0	0/0:12:0	0/0:10:0	0/0:6:0	0/0:8:0	0/0:5:0	0/0:7:0	0/0:7:0	0/0:7:0	0/0:5:0	0/0:5:0	0/0:7:0	0/0:5:0	0/0:7:0	0/0:8:0	0/0:6:0	0/0:3:0	0/0:6:0	0/0:4:0	0/0:9:0	0/0:11:0	0/0:9:0	0/0:8:0	0/0:7:0	0/0:22:0	0/0:7:0	0/0:6:0	0/0:5:0	0/0:7:0	0/0:3:0	./.:0:0	0/0:10:0	0/0:9:0	0/0:21:0	0/0:16:0	0/0:31:0	0/0:11:0	0/0:34:0
CM008368.1	419309790	.	G	A	999	.	MQ=60;AC=16;AN=554	GT:DP:DV	0/0:10:0	0/0:9:0	0/0:14:0	0/0:10:0	0/0:9:0	0/0:8:0	0/0:5:0	0/0:14:0	0/0:12:0	0/0:7:0	0/0:8:0	0/0:19:0	0/0:7:0	0/0:6:0	0/0:10:0	0/0:15:0	0/0:5:0	0/0:9:0	0/0:12:0	0/0:13:0	0/0:9:0	0/0:22:0	0/0:37:0	0/0:8:0	0/0:13:0	0/0:15:0	0/0:27:0	0/0:21:0	0/0:33:0	0/0:8:0	0/0:9:0	0/0:17:0	0/0:6:0	0/0:10:0	0/0:12:0	0/0:12:0	0/0:24:0	0/0:11:0	0/0:36:0	0/0:4:0	0/0:6:0	0/0:12:0	0/0:13:0	0/0:9:0	0/0:17:0	0/0:4:0	0/0:12:0	0/0:7:0	0/0:13:0	0/0:10:0	0/0:25:0	0/0:8:0	0/0:18:0	0/0:16:0	0/0:17:0	0/0:5:0	0/0:12:0	0/0:9:0	0/0:14:0	0/0:8:0	0/0:9:1	0/0:18:0	0/0:11:0	0/0:8:0	0/0:14:0	0/0:11:0	0/0:7:0	0/0:12:0	0/0:7:0	0/0:7:0	0/0:13:0	0/0:10:0	0/0:24:0	0/0:9:0	0/0:11:0	0/0:11:0	0/0:31:0	0/0:11:0	0/0:7:0	0/0:11:0	0/0:11:0	0/0:23:0	0/0:9:0	0/0:16:0	0/0:9:0	0/0:31:0	0/0:9:0	0/0:31:0	0/0:9:0	0/0:13:0	0/0:31:0	0/0:8:0	0/0:11:0	0/0:5:0	0/0:9:0	0/0:8:0	0/0:11:0	0/0:8:0	0/0:9:0	0/0:8:0	0/0:4:0	0/0:8:0	0/0:15:0	0/0:14:0	0/0:22:0	0/0:9:0	0/0:9:0	0/0:10:0	0/0:27:0	0/0:8:0	0/0:21:0	0/0:9:0	0/0:11:0	0/0:11:0	0/0:7:0	0/0:8:0	0/0:5:0	0/0:12:0	0/0:9:0	0/0:6:0	0/0:11:0	0/0:9:0	0/0:7:0	0/0:10:0	0/0:6:0	0/0:15:0	0/0:14:0	0/0:12:0	0/0:10:0	0/0:8:0	0/0:12:0	0/0:12:0	0/0:10:0	0/0:23:0	0/0:12:0	0/0:9:0	0/0:18:0	0/0:9:0	0/0:15:0	0/0:6:0	0/0:9:0	0/0:8:0	0/0:8:0	0/0:12:0	0/0:7:0	0/0:15:0	0/0:9:0	0/0:30:0	0/0:11:0	0/0:12:0	0/0:5:0	0/0:24:0	0/0:23:0	0/0:33:0	0/0:7:0	1/1:5:5	0/0:8:0	0/0:12:0	0/0:7:0	0/0:2:0	0/0:7:0	0/0:12:0	0/0:8:0	0/0:8:0	0/0:9:0	0/0:7:0	0/0:6:0	0/0:9:0	0/0:8:0	0/0:7:0	0/0:4:0	0/0:9:0	0/0:6:0	0/0:5:0	0/0:10:0	0/0:7:0	0/0:10:0	0/0:7:0	0/0:6:0	0/0:6:0	0/0:13:0	0/0:11:0	0/0:5:0	0/0:7:0	0/0:8:0	0/0:5:0	0/0:7:0	0/0:9:0	0/0:8:0	0/0:8:0	0/0:12:0	0/0:11:0	0/0:4:0	0/0:15:0	1/1:12:12	0/0:11:0	1/1:8:8	1/1:3:3	1/1:13:13	./.:1:1	0/0:8:0	0/0:8:0	0/0:6:0	1/1:13:13	0/0:7:0	0/0:9:0	0/0:9:0	0/0:12:0	0/0:8:0	0/0:5:0	0/0:6:0	1/1:8:8	0/0:10:0	0/0:8:0	0/0:10:0	0/0:7:0	0/0:13:0	0/0:7:0	0/0:6:0	0/0:10:0	0/0:5:0	0/0:10:0	0/0:8:0	0/0:5:0	1/1:7:7	0/0:9:0	0/0:7:0	0/0:7:0	0/0:10:0	0/0:3:0	0/0:5:0	0/0:9:0	0/0:11:0	0/0:10:0	0/0:11:0	0/0:5:0	0/0:9:0	0/0:9:0	0/0:11:0	0/0:10:0	0/0:5:0	0/0:12:0	0/0:10:0	0/0:5:0	0/0:9:0	0/0:9:0	0/0:5:0	0/0:7:0	0/0:7:0	0/0:3:0	0/0:8:0	0/0:5:0	0/0:8:0	0/0:8:0	0/0:11:0	0/0:7:0	0/0:7:0	0/0:5:0	0/0:3:0	0/0:5:0	0/0:9:0	0/0:12:0	0/0:10:0	0/0:10:0	0/0:31:0	0/0:9:0	0/0:8:0	0/0:5:0	0/0:3:0	0/0:2:0	0/0:2:0	0/0:9:0	0/0:7:0	0/0:19:0	0/0:14:0	0/0:29:0	0/0:10:0	0/0:28:0
CM008368.1	419309890	.	C	T	999	.	MQ=60;AC=352;AN=556	GT:DP:DV	0/0:5:0	0/0:10:0	0/0:19:0	0/0:10:0	0/0:6:0	0/0:9:0	0/0:8:0	1/1:8:8	1/1:10:10	0/0:5:0	0/0:8:0	1/1:20:20	0/0:8:0	0/0:5:0	0/0:14:0	1/1:17:17	1/1:5:5	1/1:9:9	0/0:11:0	0/0:16:0	0/0:12:0	1/1:15:15	1/1:22:22	1/1:10:10	0/0:11:0	0/0:7:0	1/1:27:27	1/1:27:27	0/0:33:0	1/1:7:7	1/1:4:4	1/1:10:10	0/0:8:0	1/1:8:8	1/1:10:10	1/1:8:8	0/0:25:0	0/0:8:0	1/1:30:30	0/0:7:0	0/0:7:1	0/0:9:0	0/0:12:0	0/0:13:0	1/1:10:10	0/0:5:0	0/0:10:0	0/0:7:0	0/0:11:0	1/1:5:5	0/0:28:0	0/0:11:0	1/1:20:20	0/0:11:0	1/1:11:11	1/1:6:6	1/1:7:7	0/0:15:0	0/0:12:0	0/0:3:0	0/0:7:0	0/0:22:0	1/1:9:9	0/0:8:0	0/0:9:0	0/0:11:0	1/1:12:12	0/0:8:0	0/0:9:0	0/0:7:0	0/0:9:0	0/0:12:0	0/0:25:0	0/0:14:0	1/1:10:10	0/0:10:0	1/1:29:29	1/1:10:10	0/0:9:0	0/0:14:0	1/1:9:9	1/1:23:23	1/1:6:6	1/1:13:13	1/1:5:5	1/1:23:23	1/1:10:10	0/0:27:0	1/1:7:7	0/0:9:0	0/0:27:0	1/1:9:9	1/1:12:12	0/0:11:0	0/0:10:0	1/1:8:8	0/0:9:0	0/0:9:0	0/0:13:0	0/0:11:0	0/0:9:0	0/0:9:0	1/1:10:10	1/1:8:8	0/0:28:0	1/1:4:4	0/0:7:0	1/1:10:10	0/0:28:0	0/0:14:0	1/1:24:24	0/0:7:0	0/0:7:0	0/0:11:0	0/0:2:0	0/0:4:0	0/0:5:0	1/1:9:9	0/0:7:0	0/0:9:0	0/0:9:0	0/0:8:0	0/0:13:0	0/0:8:0	0/0:4:0	0/0:13:0	0/0:12:0	0/0:9:0	1/1:10:10	0/0:13:0	1/1:10:10	1/1:9:9	0/0:6:0	1/1:20:20	0/0:8:0	0/0:9:0	1/1:27:27	0/0:9:0	0/0:7:0	0/0:9:0	0/0:8:0	0/0:10:0	1/1:4:4	0/0:7:0	1/1:6:6	0/0:10:0	1/1:10:10	1/1:26:26	0/0:10:0	0/0:18:0	0/0:7:0	1/1:24:24	1/1:27:27	0/0:35:0	1/1:6:6	1/1:8:8	1/1:8:8	1/1:11:11	1/1:11:11	1/1:3:3	1/1:7:7	1/1:7:7	1/1:8:8	1/1:4:4	1/1:11:11	1/1:5:5	1/1:6:6	1/1:8:8	1/1:9:9	1/1:9:9	1/1:5:5	1/1:13:13	1/1:3:3	1/1:7:7	1/1:8:8	1/1:7:7	1/1:9:9	1/1:7:7	1/1:5:5	1/1:9:9	1/1:13:13	1/1:9:9	1/1:9:9	1/1:7:7	1/1:3:3	1/1:7:7	1/1:5:5	1/1:8:8	1/1:10:10	1/1:11:11	1/1:13:13	0/0:8:1	1/1:6:6	1/1:14:14	1/1:10:10	1/1:7:7	1/1:11:11	1/1:6:6	1/1:10:10	1/1:9:9	1/1:10:10	1/1:8:8	1/1:4:4	1/1:14:14	1/1:11:11	1/1:9:9	1/1:6:6	1/1:8:8	1/1:7:7	1/1:3:3	1/1:5:5	1/1:7:7	1/1:8:8	1/1:9:9	1/1:8:8	1/1:7:7	1/1:9:9	1/1:5:5	1/1:3:3	1/1:6:6	1/1:5:5	1/1:11:11	1/1:9:9	1/1:11:11	1/1:8:8	1/1:9:9	1/1:6:6	1/1:6:6	1/1:6:6	1/1:6:6	1/1:5:5	1/1:13:13	1/1:9:9	1/1:15:15	1/1:6:6	1/1:6:6	1/1:6:6	1/1:13:13	1/1:13:13	1/1:8:8	1/1:4:4	1/1:8:8	1/1:8:8	1/1:6:6	1/1:7:7	1/1:13:13	1/1:6:6	1/1:8:8	1/1:9:9	1/1:8:8	1/1:4:4	1/1:8:8	1/1:10:10	1/1:8:8	1/1:8:8	1/1:10:10	1/1:8:8	1/1:5:5	1/1:8:8	1/1:4:4	1/1:10:10	1/1:9:9	1/1:5:5	1/1:7:7	1/1:27:27	1/1:7:7	1/1:7:7	1/1:9:9	1/1:4:4	1/1:2:2	1/1:6:6	1/1:7:7	0/0:7:0	0/0:13:0	0/0:17:0	0/0:32:0	1/1:10:10	1/1:25:25
CM008368.1	419309947	.	T	C	999	.	MQ=60;AC=276;AN=556	GT:DP:DV	0/0:4:0	0/0:9:0	0/0:23:0	0/0:12:0	0/0:8:0	0/0:8:0	0/0:6:0	0/0:5:0	0/0:12:0	0/0:9:0	0/0:6:0	1/1:27:27	0/0:7:0	0/0:5:0	0/0:11:0	0/0:16:0	0/0:6:0	0/0:10:0	0/0:9:0	0/0:14:0	0/0:11:0	0/0:16:0	0/0:27:0	1/1:11:11	0/0:7:0	0/0:9:0	1/1:32:32	1/1:24:24	0/0:31:0	0/0:10:0	1/1:6:6	0/0:10:0	0/0:4:0	1/1:12:12	0/0:10:0	0/0:8:0	0/0:20:0	0/0:10:0	1/1:26:26	0/0:11:0	0/0:6:0	0/0:14:0	0/0:11:0	0/0:15:0	1/1:7:7	0/0:6:0	0/0:10:0	0/0:9:0	0/0:8:0	1/1:6:6	0/0:31:0	0/0:13:0	1/1:15:15	0/0:7:0	1/1:9:9	1/1:8:8	1/1:9:9	0/0:10:0	0/0:10:0	0/0:5:0	0/0:5:0	0/0:24:0	0/0:10:0	0/0:8:0	0/0:8:0	0/0:8:0	0/0:12:0	0/0:9:0	0/0:9:0	0/0:7:0	0/0:10:0	0/0:10:0	0/0:22:0	0/0:13:0	0/0:11:0	0/0:12:0	1/1:29:29	1/1:11:11	0/0:12:0	0/0:11:0	0/0:7:0	0/0:29:0	0/0:9:0	1/1:19:19	1/1:8:8	1/1:27:27	1/1:7:7	0/0:27:0	0/0:7:0	0/0:11:0	0/0:29:0	1/1:8:8	1/1:9:9	0/0:10:0	0/0:10:0	1/1:7:7	0/0:9:0	0/0:8:0	0/0:14:0	0/0:12:0	0/0:11:0	0/0:9:0	0/0:7:0	0/0:14:0	0/0:27:0	0/0:8:0	0/0:8:0	1/1:14:14	0/0:28:0	0/0:13:0	0/0:29:0	0/0:8:0	0/0:6:0	0/0:9:0	0/0:7:0	0/0:7:0	0/0:8:0	0/0:11:0	0/0:10:0	0/0:8:0	0/0:7:0	0/0:6:0	0/0:13:0	0/0:8:0	0/0:4:0	0/0:12:0	0/0:11:0	0/0:12:0	0/0:8:0	0/0:13:0	0/0:13:0	0/0:12:0	0/0:9:0	0/0:22:0	0/0:8:0	0/0:9:0	1/1:29:29	0/0:8:0	0/0:7:0	0/0:8:0	0/0:7:0	0/0:15:0	0/0:7:0	0/0:7:0	1/1:9:9	0/0:8:0	1/1:14:14	1/1:28:28	0/0:10:0	0/0:22:0	0/0:4:0	0/0:25:0	0/0:25:0	0/0:32:0	1/1:7:7	1/1:8:8	1/1:9:9	1/1:10:10	1/1:10:10	1/1:6:6	1/1:6:6	1/1:12:12	1/1:10:10	1/1:4:4	1/1:10:10	1/1:6:6	1/1:5:5	1/1:9:9	1/1:8:8	1/1:7:7	1/1:3:3	1/1:9:9	1/1:5:5	1/1:8:8	1/1:9:9	1/1:10:10	1/1:11:11	1/1:9:9	1/1:8:8	1/1:11:11	1/1:11:11	1/1:11:11	1/1:14:14	1/1:6:6	1/1:4:4	1/1:6:6	1/1:7:7	1/1:5:5	1/1:12:12	1/1:9:9	1/1:16:16	0/0:10:1	1/1:5:5	1/1:12:12	1/1:9:9	1/1:5:5	1/1:13:13	1/1:8:8	1/1:9:9	1/1:10:10	1/1:6:6	1/1:9:9	1/1:6:6	1/1:9:9	1/1:10:10	1/1:6:6	1/1:9:9	1/1:8:8	1/1:7:7	1/1:4:4	1/1:5:5	1/1:8:8	1/1:9:9	1/1:10:10	1/1:8:8	1/1:10:10	1/1:11:11	1/1:5:5	1/1:3:3	1/1:10:10	1/1:7:7	1/1:9:9	1/1:11:11	1/1:13:13	1/1:7:7	1/1:10:10	1/1:6:6	1/1:8:8	1/1:9:9	1/1:6:6	1/1:5:5	1/1:9:9	1/1:5:5	1/1:16:16	1/1:9:9	1/1:8:8	1/1:7:7	1/1:8:8	1/1:16:16	1/1:10:10	1/1:5:5	1/1:8:8	1/1:9:9	1/1:10:10	1/1:7:7	1/1:15:15	1/1:8:8	1/1:4:4	1/1:6:6	1/1:8:8	1/1:9:9	1/1:8:8	1/1:11:11	1/1:10:10	1/1:12:12	1/1:8:8	1/1:6:6	1/1:5:5	1/1:8:8	1/1:5:5	1/1:6:6	1/1:8:8	1/1:4:4	1/1:9:9	1/1:23:23	0/0:8:0	1/1:10:10	0/0:8:0	0/0:4:0	0/0:5:0	0/0:5:0	0/0:8:0	0/0:8:0	0/0:16:0	0/0:14:0	0/0:29:0	0/0:9:0	0/0:22:0
CM008368.1	419310170	.	C	G	999	.	MQ=60;AC=352;AN=556	GT:DP:DV	0/0:8:0	0/0:8:0	0/0:11:0	0/0:12:0	0/0:6:0	0/0:15:0	0/0:11:0	1/1:8:8	1/1:10:10	0/0:4:0	0/0:4:0	1/1:23:23	0/0:4:0	0/0:8:0	0/0:9:0	1/1:15:15	1/1:8:8	1/1:10:10	0/0:13:0	0/0:14:0	0/0:13:0	1/1:10:10	1/1:24:24	1/1:12:12	0/0:12:0	0/0:11:0	1/1:31:31	1/1:28:28	0/0:32:0	1/1:8:8	1/1:10:10	1/1:8:8	0/0:11:0	1/1:8:8	1/1:11:11	1/1:7:7	0/0:23:0	0/0:5:0	1/1:33:33	0/0:7:0	0/0:8:0	0/0:11:1	0/0:10:0	0/0:13:0	1/1:5:5	0/0:6:0	0/0:15:0	0/0:11:0	0/0:6:0	1/1:9:9	0/0:35:0	0/0:11:0	1/1:8:8	0/0:10:0	1/1:8:8	1/1:8:8	1/1:9:9	0/0:9:0	0/0:10:0	0/0:6:0	0/0:2:0	0/0:25:0	1/1:8:8	0/0:9:0	0/0:10:0	0/0:12:0	1/1:11:11	0/0:11:0	0/0:11:0	0/0:4:0	0/0:11:0	0/0:6:0	0/0:13:0	0/0:14:0	1/1:12:11	0/0:11:0	1/1:28:28	1/1:15:15	0/0:8:0	0/0:12:0	1/1:8:8	1/1:32:32	1/1:7:7	1/1:8:8	1/1:11:11	1/1:33:33	1/1:6:6	0/0:28:0	1/1:9:9	0/0:14:0	0/0:25:0	1/1:9:9	1/1:12:12	0/0:12:0	0/0:18:0	1/1:8:8	0/0:9:0	0/0:10:0	0/0:13:0	0/0:14:0	0/0:9:0	0/0:9:0	1/1:13:13	1/1:12:12	0/0:28:0	1/1:11:11	0/0:10:0	1/1:7:7	0/0:23:0	0/0:9:0	1/1:29:29	0/0:10:0	0/0:6:0	0/0:7:0	0/0:9:0	0/0:12:0	0/0:8:0	1/1:12:11	0/0:10:0	0/0:12:0	0/0:9:0	0/0:14:0	0/0:7:0	0/0:5:0	0/0:9:0	0/0:5:0	0/0:15:0	0/0:10:0	1/1:11:11	0/0:15:0	1/1:14:14	1/1:6:6	0/0:9:0	1/1:13:13	0/0:8:0	0/0:10:0	1/1:27:27	0/0:9:0	0/0:8:0	0/0:12:0	0/0:9:0	0/0:16:0	1/1:10:10	0/0:8:0	1/1:7:7	0/0:10:0	1/1:11:11	1/1:32:32	0/0:10:0	0/0:19:0	0/0:7:0	1/1:12:12	1/1:28:28	0/0:24:0	1/1:9:9	1/1:6:6	1/1:8:8	1/1:6:6	1/1:11:11	1/1:11:11	1/1:6:6	1/1:10:10	1/1:10:10	1/1:5:5	1/1:8:8	1/1:3:3	1/1:6:6	1/1:4:4	1/1:8:8	1/1:11:11	1/1:4:4	1/1:10:10	1/1:8:8	1/1:6:6	1/1:8:8	1/1:8:8	1/1:7:7	1/1:9:9	1/1:13:13	1/1:10:10	1/1:5:5	1/1:13:13	1/1:11:11	1/1:6:6	1/1:7:7	1/1:6:6	1/1:8:8	1/1:8:8	1/1:12:12	1/1:5:5	1/1:11:11	0/0:14:0	1/1:7:7	1/1:9:9	1/1:6:6	1/1:6:6	1/1:12:12	1/1:9:9	1/1:5:5	1/1:12:12	1/1:9:9	1/1:9:9	1/1:8:8	1/1:9:9	1/1:9:9	1/1:10:10	1/1:7:7	1/1:6:6	1/1:7:7	1/1:5:5	1/1:4:4	1/1:8:8	1/1:11:11	1/1:6:6	1/1:6:6	1/1:9:9	1/1:9:9	1/1:8:8	1/1:7:7	1/1:9:9	1/1:8:8	1/1:8:8	1/1:10:10	1/1:11:11	1/1:7:7	1/1:11:11	1/1:11:11	1/1:13:13	1/1:6:6	1/1:6:6	1/1:5:5	1/1:6:6	1/1:7:7	1/1:15:15	1/1:9:9	1/1:9:9	1/1:7:7	1/1:8:8	1/1:13:13	1/1:5:5	1/1:10:10	1/1:5:5	1/1:6:6	1/1:4:4	1/1:12:12	1/1:13:13	1/1:10:10	1/1:6:6	1/1:8:8	1/1:8:8	1/1:9:9	1/1:5:5	1/1:7:7	1/1:13:13	1/1:8:8	1/1:9:9	1/1:6:6	1/1:11:11	1/1:11:11	1/1:10:10	1/1:11:11	1/1:7:7	1/1:6:6	1/1:5:5	1/1:33:33	1/1:4:4	1/1:5:5	1/1:6:6	1/1:4:4	1/1:5:5	1/1:8:8	1/1:3:3	0/0:15:0	0/0:18:0	0/0:11:0	0/0:28:0	1/1:12:12	1/1:20:20
CM008368.1	419310280	.	C	A	999	.	MQ=60;AC=58;AN=556	GT:DP:DV	0/0:8:0	0/0:7:0	0/0:8:0	0/0:10:0	0/0:7:0	0/0:9:0	0/0:10:0	1/1:8:8	1/1:9:9	0/0:9:0	0/0:9:0	0/0:17:0	0/0:10:0	0/0:7:0	0/0:11:0	1/1:10:10	1/1:5:5	1/1:10:10	0/0:12:0	0/0:13:0	0/0:13:0	1/1:6:6	0/0:24:0	0/0:15:0	0/0:16:0	0/0:16:0	0/0:22:0	0/0:23:0	0/0:22:0	1/1:10:10	0/0:12:0	1/1:11:11	0/0:11:0	0/0:11:0	1/1:13:13	1/1:13:13	0/0:31:0	0/0:6:0	0/0:32:0	0/0:6:0	0/0:8:0	0/0:6:0	0/0:8:0	0/0:14:0	0/0:7:0	0/0:9:0	0/0:10:0	0/0:11:0	0/0:16:0	0/0:5:0	0/0:27:0	0/0:7:0	0/0:9:0	0/0:11:0	0/0:6:0	0/0:10:0	0/0:12:0	0/0:8:0	0/0:11:0	0/0:10:0	0/0:6:0	0/0:27:0	1/1:3:3	0/0:4:0	0/0:13:0	0/0:8:0	1/1:12:12	0/0:11:0	0/0:11:0	0/0:10:0	0/0:9:0	0/0:9:1	0/0:10:0	0/0:11:0	1/1:16:14	0/0:13:0	0/0:27:0	0/0:18:0	0/0:6:0	0/0:12:0	1/1:13:13	1/1:29:29	1/1:10:10	0/0:6:0	0/0:8:0	0/0:39:0	0/0:9:0	0/0:20:0	1/1:10:10	0/0:14:0	0/0:22:0	0/0:4:0	0/0:13:0	0/0:8:0	0/0:10:0	0/0:9:0	0/0:7:0	0/0:9:0	0/0:7:0	0/0:11:0	0/0:5:0	0/0:13:0	1/1:15:15	1/1:12:12	0/0:28:0	1/1:14:14	0/0:8:0	0/0:5:0	0/0:24:0	0/0:9:0	1/1:21:21	0/0:8:0	0/0:10:0	0/0:6:0	0/0:12:0	0/0:11:0	0/0:11:0	1/1:9:9	0/0:7:0	0/0:13:0	0/0:8:0	0/0:10:0	0/0:11:0	0/0:9:0	0/0:13:0	0/0:5:0	0/0:17:0	0/0:8:0	1/1:10:10	0/0:15:0	1/1:8:8	1/1:9:9	0/0:10:0	1/1:21:21	0/0:7:0	0/0:11:0	0/0:27:0	0/0:7:0	0/0:8:0	0/0:12:0	0/0:10:0	0/0:18:0	1/1:11:11	0/0:10:0	0/0:5:0	0/0:12:0	0/0:11:0	0/0:32:0	0/0:10:0	0/0:12:0	0/0:6:0	1/1:24:24	1/1:29:29	0/0:23:0	0/0:15:0	0/0:7:0	0/0:11:0	0/0:6:0	0/0:10:0	0/0:15:0	0/0:4:0	0/0:7:0	0/0:12:0	0/0:8:0	0/0:10:0	0/0:5:0	0/0:9:0	0/0:7:0	0/0:8:0	0/0:9:0	0/0:9:0	0/0:8:0	0/0:5:0	0/0:9:0	0/0:5:0	0/0:8:0	0/0:11:0	0/0:6:0	0/0:12:0	0/0:8:0	0/0:8:0	0/0:8:0	0/0:11:0	0/0:3:0	0/0:4:0	0/0:9:0	0/0:7:0	0/0:10:0	0/0:15:0	0/0:4:0	0/0:10:0	0/0:10:0	0/0:5:0	0/0:9:0	0/0:6:0	0/0:3:0	0/0:4:0	0/0:7:0	0/0:5:0	0/0:8:0	0/0:7:0	0/0:12:0	0/0:8:0	0/0:9:0	0/0:3:0	0/0:10:0	0/0:6:0	0/0:4:0	0/0:9:0	0/0:3:0	0/0:6:0	0/0:9:0	0/0:12:0	0/0:6:0	0/0:6:0	0/0:7:0	0/0:8:0	0/0:8:0	0/0:9:0	0/0:7:0	0/0:13:0	0/0:7:0	0/0:12:0	0/0:12:0	0/0:14:0	0/0:7:0	0/0:15:0	0/0:7:0	0/0:12:0	0/0:7:0	0/0:4:0	0/0:10:0	0/0:9:0	0/0:13:0	0/0:16:0	0/0:6:0	0/0:9:0	0/0:4:0	0/0:9:0	0/0:12:0	0/0:12:0	0/0:8:0	0/0:6:0	0/0:4:0	0/0:8:0	0/0:10:0	0/0:9:0	0/0:10:0	0/0:9:0	0/0:9:0	0/0:13:0	0/0:9:0	0/0:5:0	0/0:14:0	0/0:10:0	0/0:6:0	0/0:8:0	0/0:6:0	0/0:11:0	0/0:9:0	0/0:15:0	0/0:7:0	0/0:11:0	0/0:3:0	0/0:19:0	0/0:2:0	0/0:5:0	0/0:6:0	0/0:8:0	0/0:6:0	0/0:8:0	0/0:2:0	0/0:12:0	0/0:16:0	0/0:11:0	0/0:23:0	0/0:10:0	0/0:19:0
CM008368.1	419310327	.	C	G	999	.	MQ=60;AC=66;AN=556	GT:DP:DV	0/0:7:0	0/0:10:0	0/0:6:0	0/0:9:0	0/0:7:0	0/0:9:0	0/0:8:0	0/0:9:0	0/0:10:0	0/0:13:0	0/0:8:0	0/0:22:0	0/0:13:0	1/1:5:5	0/0:12:0	0/0:11:0	0/0:3:0	0/0:11:0	0/0:13:0	1/1:14:14	0/0:11:0	0/0:5:0	0/0:16:0	0/0:13:0	0/0:17:0	0/0:16:0	0/0:21:0	0/0:32:0	0/0:25:0	0/0:12:0	0/0:10:0	0/0:12:0	0/0:7:0	0/0:10:0	0/0:14:0	0/0:10:0	0/0:33:0	0/0:5:0	0/0:26:0	0/0:6:0	1/1:9:9	1/1:7:7	1/1:5:5	1/1:19:19	0/0:6:0	0/0:8:0	0/0:15:0	1/1:11:11	1/1:17:17	0/0:4:0	0/0:30:0	1/1:6:6	0/0:12:0	0/0:6:0	0/0:5:0	0/0:8:0	0/0:11:0	1/1:6:6	1/1:9:9	1/1:12:12	0/0:9:0	0/0:26:0	0/0:5:0	0/0:7:0	0/0:10:0	0/0:8:0	0/0:10:0	0/0:13:0	1/1:10:10	1/1:12:12	0/0:12:0	0/0:6:0	0/0:10:0	0/0:8:0	0/0:14:0	0/0:12:0	0/0:25:0	0/0:20:0	0/0:5:0	0/0:12:0	0/0:14:0	0/0:26:0	0/0:10:0	0/0:4:0	0/0:6:0	0/0:29:0	0/0:14:0	1/1:22:22	0/0:11:0	0/0:10:0	0/0:26:0	0/0:7:0	0/0:10:0	1/1:5:5	0/0:10:0	0/0:11:0	1/1:7:7	1/1:9:9	0/0:8:0	0/0:10:0	0/0:5:0	1/1:14:14	0/0:12:0	0/0:10:0	1/1:25:25	0/0:16:0	0/0:9:0	0/0:9:0	0/0:26:0	1/1:10:10	0/0:18:0	0/0:8:0	0/0:12:1	1/1:6:6	0/0:11:0	0/0:9:0	0/0:9:0	0/0:9:0	0/0:12:0	0/0:10:1	0/0:9:0	0/0:8:0	0/0:10:0	0/0:7:0	0/0:14:0	1/1:6:6	1/1:10:10	1/1:6:6	0/0:9:0	1/1:15:15	0/0:8:0	0/0:9:0	1/1:6:6	0/0:25:0	1/1:5:5	1/1:12:12	0/0:28:0	0/0:9:0	0/0:10:0	0/0:8:0	1/1:10:10	1/1:11:11	0/0:6:0	1/1:6:6	0/0:6:0	0/0:10:0	0/0:10:0	0/0:29:0	0/0:11:0	0/0:12:0	1/1:5:5	0/0:26:0	0/0:33:0	0/0:24:0	0/0:14:0	0/0:8:0	0/0:7:0	0/0:8:0	0/0:9:0	0/0:12:0	0/0:5:0	0/0:7:0	0/0:10:0	0/0:10:0	0/0:11:0	0/0:6:0	0/0:6:0	0/0:9:0	0/0:3:0	0/0:8:0	0/0:8:0	0/0:7:0	0/0:5:0	0/0:9:0	0/0:7:0	0/0:6:0	0/0:13:0	0/0:9:0	0/0:11:0	0/0:8:0	0/0:6:0	0/0:7:0	0/0:8:0	0/0:2:0	0/0:5:0	0/0:11:0	0/0:9:0	0/0:11:0	0/0:13:0	0/0:3:0	0/0:6:0	0/0:12:0	0/0:6:0	0/0:11:0	0/0:5:0	0/0:6:0	0/0:4:0	0/0:8:0	0/0:7:0	0/0:7:0	0/0:10:0	0/0:8:0	0/0:9:0	0/0:9:0	0/0:4:0	0/0:11:0	0/0:9:0	0/0:10:0	0/0:7:0	0/0:3:0	0/0:7:0	0/0:11:0	0/0:11:0	0/0:5:0	0/0:6:0	0/0:7:0	0/0:10:0	0/0:9:0	0/0:8:0	0/0:8:0	0/0:14:0	0/0:8:0	0/0:11:0	0/0:11:0	0/0:15:0	0/0:11:0	0/0:13:0	0/0:12:0	0/0:14:0	0/0:6:0	0/0:9:0	0/0:11:0	0/0:9:0	0/0:10:0	0/0:14:0	0/0:9:0	0/0:10:0	0/0:7:0	0/0:6:0	0/0:12:0	0/0:9:0	0/0:6:0	0/0:4:0	0/0:8:0	0/0:8:0	0/0:11:0	0/0:8:0	0/0:12:0	0/0:12:0	0/0:12:0	0/0:11:0	0/0:9:0	0/0:7:0	0/0:16:0	0/0:9:0	0/0:3:0	0/0:7:0	0/0:6:0	0/0:10:0	0/0:8:0	0/0:15:0	0/0:8:0	0/0:9:0	0/0:4:0	0/0:22:0	0/0:3:0	0/0:5:0	0/0:8:0	0/0:7:0	0/0:4:0	0/0:7:0	0/0:4:0	0/0:12:0	0/0:18:0	0/0:9:0	0/0:21:0	0/0:9:0	0/0:19:0
CM008368.1	419310430	.	A	C	999	.	MQ=60;AC=352;AN=556	GT:DP:DV	0/0:6:0	0/0:13:0	0/0:4:0	0/0:13:0	0/0:10:0	0/0:9:0	0/0:13:0	1/1:6:6	1/1:10:10	0/0:13:0	0/0:13:0	1/1:25:25	0/0:7:0	0/0:5:0	0/0:11:0	1/1:15:15	1/1:6:6	1/1:9:9	0/0:10:0	0/0:10:0	0/0:9:0	1/1:3:3	1/1:16:16	1/1:8:8	0/0:17:0	0/0:12:0	1/1:21:21	1/1:31:31	0/0:27:0	1/1:12:12	1/1:10:10	1/1:12:12	0/0:6:0	1/1:4:4	1/1:16:16	1/1:6:6	0/0:28:0	0/0:9:0	1/1:23:23	0/0:8:0	0/0:7:0	0/0:5:0	0/0:11:0	0/0:14:0	1/1:6:6	0/0:5:0	0/0:10:0	0/0:9:0	0/0:14:0	1/1:6:6	0/0:20:0	0/0:11:0	1/1:14:14	0/0:9:0	1/1:5:5	1/1:7:7	1/1:13:13	0/0:7:0	0/0:6:0	0/0:6:0	0/0:9:0	0/0:25:0	1/1:9:9	0/0:9:0	0/0:11:0	0/0:6:0	1/1:11:11	0/0:14:0	0/0:14:0	0/0:10:0	0/0:14:0	0/0:8:0	0/0:19:0	0/0:5:0	1/1:12:12	0/0:10:0	1/1:27:27	1/1:14:14	0/0:10:0	0/0:12:0	1/1:14:14	1/1:21:21	1/1:13:13	1/1:7:7	1/1:6:6	1/1:23:23	1/1:11:11	0/0:28:0	1/1:14:14	0/0:6:0	0/0:19:0	1/1:12:12	1/1:15:15	0/0:9:0	0/0:10:0	1/1:9:9	0/0:11:0	0/0:12:0	0/0:10:0	0/0:7:0	0/0:9:0	0/0:14:0	1/1:8:8	1/1:11:11	0/0:30:0	1/1:12:12	0/0:10:0	1/1:9:9	0/0:23:0	0/0:10:0	1/1:25:25	0/0:5:0	0/0:13:0	0/0:5:0	0/0:11:0	0/0:13:0	0/0:9:0	1/1:9:9	0/0:13:0	0/0:9:0	0/0:10:0	0/0:8:0	0/0:9:0	0/0:8:0	0/0:6:0	0/0:5:0	0/0:13:0	0/0:9:0	1/1:9:9	0/0:10:0	1/1:6:6	1/1:5:5	0/0:8:0	1/1:23:23	0/0:9:0	0/0:11:0	1/1:25:25	0/0:11:0	0/0:6:0	0/0:7:0	0/0:10:0	0/0:11:0	1/1:8:8	0/0:9:0	1/1:4:4	0/0:8:0	1/1:8:8	1/1:28:28	0/0:12:0	0/0:8:0	0/0:5:0	1/1:26:26	1/1:29:29	0/0:28:0	1/1:7:7	1/1:7:7	1/1:4:4	1/1:8:8	1/1:4:4	1/1:11:11	1/1:7:7	1/1:7:7	1/1:9:9	1/1:11:11	1/1:8:8	1/1:11:11	1/1:5:5	1/1:10:10	1/1:9:9	1/1:8:8	1/1:6:6	1/1:6:6	1/1:3:3	1/1:7:7	1/1:8:8	1/1:11:11	1/1:10:10	1/1:10:10	1/1:9:9	1/1:5:5	1/1:11:11	1/1:2:2	1/1:5:5	1/1:7:7	1/1:5:5	1/1:10:10	1/1:13:13	1/1:9:9	1/1:9:9	1/1:4:4	1/1:7:7	0/0:9:1	1/1:5:5	1/1:13:13	1/1:7:7	1/1:9:9	1/1:7:7	1/1:6:6	1/1:9:9	1/1:11:11	1/1:16:16	1/1:6:6	1/1:9:9	1/1:5:5	1/1:4:4	1/1:4:4	1/1:8:8	1/1:9:9	1/1:5:5	1/1:8:8	1/1:12:12	1/1:7:7	1/1:11:11	1/1:13:13	1/1:5:5	1/1:4:4	1/1:6:6	1/1:13:13	1/1:10:10	1/1:8:8	1/1:9:9	1/1:6:6	1/1:11:11	1/1:10:10	1/1:14:14	1/1:13:13	1/1:6:6	1/1:14:14	1/1:12:12	1/1:6:6	1/1:9:9	1/1:8:8	1/1:8:8	1/1:10:10	1/1:8:8	1/1:9:9	1/1:10:10	1/1:6:6	1/1:3:3	1/1:7:7	1/1:8:8	1/1:8:8	1/1:4:4	1/1:10:10	1/1:7:7	1/1:12:12	1/1:5:5	1/1:7:7	1/1:5:5	1/1:13:13	1/1:7:7	1/1:6:6	1/1:6:6	1/1:12:12	1/1:6:6	1/1:4:4	1/1:9:9	1/1:4:4	1/1:7:7	1/1:6:6	1/1:11:11	1/1:7:7	1/1:5:5	1/1:13:13	1/1:26:26	1/1:4:4	1/1:8:8	1/1:5:5	1/1:5:5	1/1:6:6	1/1:3:3	1/1:7:7	0/0:9:0	0/0:20:0	0/0:14:0	0/0:27:0	1/1:11:11	1/1:21:21
CM008368.1	419310459	.	C	T	999	.	MQ=60;AC=32;AN=556	GT:DP:DV	0/0:8:0	0/0:11:0	0/0:7:0	0/0:12:0	0/0:8:0	0/0:9:0	0/0:11:0	0/0:7:0	0/0:10:0	0/0:13:0	0/0:11:0	0/0:23:0	0/0:12:0	0/0:3:0	0/0:13:0	0/0:13:0	0/0:7:0	0/0:14:0	0/0:10:0	0/0:8:0	1/1:9:9	0/0:5:0	0/0:22:0	0/0:8:0	1/1:14:14	1/1:14:14	0/0:20:0	0/0:33:0	0/0:22:0	0/0:13:0	0/0:9:0	0/0:13:0	1/1:8:8	0/0:8:0	0/0:14:0	0/0:6:0	0/0:29:0	0/0:10:0	0/0:21:0	0/0:10:0	0/0:7:0	0/0:4:0	0/0:9:0	0/0:12:0	0/0:7:0	0/0:6:0	0/0:11:0	0/0:8:0	0/0:13:0	0/0:6:0	0/0:25:0	0/0:12:0	0/0:15:0	0/0:9:0	0/0:6:0	0/0:7:0	0/0:15:0	0/0:6:0	0/0:6:0	0/0:5:0	1/1:8:8	0/0:26:0	0/0:11:0	0/0:9:0	0/0:13:0	1/1:6:6	0/0:10:0	0/0:14:0	0/0:14:0	0/0:9:0	0/0:16:0	1/1:10:10	0/0:17:0	0/0:7:0	0/0:14:0	0/0:9:0	0/0:25:0	0/0:13:0	0/0:10:0	0/0:11:0	0/0:15:0	0/0:26:0	0/0:13:0	0/0:10:0	0/0:6:0	0/0:32:0	0/0:11:0	0/0:29:0	0/0:14:0	0/0:4:0	0/0:22:0	0/0:12:0	0/0:14:0	0/0:7:0	0/0:11:0	0/0:12:0	0/0:11:0	0/0:13:0	0/0:10:0	0/0:6:0	1/1:9:9	0/0:14:0	0/0:11:0	0/0:11:0	0/0:29:0	0/0:10:0	0/0:7:0	0/0:6:0	1/1:23:23	0/0:9:0	0/0:23:0	1/1:4:4	0/0:12:0	0/0:6:0	0/0:12:0	0/0:12:0	0/0:11:0	0/0:10:0	1/1:10:10	1/1:11:10	0/0:9:0	0/0:7:0	0/0:12:0	0/0:8:0	0/0:6:0	0/0:6:0	0/0:15:0	0/0:11:0	0/0:9:0	0/0:10:0	0/0:8:0	0/0:7:0	0/0:10:0	0/0:24:0	0/0:9:0	0/0:11:0	0/0:24:0	1/1:10:10	1/1:8:8	1/1:5:5	0/0:9:0	0/0:12:0	0/0:7:0	0/0:10:0	0/0:4:0	0/0:7:0	0/0:9:0	0/0:29:0	1/1:11:11	0/0:9:0	0/0:5:0	0/0:26:0	0/0:32:0	0/0:28:0	0/0:7:0	0/0:7:0	0/0:4:0	0/0:9:0	0/0:6:0	0/0:12:0	0/0:6:0	0/0:6:0	0/0:12:0	0/0:10:0	0/0:9:0	0/0:11:0	0/0:8:0	0/0:8:0	0/0:11:0	0/0:8:0	0/0:9:0	0/0:8:0	0/0:2:0	0/0:6:0	0/0:10:0	0/0:13:0	0/0:9:0	0/0:8:0	0/0:12:0	0/0:4:0	0/0:13:0	0/0:4:0	0/0:4:0	0/0:6:0	0/0:5:0	0/0:9:0	0/0:12:0	0/0:10:0	0/0:9:0	0/0:4:0	0/0:8:0	0/0:11:0	0/0:3:0	0/0:10:0	0/0:6:0	0/0:8:0	0/0:7:0	0/0:8:0	0/0:10:0	0/0:6:0	0/0:14:0	0/0:6:0	0/0:9:0	0/0:6:0	0/0:6:0	0/0:4:0	0/0:9:0	0/0:8:0	0/0:7:0	0/0:7:0	0/0:13:0	0/0:8:0	0/0:9:0	0/0:13:0	0/0:7:0	0/0:4:0	0/0:6:0	0/0:10:0	0/0:10:0	0/0:8:0	0/0:7:0	0/0:9:0	0/0:11:0	0/0:11:0	0/0:14:0	0/0:10:0	0/0:13:0	0/0:11:0	0/0:11:0	0/0:8:0	0/0:9:0	0/0:8:0	0/0:7:0	0/0:10:0	0/0:13:0	0/0:9:0	0/0:10:0	0/0:5:0	0/0:5:0	0/0:11:0	0/0:7:0	0/0:7:0	0/0:4:0	0/0:9:0	0/0:7:0	0/0:12:0	0/0:8:0	0/0:9:0	0/0:6:0	0/0:11:0	0/0:8:0	0/0:11:0	0/0:6:0	0/0:11:0	0/0:9:0	0/0:6:0	0/0:11:0	0/0:4:0	0/0:9:0	0/0:8:0	0/0:9:0	0/0:11:0	0/0:5:0	0/0:15:0	0/0:24:0	0/0:3:0	0/0:8:0	0/0:4:0	0/0:6:0	0/0:6:0	0/0:4:0	0/0:7:0	0/0:13:0	0/0:21:0	0/0:14:0	0/0:28:0	0/0:12:0	0/0:22:0
CM008368.1	419310521	.	T	A	999	.	MQ=60;AC=276;AN=556	GT:DP:DV	0/0:7:0	0/0:11:0	0/0:7:0	0/0:12:0	0/0:13:0	0/0:11:0	0/0:10:0	0/0:9:0	0/0:6:0	0/0:10:0	0/0:13:1	1/1:19:19	0/0:13:0	0/0:9:0	0/0:16:0	0/0:9:0	0/0:5:0	0/0:14:0	0/0:14:0	0/0:10:0	0/0:9:0	0/0:8:0	0/0:31:0	1/1:8:8	0/0:12:0	0/0:12:0	1/1:22:22	1/1:32:32	0/0:19:0	0/0:11:0	1/1:6:6	0/0:15:0	0/0:10:0	1/1:7:7	0/0:15:0	0/0:8:0	0/0:31:0	0/0:8:0	1/1:21:21	0/0:12:0	0/0:5:0	0/0:8:0	0/0:8:0	0/0:10:0	1/1:9:9	0/0:4:0	0/0:15:0	0/0:7:0	0/0:17:0	1/1:6:6	0/0:34:0	0/0:13:0	1/1:12:12	0/0:6:0	1/1:8:8	1/1:7:7	1/1:12:11	0/0:7:0	0/0:9:0	0/0:8:0	0/0:6:0	0/0:30:0	0/0:5:0	0/0:11:0	0/0:13:0	0/0:8:0	0/0:8:0	0/0:12:0	0/0:14:0	0/0:10:0	0/0:14:0	0/0:9:0	0/0:20:0	0/0:7:0	0/0:11:0	0/0:11:0	1/1:20:20	1/1:13:13	0/0:12:0	0/0:12:0	0/0:15:0	0/0:24:0	0/0:16:0	1/1:6:6	1/1:6:6	1/1:31:31	1/1:13:13	0/0:26:0	0/0:10:0	0/0:4:0	0/0:22:0	1/1:10:10	1/1:11:11	0/0:11:0	0/0:13:0	1/1:13:13	0/0:13:0	0/0:13:0	0/0:10:0	0/0:6:0	0/0:11:0	0/0:13:0	0/0:13:0	0/0:14:0	0/0:33:0	0/0:9:0	0/0:8:0	1/1:7:7	0/0:27:0	0/0:8:0	0/0:28:0	0/0:4:0	0/0:12:0	0/0:4:0	0/0:11:0	0/0:9:0	0/0:13:0	0/0:6:0	0/0:7:0	0/0:8:0	0/0:7:0	0/0:10:0	0/0:12:0	0/0:9:0	0/0:7:0	0/0:5:0	0/0:15:0	0/0:12:0	0/0:8:0	0/0:10:0	0/0:6:0	0/0:13:0	0/0:7:0	0/0:28:0	0/0:7:0	0/0:11:0	1/1:21:21	0/0:10:0	0/0:8:0	0/0:7:0	0/0:12:0	0/0:10:0	0/0:4:0	0/0:14:0	1/1:3:3	0/0:10:0	1/1:13:13	1/1:32:32	0/0:7:0	0/0:12:0	0/0:5:0	0/0:28:0	0/0:31:0	0/0:28:0	1/1:5:5	1/1:5:5	1/1:8:8	1/1:8:8	1/1:8:8	1/1:6:6	1/1:9:9	1/1:4:4	1/1:9:9	1/1:13:13	1/1:11:11	1/1:12:12	1/1:11:11	1/1:8:8	1/1:7:7	1/1:3:3	1/1:9:9	1/1:9:9	1/1:4:4	1/1:4:4	1/1:12:12	1/1:6:6	1/1:8:8	1/1:7:7	1/1:14:14	1/1:7:7	1/1:8:8	1/1:5:5	1/1:3:3	1/1:8:8	1/1:4:4	1/1:7:7	1/1:11:11	1/1:7:7	1/1:8:8	1/1:3:3	1/1:6:6	0/0:12:0	1/1:7:7	1/1:10:10	1/1:3:3	1/1:3:3	1/1:4:4	1/1:5:5	1/1:10:10	1/1:10:10	1/1:10:10	1/1:9:9	1/1:8:8	1/1:7:7	1/1:6:6	1/1:8:8	1/1:5:5	1/1:6:6	1/1:9:9	1/1:7:7	1/1:12:12	1/1:9:9	1/1:8:8	1/1:11:11	1/1:10:10	1/1:6:6	1/1:9:9	1/1:5:5	1/1:8:8	1/1:8:8	1/1:8:8	1/1:8:8	1/1:12:12	1/1:9:9	1/1:11:11	1/1:8:8	1/1:12:12	1/1:11:11	1/1:8:8	1/1:6:6	1/1:13:13	1/1:7:7	1/1:6:6	1/1:7:7	1/1:15:15	1/1:8:8	1/1:9:9	1/1:5:5	1/1:5:5	1/1:13:13	1/1:6:6	1/1:6:6	1/1:7:7	1/1:12:12	1/1:9:9	1/1:10:10	1/1:15:15	1/1:13:13	1/1:9:9	1/1:12:12	1/1:7:7	1/1:11:11	1/1:6:6	1/1:11:11	1/1:11:11	1/1:7:7	1/1:9:9	1/1:4:4	1/1:9:9	1/1:9:9	1/1:6:6	1/1:11:11	1/1:9:9	1/1:10:10	1/1:25:25	0/0:3:0	1/1:6:6	0/0:5:0	0/0:6:0	0/0:6:0	0/0:6:0	0/0:6:0	0/0:9:0	0/0:17:0	0/0:13:0	0/0:29:0	0/0:10:0	0/0:19:0
CM008368.1	419310540	.	C	G	999	.	MQ=60;AC=534;AN=556	GT:DP:DV	1/1:7:7	1/1:10:10	0/0:6:0	0/0:11:0	1/1:10:10	1/1:13:13	1/1:13:13	1/1:10:10	1/1:5:5	1/1:12:12	1/1:12:12	1/1:19:19	0/0:15:0	1/1:8:8	1/1:17:17	1/1:9:9	1/1:5:5	1/1:14:14	1/1:12:12	1/1:11:11	1/1:7:7	1/1:8:8	1/1:27:27	1/1:6:6	1/1:10:10	1/1:11:11	1/1:25:25	1/1:31:31	1/1:17:17	1/1:11:11	1/1:7:7	1/1:13:13	1/1:7:7	1/1:10:10	1/1:13:13	1/1:9:9	1/1:32:32	1/1:6:6	1/1:21:21	1/1:12:12	1/1:7:7	1/1:8:8	1/1:7:7	1/1:7:7	1/1:7:7	1/1:4:4	1/1:11:11	1/1:7:7	1/1:14:14	1/1:5:5	1/1:32:32	1/1:12:12	1/1:10:10	1/1:5:5	1/1:7:7	1/1:5:5	1/1:12:12	1/1:7:7	1/1:11:11	1/1:8:8	1/1:7:7	0/0:33:0	1/1:6:6	0/0:13:1	1/1:12:12	1/1:8:8	1/1:8:8	1/1:11:11	1/1:11:11	1/1:7:7	1/1:13:13	1/1:9:9	0/0:24:0	1/1:8:8	1/1:12:11	1/1:10:10	1/1:22:22	1/1:12:12	1/1:11:11	1/1:11:11	1/1:13:13	1/1:26:26	1/1:15:15	1/1:6:6	1/1:5:5	1/1:32:32	1/1:10:10	1/1:23:23	1/1:10:10	1/1:5:5	1/1:21:21	1/1:8:8	1/1:12:12	1/1:8:8	1/1:13:13	1/1:12:12	1/1:10:10	1/1:14:14	1/1:8:8	0/0:5:0	1/1:12:12	1/1:11:11	1/1:14:14	1/1:14:14	1/1:31:31	1/1:9:9	1/1:5:5	1/1:7:7	1/1:29:29	1/1:6:6	1/1:25:25	1/1:5:5	1/1:10:10	1/1:4:4	0/0:8:0	0/0:7:0	0/0:11:0	1/1:4:4	1/1:6:6	1/1:8:8	1/1:7:7	1/1:10:10	1/1:10:10	1/1:9:9	1/1:7:7	1/1:6:6	1/1:10:10	1/1:13:13	1/1:7:7	1/1:8:8	1/1:10:10	1/1:13:13	1/1:5:5	1/1:28:28	1/1:10:10	1/1:14:14	1/1:21:21	1/1:9:9	1/1:8:8	1/1:7:7	1/1:10:10	1/1:10:10	1/1:5:5	1/1:12:12	1/1:3:3	1/1:9:9	1/1:13:13	1/1:29:29	1/1:4:4	1/1:13:13	1/1:4:4	1/1:24:24	1/1:31:31	0/0:26:0	1/1:6:6	1/1:7:7	1/1:9:9	1/1:8:8	1/1:8:8	1/1:6:6	1/1:7:7	1/1:5:5	1/1:11:11	1/1:10:10	1/1:11:11	1/1:10:10	1/1:10:10	1/1:9:9	1/1:9:9	1/1:4:4	1/1:10:10	1/1:9:9	1/1:3:3	1/1:4:4	1/1:12:12	1/1:6:6	1/1:11:11	1/1:6:6	1/1:14:14	1/1:7:7	1/1:9:9	1/1:6:6	1/1:7:7	1/1:9:9	1/1:4:4	1/1:7:7	1/1:10:10	1/1:7:7	1/1:8:8	1/1:4:4	1/1:6:6	1/1:12:12	1/1:7:7	1/1:8:8	1/1:5:5	1/1:4:4	1/1:4:4	1/1:5:5	1/1:11:11	1/1:11:11	1/1:9:9	1/1:12:12	1/1:8:8	1/1:9:9	1/1:5:5	1/1:9:9	1/1:6:6	1/1:7:7	1/1:7:7	1/1:8:8	1/1:13:13	1/1:11:11	1/1:6:6	1/1:11:11	1/1:9:9	1/1:8:8	1/1:9:9	1/1:4:4	1/1:11:11	1/1:8:8	1/1:6:6	1/1:9:9	1/1:13:13	1/1:10:10	1/1:13:13	1/1:9:9	1/1:13:13	1/1:9:9	1/1:12:12	1/1:9:9	1/1:14:14	1/1:9:9	1/1:6:6	1/1:5:5	1/1:16:16	1/1:8:8	1/1:6:6	1/1:5:5	1/1:4:4	1/1:11:11	1/1:4:4	1/1:5:5	1/1:7:7	1/1:12:12	1/1:8:8	1/1:10:10	1/1:14:14	1/1:13:13	1/1:9:9	1/1:15:15	1/1:7:7	1/1:12:12	1/1:8:8	1/1:11:11	1/1:13:13	1/1:7:7	1/1:10:10	1/1:4:4	1/1:9:9	1/1:8:8	1/1:7:7	1/1:11:11	1/1:11:11	1/1:9:9	1/1:24:24	1/1:4:4	1/1:8:8	1/1:4:4	1/1:7:7	1/1:5:5	1/1:5:5	1/1:4:4	1/1:7:7	1/1:19:19	1/1:12:12	1/1:28:28	1/1:9:9	1/1:19:19
CM008368.1	419310633	.	C	G	999	.	MQ=60;AC=64;AN=556	GT:DP:DV	1/1:7:7	1/1:7:7	0/0:11:0	0/0:17:0	1/1:10:10	0/0:10:0	0/0:19:0	0/0:14:0	0/0:13:0	1/1:7:7	0/0:11:0	0/0:15:0	0/0:13:0	0/0:9:0	0/0:14:0	0/0:13:0	0/0:5:0	0/0:11:0	0/0:13:0	0/0:8:0	1/1:10:10	0/0:9:0	0/0:30:0	0/0:8:0	1/1:11:11	1/1:8:8	0/0:28:0	0/0:33:0	0/0:21:0	0/0:15:0	0/0:7:0	0/0:9:0	1/1:11:11	0/0:7:0	0/0:12:0	0/0:8:0	0/0:24:0	0/0:7:0	0/0:17:0	1/1:9:9	0/0:9:0	0/0:10:0	0/0:9:0	0/0:9:0	0/0:8:0	0/0:7:0	0/0:13:0	0/0:15:0	0/0:13:0	0/0:12:0	0/0:29:0	0/0:12:0	0/0:10:0	0/0:11:0	0/0:6:0	0/0:10:0	0/0:9:0	0/0:10:0	0/0:10:0	0/0:9:0	1/1:12:12	0/0:29:0	0/0:9:0	0/0:11:0	0/0:9:0	1/1:9:9	0/0:15:0	0/0:11:0	0/0:17:0	0/0:7:0	0/0:11:0	1/1:10:10	0/0:28:0	0/0:7:0	0/0:8:0	1/1:8:8	0/0:26:0	0/0:11:0	0/0:15:0	0/0:11:0	0/0:10:0	0/0:21:0	0/0:14:0	0/0:9:0	0/0:11:0	0/0:27:0	0/0:7:0	0/0:31:0	0/0:8:0	0/0:8:0	0/0:26:0	0/0:15:0	0/0:14:0	0/0:9:0	0/0:12:0	0/0:15:0	0/0:10:0	0/0:15:0	0/0:13:0	0/0:8:0	1/1:12:12	0/0:7:0	0/0:8:0	0/0:9:0	0/0:30:0	0/0:12:0	1/1:9:9	0/0:11:0	1/1:24:24	0/0:12:0	0/0:41:0	1/1:7:7	1/1:7:7	0/0:9:0	0/0:3:0	0/0:7:0	0/0:12:0	0/0:7:0	1/1:9:9	1/1:8:8	1/1:12:12	0/0:14:0	1/1:13:13	1/1:8:8	1/1:4:4	0/0:10:0	0/0:11:0	0/0:11:0	0/0:10:0	0/0:13:0	0/0:11:0	0/0:14:0	0/0:7:0	0/0:26:0	0/0:6:0	0/0:12:0	0/0:20:0	1/1:11:11	1/1:6:6	1/1:5:5	0/0:11:0	0/0:14:0	0/0:5:0	0/0:10:0	0/0:4:0	0/0:9:0	0/0:9:0	0/0:29:0	1/1:8:8	0/0:14:0	0/0:8:0	0/0:35:0	0/0:20:0	0/0:30:0	0/0:7:0	0/0:7:0	0/0:11:0	0/0:12:0	0/0:8:0	0/0:7:0	0/0:3:0	0/0:8:0	0/0:9:0	0/0:12:0	0/0:11:0	0/0:11:0	0/0:11:0	0/0:10:0	0/0:8:0	0/0:5:0	0/0:8:0	0/0:7:0	0/0:5:0	0/0:9:0	0/0:11:0	0/0:7:0	0/0:13:0	0/0:9:0	0/0:14:0	0/0:8:0	0/0:9:0	0/0:9:0	0/0:6:0	0/0:9:0	0/0:4:0	0/0:8:0	0/0:9:0	0/0:6:0	0/0:8:0	0/0:10:0	0/0:6:0	1/1:10:9	0/0:9:0	0/0:7:0	0/0:9:0	0/0:5:0	0/0:7:0	0/0:6:0	0/0:12:0	0/0:13:0	0/0:18:0	0/0:12:0	0/0:8:0	0/0:7:0	0/0:6:0	0/0:15:0	0/0:5:0	0/0:8:0	0/0:6:0	0/0:5:0	0/0:13:0	0/0:15:0	0/0:7:0	0/0:12:0	0/0:11:0	0/0:9:0	0/0:13:0	0/0:12:0	0/0:12:0	0/0:7:0	0/0:12:0	0/0:10:0	0/0:11:0	0/0:7:0	0/0:10:0	0/0:17:0	0/0:6:0	0/0:13:0	0/0:11:0	0/0:13:0	0/0:12:0	0/0:12:0	0/0:7:0	0/0:6:0	0/0:9:0	0/0:8:0	0/0:6:0	0/0:11:0	0/0:6:0	0/0:9:0	0/0:9:0	0/0:12:0	0/0:7:0	0/0:18:0	0/0:5:0	0/0:12:0	0/0:19:0	0/0:11:0	0/0:10:0	0/0:15:0	0/0:9:0	0/0:3:0	0/0:11:0	0/0:9:0	0/0:9:0	0/0:7:0	0/0:9:0	0/0:14:0	0/0:9:0	0/0:6:0	0/0:6:0	0/0:12:0	0/0:7:0	0/0:10:0	0/0:18:0	0/0:2:0	0/0:8:0	0/0:2:0	0/0:8:0	0/0:6:0	0/0:7:0	0/0:10:0	0/0:9:0	1/1:17:17	1/1:13:13	1/1:25:25	0/0:6:0	0/0:17:0
CM008368.1	419310678	.	T	G	999	.	MQ=60;AC=350;AN=554	GT:DP:DV	0/0:11:0	0/0:5:0	0/0:12:0	0/0:12:0	0/0:10:0	0/0:8:0	0/0:15:0	1/1:10:10	1/1:11:11	0/0:7:0	0/0:10:0	1/1:16:16	0/0:12:0	0/0:11:0	0/0:15:0	1/1:13:13	1/1:5:5	1/1:10:10	0/0:8:0	0/0:12:0	0/0:12:0	1/1:10:10	1/1:28:28	1/1:9:9	0/0:9:0	0/0:9:0	1/1:25:25	1/1:30:30	0/0:20:0	1/1:16:16	1/1:6:6	1/1:6:6	0/0:11:0	1/1:5:5	1/1:11:11	1/1:7:7	0/0:26:0	0/0:8:0	1/1:11:11	0/0:8:0	0/0:10:0	0/0:9:0	0/0:9:0	0/0:11:0	1/1:12:12	0/0:7:0	0/0:13:0	0/0:17:0	0/0:11:0	1/1:10:10	0/0:28:0	0/0:15:0	1/1:12:12	0/0:11:0	1/1:4:4	1/1:11:11	1/1:13:12	0/0:9:0	0/0:10:0	0/0:8:0	0/0:11:0	0/0:30:0	1/1:10:10	0/0:8:0	0/0:10:0	0/0:9:0	1/1:14:14	0/0:10:0	0/0:17:0	0/0:8:0	0/0:13:0	0/0:8:0	0/0:26:0	0/0:6:0	1/1:9:9	0/0:11:0	1/1:26:26	1/1:12:12	0/0:12:0	0/0:11:0	1/1:14:14	1/1:23:23	1/1:14:14	1/1:5:5	1/1:7:7	1/1:26:26	1/1:8:8	0/0:36:0	1/1:7:7	0/0:9:0	0/0:22:0	1/1:15:15	1/1:10:10	0/0:7:0	0/0:14:0	1/1:13:13	0/0:11:0	0/0:17:0	0/0:12:0	0/0:7:0	0/0:13:0	0/0:5:0	1/1:8:7	1/1:6:6	0/0:31:0	1/1:9:9	0/0:8:0	1/1:8:8	0/0:28:0	0/0:12:0	1/1:39:39	0/0:8:0	0/0:6:0	0/0:10:0	0/0:5:0	0/0:11:0	0/0:13:0	1/1:6:6	0/0:8:0	0/0:14:0	0/0:12:0	0/0:9:0	0/0:12:0	0/0:11:0	0/0:5:0	0/0:12:0	0/0:9:0	0/0:9:0	1/1:9:9	0/0:10:0	1/1:9:9	1/1:12:12	0/0:11:0	1/1:26:26	0/0:5:0	0/0:9:0	1/1:18:18	0/0:9:0	0/0:7:0	0/0:7:0	0/0:6:0	0/0:10:0	1/1:7:7	0/0:9:0	1/1:3:3	0/0:9:0	1/1:6:6	1/1:27:27	0/0:10:0	0/0:12:0	0/0:8:0	1/1:30:30	1/1:21:21	0/0:28:0	1/1:8:8	1/1:5:5	1/1:10:10	1/1:12:12	1/1:4:4	1/1:9:9	1/1:6:6	1/1:11:11	1/1:7:7	1/1:11:11	1/1:10:10	1/1:10:10	1/1:8:8	1/1:9:9	1/1:7:7	1/1:4:4	1/1:5:5	1/1:6:6	1/1:4:4	1/1:11:11	1/1:10:10	1/1:6:6	1/1:12:12	1/1:9:9	1/1:13:13	1/1:5:5	1/1:9:9	1/1:8:8	1/1:2:2	1/1:6:6	1/1:4:4	1/1:9:9	1/1:6:6	1/1:6:6	1/1:8:8	1/1:9:9	1/1:7:7	0/0:7:0	1/1:11:11	1/1:10:10	1/1:8:8	1/1:5:5	1/1:5:5	1/1:5:5	1/1:10:10	1/1:12:12	1/1:19:19	1/1:9:9	1/1:10:10	1/1:4:4	1/1:6:6	1/1:13:13	1/1:5:5	1/1:7:7	1/1:6:6	1/1:5:5	1/1:11:11	1/1:12:12	1/1:9:9	1/1:11:11	1/1:12:12	1/1:10:10	1/1:14:14	1/1:9:9	1/1:7:7	1/1:6:6	1/1:13:13	1/1:10:10	1/1:13:13	1/1:6:6	1/1:11:11	1/1:18:18	1/1:7:7	1/1:13:13	1/1:10:10	1/1:14:14	1/1:11:11	1/1:10:10	1/1:9:9	1/1:8:8	1/1:9:9	1/1:8:8	1/1:6:6	1/1:9:9	1/1:6:6	1/1:12:12	1/1:10:10	1/1:10:10	1/1:5:5	1/1:15:15	1/1:6:6	1/1:11:11	1/1:14:14	1/1:9:9	1/1:8:8	1/1:9:9	1/1:11:11	1/1:3:3	1/1:8:8	1/1:7:7	1/1:6:6	1/1:5:5	1/1:8:8	1/1:14:14	1/1:9:9	1/1:9:9	1/1:6:6	1/1:12:12	1/1:3:3	1/1:12:12	1/1:21:21	1/1:2:2	1/1:8:8	./.:1:1	1/1:9:9	1/1:4:4	1/1:6:6	1/1:10:10	0/0:11:0	0/0:17:0	0/0:13:0	0/0:25:0	1/1:5:5	1/1:14:14
CM008368.1	419310699	.	G	A	999	.	MQ=60;AC=350;AN=554	GT:DP:DV	0/0:9:0	0/0:6:0	0/0:13:0	0/0:14:0	0/0:10:0	0/0:9:0	0/0:12:0	1/1:12:12	1/1:12:12	0/0:8:0	0/0:9:0	1/1:13:13	0/0:11:0	0/0:11:0	0/0:13:0	1/1:14:14	1/1:7:7	1/1:12:12	0/0:10:0	0/0:11:0	0/0:11:0	1/1:8:8	1/1:30:30	1/1:10:10	0/0:9:0	0/0:9:0	1/1:21:21	1/1:24:24	0/0:18:0	1/1:16:16	1/1:5:5	1/1:8:8	0/0:13:0	1/1:5:5	1/1:8:8	1/1:8:8	0/0:24:0	0/0:8:0	1/1:12:12	0/0:7:0	0/0:11:0	0/0:11:0	0/0:11:0	0/0:11:0	1/1:13:13	0/0:7:0	0/0:11:0	0/0:12:0	0/0:10:0	1/1:10:10	0/0:24:0	0/0:15:0	1/1:9:9	0/0:9:0	1/1:4:4	1/1:9:9	1/1:12:11	0/0:7:0	0/0:11:0	0/0:7:0	0/0:7:0	0/0:30:0	1/1:8:8	0/0:7:0	0/0:9:0	0/0:10:0	1/1:15:15	0/0:10:0	0/0:19:0	0/0:6:0	0/0:10:0	0/0:9:0	0/0:29:0	0/0:6:0	1/1:8:8	0/0:9:0	1/1:26:26	1/1:10:10	0/0:12:0	0/0:11:0	1/1:16:16	1/1:25:25	1/1:13:13	1/1:6:6	1/1:7:7	1/1:28:28	1/1:8:8	0/0:36:0	1/1:6:6	0/0:11:0	0/0:25:0	1/1:13:13	1/1:7:7	0/0:7:0	0/0:13:0	1/1:10:10	0/0:11:0	0/0:17:0	0/0:11:0	0/0:7:0	0/0:9:0	0/0:6:0	1/1:10:9	1/1:5:5	0/0:33:0	1/1:10:10	0/0:9:0	1/1:8:8	0/0:26:0	0/0:11:0	1/1:34:34	0/0:9:0	0/0:6:0	0/0:10:0	0/0:5:0	0/0:12:0	0/0:12:0	1/1:7:7	0/0:6:0	0/0:16:0	0/0:11:0	0/0:9:0	0/0:12:0	0/0:10:0	0/0:6:0	0/0:11:0	0/0:9:0	0/0:9:0	1/1:11:11	0/0:11:0	1/1:6:6	1/1:10:10	0/0:12:0	1/1:27:27	0/0:4:0	0/0:6:0	1/1:21:21	0/0:11:0	0/0:7:0	0/0:7:0	0/0:8:0	0/0:9:0	1/1:8:8	0/0:9:0	1/1:3:3	0/0:9:0	1/1:8:8	1/1:25:25	0/0:10:0	0/0:10:0	0/0:7:0	1/1:29:29	1/1:22:22	0/0:28:0	1/1:6:6	1/1:5:5	1/1:9:9	1/1:13:13	1/1:6:6	1/1:8:8	1/1:5:5	1/1:10:10	1/1:7:7	1/1:10:10	1/1:7:7	1/1:10:10	1/1:7:7	1/1:10:10	1/1:8:8	1/1:4:4	1/1:4:4	1/1:10:10	1/1:6:6	1/1:8:8	1/1:11:11	1/1:5:5	1/1:11:11	1/1:10:10	1/1:9:9	1/1:5:5	1/1:11:11	1/1:7:7	1/1:3:3	1/1:5:5	1/1:4:4	1/1:7:7	1/1:6:6	1/1:6:6	1/1:7:7	1/1:8:8	1/1:6:6	0/0:6:0	1/1:10:10	1/1:9:9	1/1:7:7	1/1:6:6	1/1:5:5	1/1:3:3	1/1:10:10	1/1:9:9	1/1:16:16	1/1:8:8	1/1:11:11	1/1:6:6	1/1:6:6	1/1:14:14	1/1:6:6	1/1:7:7	1/1:7:7	1/1:5:5	1/1:8:8	1/1:12:12	1/1:7:7	1/1:9:9	1/1:13:13	1/1:10:10	1/1:15:15	1/1:7:7	1/1:7:7	1/1:5:5	1/1:15:15	1/1:7:7	1/1:12:12	1/1:8:8	1/1:9:9	1/1:15:15	1/1:7:7	1/1:12:12	1/1:10:10	1/1:14:14	1/1:11:11	1/1:5:5	1/1:7:7	1/1:7:7	1/1:8:8	1/1:6:6	1/1:6:6	1/1:12:12	1/1:6:6	1/1:12:12	1/1:10:10	1/1:9:9	1/1:5:5	1/1:16:16	1/1:8:8	1/1:11:11	1/1:16:16	1/1:6:6	1/1:8:8	1/1:7:7	1/1:11:11	1/1:5:5	1/1:7:7	1/1:6:6	1/1:6:6	1/1:4:4	1/1:7:7	1/1:15:15	1/1:11:11	1/1:9:9	1/1:7:7	1/1:10:10	1/1:3:3	1/1:11:11	1/1:22:22	./.:1:1	1/1:9:9	1/1:2:2	1/1:8:8	1/1:3:3	1/1:6:6	1/1:8:8	0/0:11:0	0/0:15:0	0/0:11:0	0/0:24:0	1/1:5:5	1/1:13:13
CM008368.1	419310736	.	T	C	999	.	MQ=60;AC=28;AN=556	GT:DP:DV	0/0:10:0	0/0:5:0	0/0:12:0	0/0:13:0	0/0:13:0	0/0:8:0	0/0:13:0	0/0:13:0	0/0:13:0	0/0:6:0	0/0:9:0	0/0:17:0	0/0:10:0	0/0:12:0	0/0:14:0	0/0:13:0	0/0:9:0	0/0:12:0	0/0:11:0	0/0:12:0	0/0:14:0	0/0:14:0	0/0:31:0	0/0:12:0	0/0:8:0	0/0:10:0	0/0:23:0	0/0:25:0	0/0:14:0	0/0:15:0	0/0:7:0	0/0:9:0	0/0:11:0	0/0:8:0	0/0:12:0	0/0:6:0	0/0:20:0	0/0:9:0	0/0:20:0	0/0:9:0	0/0:11:0	0/0:11:0	0/0:9:0	0/0:9:0	0/0:10:0	0/0:8:0	0/0:12:0	0/0:9:0	0/0:8:0	0/0:8:0	0/0:26:0	0/0:13:0	0/0:10:0	0/0:8:0	0/0:5:0	0/0:10:0	0/0:10:0	0/0:8:0	0/0:16:0	0/0:6:0	0/0:10:0	0/0:27:0	0/0:4:0	0/0:5:0	0/0:7:0	0/0:12:0	0/0:13:0	0/0:10:0	0/0:17:0	0/0:8:0	0/0:13:0	0/0:8:0	0/0:31:0	0/0:5:0	0/0:9:0	0/0:9:0	0/0:27:0	0/0:7:0	0/0:16:0	0/0:13:0	0/0:15:0	0/0:28:0	0/0:12:0	0/0:6:0	0/0:7:0	0/0:24:0	0/0:7:0	0/0:36:0	0/0:8:0	0/0:11:0	0/0:22:0	0/0:13:0	0/0:12:0	0/0:9:0	0/0:11:0	0/0:9:0	0/0:12:0	0/0:14:0	0/0:12:0	0/0:5:0	0/0:10:0	0/0:4:0	0/0:12:0	0/0:4:0	0/0:37:0	0/0:10:0	0/0:8:0	0/0:7:0	0/0:32:0	0/0:12:0	0/0:33:0	0/0:7:0	0/0:4:0	0/0:10:0	0/0:7:0	0/0:10:0	0/0:11:0	0/0:7:0	0/0:2:0	0/0:19:0	0/0:13:0	0/0:10:0	0/0:10:0	0/0:11:0	0/0:4:0	0/0:11:0	0/0:10:0	0/0:10:0	0/0:9:0	0/0:7:0	0/0:13:0	0/0:13:0	0/0:13:0	0/0:22:0	0/0:4:0	0/0:8:0	1/1:23:23	0/0:12:0	0/0:7:0	0/0:8:0	0/0:7:1	0/0:7:0	0/0:7:0	0/0:13:0	0/0:4:0	0/0:9:0	0/0:10:0	0/0:28:0	0/0:9:0	0/0:13:0	0/0:9:0	0/0:29:0	0/0:25:0	0/0:25:0	0/0:7:0	1/1:8:8	0/0:9:0	0/0:13:0	0/0:6:0	0/0:6:0	0/0:8:0	0/0:9:0	0/0:8:0	0/0:9:0	0/0:14:0	0/0:13:0	0/0:8:0	0/0:8:0	0/0:8:0	0/0:4:0	0/0:7:0	0/0:11:0	0/0:7:0	0/0:10:0	0/0:10:0	0/0:8:0	0/0:12:0	0/0:8:0	0/0:6:0	0/0:3:0	0/0:9:0	0/0:8:0	0/0:5:0	0/0:7:0	0/0:5:0	0/0:7:0	0/0:5:0	0/0:4:0	0/0:10:0	0/0:9:0	0/0:7:0	0/0:4:0	0/0:11:0	0/0:11:0	1/1:7:7	0/0:6:0	1/1:4:4	1/1:3:3	1/1:9:9	1/1:8:8	0/0:13:0	0/0:6:0	0/0:12:0	1/1:5:5	0/0:7:0	0/0:13:0	0/0:6:0	0/0:8:0	0/0:8:0	0/0:6:0	0/0:7:0	1/1:13:13	0/0:7:0	0/0:8:0	0/0:10:0	0/0:10:0	0/0:12:0	0/0:8:0	0/0:7:0	0/0:6:0	0/0:15:0	0/0:6:0	0/0:12:0	0/0:9:0	1/1:8:8	0/0:11:0	0/0:9:0	1/1:14:14	0/0:12:0	0/0:17:0	0/0:7:0	0/0:6:0	0/0:8:0	1/1:7:7	0/0:7:0	0/0:6:0	0/0:10:0	0/0:10:0	0/0:5:0	0/0:12:0	0/0:7:0	0/0:11:0	1/1:4:4	0/0:13:0	1/1:8:8	0/0:13:0	0/0:10:0	0/0:9:0	0/0:11:0	0/0:10:0	0/0:11:0	0/0:9:0	0/0:7:0	0/0:8:0	0/0:10:0	0/0:7:0	0/0:5:0	0/0:15:0	0/0:12:0	0/0:11:0	0/0:5:0	0/0:13:0	0/0:7:0	0/0:14:0	0/0:26:0	0/0:3:0	0/0:8:0	0/0:2:0	0/0:6:0	0/0:2:0	0/0:6:0	0/0:8:0	0/0:14:0	0/0:15:0	0/0:12:0	0/0:23:0	0/0:5:0	0/0:12:0
CM008368.1	419310902	.	T	A	999	.	MQ=60;AC=18;AN=494	GT:DP:DV	./.:0:0	./.:0:0	0/0:10:0	0/0:13:0	./.:0:0	0/0:17:0	0/0:12:0	0/0:10:0	0/0:13:0	./.:1:0	0/0:10:0	0/0:20:0	0/0:15:0	0/0:14:0	0/0:12:0	0/0:21:0	0/0:8:0	0/0:15:0	0/0:8:0	0/0:8:0	./.:0:0	0/0:14:0	0/0:28:0	0/0:11:0	./.:0:0	./.:0:0	0/0:19:0	0/0:25:0	0/0:21:0	0/0:12:0	0/0:10:0	0/0:11:0	./.:0:0	0/0:7:0	0/0:10:0	0/0:10:0	0/0:29:0	0/0:9:0	0/0:27:0	./.:0:0	0/0:7:0	0/0:8:0	0/0:7:0	0/0:11:0	0/0:11:0	0/0:11:0	0/0:14:0	0/0:9:0	0/0:8:0	0/0:7:0	0/0:23:0	0/0:11:0	0/0:4:0	0/0:16:0	0/0:4:0	0/0:15:0	0/0:7:0	0/0:16:0	0/0:9:0	0/0:8:0	./.:0:0	0/0:34:0	0/0:7:0	0/0:4:0	0/0:5:0	./.:1:0	0/0:10:0	0/0:6:0	0/0:12:0	0/0:4:0	0/0:4:0	./.:0:0	0/0:32:0	0/0:8:0	0/0:9:0	./.:1:0	0/0:26:0	0/0:9:0	0/0:9:0	0/0:10:0	0/0:14:0	0/0:24:0	0/0:12:0	0/0:8:0	0/0:9:0	0/0:27:0	0/0:9:0	0/0:22:0	0/0:6:0	0/0:7:0	0/0:31:0	0/0:11:0	0/0:2:0	0/0:6:0	0/0:23:0	0/0:11:0	0/0:10:0	0/0:12:0	0/0:13:0	0/0:10:0	./.:0:0	0/0:10:0	0/0:10:0	0/0:9:0	0/0:29:1	0/0:10:0	./.:0:0	0/0:12:0	./.:1:0	0/0:9:0	0/0:32:0	./.:0:0	./.:1:0	0/0:10:0	0/0:3:0	0/0:10:0	0/0:14:0	0/0:5:0	0/0:2:0	./.:0:0	./.:0:0	0/0:4:0	./.:0:0	./.:0:0	./.:1:0	0/0:7:0	0/0:15:0	0/0:13:0	0/0:11:0	0/0:11:0	0/0:13:0	0/0:11:0	0/0:11:0	0/0:27:0	0/0:4:0	0/0:9:0	0/0:31:0	./.:1:0	./.:0:0	./.:1:0	0/0:4:0	0/0:5:0	0/0:10:0	0/0:8:0	0/0:5:0	0/0:7:0	0/0:13:0	0/0:25:0	./.:0:0	0/0:14:0	0/0:11:0	0/0:33:0	0/0:26:0	0/0:25:0	0/0:8:0	1/1:13:13	0/0:12:0	0/0:14:0	0/0:6:0	0/0:10:0	0/0:5:0	0/0:9:0	0/0:9:0	0/0:12:0	0/0:7:0	0/0:7:0	0/0:9:0	0/0:7:0	0/0:6:0	0/0:8:0	0/0:10:0	0/0:5:0	0/0:11:0	0/0:5:0	0/0:8:0	0/0:12:0	0/0:12:0	0/0:8:0	0/0:9:0	0/0:6:0	0/0:10:0	0/0:4:0	0/0:13:0	0/0:11:0	0/0:8:0	0/0:4:0	0/0:8:0	0/0:6:0	0/0:9:0	0/0:16:0	0/0:8:0	./.:0:0	0/0:9:0	0/0:8:0	1/1:12:12	0/0:3:0	1/1:8:8	1/1:7:7	1/1:13:13	1/1:9:9	0/0:12:0	0/0:6:0	0/0:15:0	1/1:8:8	0/0:14:0	0/0:10:0	0/0:8:0	0/0:12:0	0/0:13:0	0/0:11:0	0/0:12:0	1/1:11:11	0/0:9:0	0/0:4:0	0/0:8:0	0/0:14:0	0/0:10:0	0/0:4:0	0/0:7:0	0/0:11:0	0/0:13:0	0/0:9:0	0/0:9:0	0/0:5:0	1/1:4:4	0/0:10:0	0/0:11:0	0/0:9:0	0/0:14:0	0/0:19:0	0/0:8:0	0/0:6:0	0/0:5:0	0/0:2:0	0/0:10:0	0/0:13:0	0/0:6:0	0/0:13:0	0/0:5:0	0/0:10:0	0/0:7:0	0/0:7:0	0/0:8:0	0/0:12:0	0/0:8:0	0/0:9:0	0/0:9:0	0/0:10:0	0/0:9:0	0/0:10:0	0/0:16:0	0/0:8:0	0/0:12:0	0/0:9:0	0/0:6:0	0/0:6:0	0/0:5:0	0/0:12:0	0/0:12:0	0/0:3:0	0/0:16:0	0/0:14:0	0/0:8:0	0/0:12:0	0/0:26:0	0/0:4:0	0/0:7:0	0/0:7:0	0/0:6:0	0/0:4:0	0/0:4:0	0/0:8:0	0/0:12:0	./.:0:0	./.:0:0	./.:0:0	0/0:2:0	0/0:15:0
CM008368.1	419310985	.	A	T	999	.	MQ=60;AC=274;AN=434	GT:DP:DV	0/0:2:0	./.:0:0	0/0:13:0	0/0:9:0	0/0:2:0	0/0:12:0	0/0:8:0	./.:0:0	./.:0:0	0/0:4:0	0/0:10:0	1/1:17:17	0/0:14:0	./.:1:0	0/0:8:0	./.:1:0	./.:0:0	./.:0:0	0/0:2:0	./.:0:0	./.:0:0	0/0:2:0	0/0:28:0	1/1:11:11	0/0:2:0	./.:1:0	1/1:18:18	1/1:24:24	./.:1:0	0/0:4:0	1/1:14:14	0/0:2:0	0/0:5:0	1/1:8:8	./.:0:0	0/0:2:0	0/0:3:0	0/0:7:0	1/1:29:29	./.:1:0	./.:1:0	./.:0:0	./.:0:0	./.:1:0	1/1:7:7	0/0:10:0	0/0:15:0	0/0:2:0	0/0:3:0	1/1:8:8	0/0:26:0	./.:0:0	1/1:5:5	0/0:16:0	1/1:6:6	1/1:14:14	1/1:7:7	./.:1:0	./.:0:0	./.:1:0	./.:0:0	0/0:42:0	./.:1:0	0/0:7:0	0/0:5:0	./.:1:0	./.:1:0	./.:0:0	./.:0:0	0/0:2:0	0/0:6:0	./.:1:0	0/0:26:0	0/0:8:0	0/0:2:0	./.:0:0	1/1:31:31	1/1:4:4	0/0:9:0	./.:0:0	./.:0:0	0/0:5:0	0/0:2:0	1/1:6:6	1/1:8:8	1/1:22:22	1/1:6:6	./.:1:0	./.:1:0	0/0:13:0	./.:1:0	1/1:6:6	1/1:7:7	./.:0:0	0/0:18:0	1/1:14:14	0/0:2:0	./.:1:0	0/0:10:0	0/0:8:0	./.:1:0	0/0:2:0	0/0:3:0	./.:1:0	0/0:2:0	./.:1:0	./.:0:0	1/1:10:10	0/0:5:0	0/0:3:0	0/0:4:0	0/0:2:0	./.:0:0	0/0:2:0	0/0:7:0	0/0:9:0	0/0:11:0	./.:0:0	./.:0:0	0/0:2:0	./.:1:0	./.:0:0	./.:1:0	0/0:2:0	./.:0:0	0/0:2:0	./.:0:0	./.:1:0	0/0:2:0	./.:1:0	0/0:4:0	./.:0:0	./.:0:0	0/0:2:0	./.:1:0	0/0:2:0	1/1:25:25	0/0:2:0	./.:0:0	0/0:3:0	./.:0:0	./.:0:0	./.:1:0	./.:0:0	1/1:7:7	0/0:7:0	1/1:9:9	1/1:30:30	0/0:2:0	0/0:14:0	0/0:2:0	0/0:2:0	0/0:5:0	0/0:26:0	1/1:7:7	1/1:11:11	1/1:10:10	1/1:8:8	1/1:5:5	1/1:11:11	1/1:2:2	1/1:11:11	1/1:7:7	1/1:6:6	1/1:9:9	1/1:11:11	1/1:7:7	1/1:7:7	1/1:4:4	1/1:10:10	1/1:10:10	1/1:10:10	1/1:11:11	1/1:7:7	1/1:7:7	1/1:11:11	1/1:4:4	1/1:10:10	1/1:6:6	0/0:2:0	1/1:10:10	1/1:5:5	1/1:10:10	1/1:12:12	1/1:6:6	1/1:4:4	1/1:9:9	1/1:6:6	1/1:8:8	1/1:12:12	1/1:11:11	0/0:4:0	1/1:8:8	1/1:9:9	1/1:7:7	1/1:5:5	1/1:5:5	1/1:5:5	1/1:8:8	1/1:10:10	1/1:15:15	1/1:4:4	1/1:13:13	1/1:9:9	1/1:10:10	1/1:8:8	1/1:6:6	1/1:10:10	1/1:13:13	1/1:9:9	1/1:9:9	1/1:15:15	1/1:7:7	1/1:3:3	1/1:3:3	1/1:7:7	1/1:9:9	1/1:4:4	1/1:8:8	1/1:10:10	1/1:8:8	1/1:8:8	1/1:8:8	1/1:7:7	1/1:5:5	1/1:8:8	1/1:8:8	1/1:13:13	1/1:15:15	1/1:14:14	1/1:8:8	1/1:4:4	1/1:5:5	1/1:6:6	1/1:8:8	1/1:11:11	1/1:8:8	1/1:11:11	1/1:6:6	1/1:8:8	1/1:3:3	1/1:9:9	1/1:8:8	1/1:9:9	1/1:7:7	1/1:8:8	1/1:11:11	1/1:8:8	1/1:7:7	1/1:12:12	1/1:16:16	1/1:10:10	1/1:7:7	1/1:8:8	1/1:5:5	1/1:10:10	1/1:9:9	1/1:12:12	1/1:11:11	1/1:4:4	1/1:11:11	1/1:12:12	1/1:7:7	1/1:10:10	1/1:25:25	0/0:5:0	1/1:4:4	0/0:7:0	0/0:7:0	./.:0:0	0/0:5:0	0/0:7:0	0/0:14:0	0/0:6:0	./.:1:0	0/0:2:0	./.:0:0	0/0:2:0
CM008368.1	419310988	.	G	A	999	.	MQ=60;AC=18;AN=556	GT:DP:DV	0/0:8:0	0/0:5:0	0/0:14:0	0/0:10:0	0/0:6:0	0/0:12:0	0/0:8:0	0/0:11:0	0/0:10:0	0/0:9:0	0/0:10:0	0/0:20:0	0/0:14:0	0/0:12:0	0/0:10:0	0/0:20:0	0/0:10:0	0/0:7:0	0/0:11:0	0/0:9:0	0/0:12:0	0/0:11:0	0/0:27:0	0/0:11:0	0/0:11:0	0/0:11:0	0/0:19:0	0/0:26:0	0/0:22:0	0/0:15:0	0/0:13:0	0/0:7:0	0/0:12:0	0/0:9:0	0/0:12:0	0/0:9:0	0/0:28:0	0/0:6:0	0/0:32:0	0/0:7:0	0/0:4:0	0/0:8:0	0/0:6:0	0/0:9:0	0/0:7:0	0/0:9:0	0/0:14:0	0/0:10:0	0/0:9:0	0/0:9:0	0/0:28:0	0/0:10:0	0/0:5:0	0/0:16:0	0/0:6:0	0/0:14:0	0/0:7:0	0/0:17:0	0/0:8:0	0/0:8:0	0/0:10:0	0/0:41:0	0/0:6:0	0/0:8:0	0/0:5:0	0/0:8:0	0/0:10:0	0/0:9:0	0/0:11:0	0/0:5:0	0/0:6:0	0/0:9:0	0/0:23:0	0/0:7:0	0/0:10:0	0/0:8:0	0/0:31:0	0/0:6:0	0/0:9:0	0/0:8:0	0/0:12:0	0/0:23:0	0/0:14:0	0/0:8:0	0/0:8:0	0/0:21:0	0/0:9:0	0/0:23:0	0/0:4:0	0/0:13:0	0/0:24:0	0/0:5:0	0/0:7:0	0/0:5:0	0/0:20:0	0/0:17:0	0/0:11:0	0/0:9:0	0/0:10:0	0/0:8:0	0/0:6:0	0/0:7:0	0/0:11:0	0/0:9:0	0/0:31:0	0/0:12:0	0/0:6:0	0/0:11:0	0/0:28:0	0/0:9:0	0/0:39:0	0/0:10:0	0/0:5:0	0/0:7:0	0/0:7:0	0/0:8:0	0/0:11:0	0/0:5:0	0/0:9:0	0/0:12:0	0/0:5:0	0/0:5:0	0/0:7:0	0/0:9:0	0/0:2:0	0/0:9:0	0/0:6:0	0/0:11:0	0/0:10:0	0/0:13:0	0/0:13:0	0/0:8:0	0/0:11:0	0/0:21:0	0/0:4:0	0/0:5:0	0/0:28:0	0/0:8:0	0/0:5:0	0/0:8:0	0/0:4:0	0/0:3:0	0/0:11:0	0/0:8:0	0/0:6:0	0/0:6:0	0/0:10:0	0/0:34:0	0/0:13:0	0/0:14:0	0/0:12:0	0/0:33:0	0/0:31:0	0/0:23:0	0/0:8:0	1/1:10:10	0/0:9:0	0/0:12:0	0/0:7:0	0/0:12:0	0/0:3:0	0/0:11:0	0/0:8:0	0/0:6:0	0/0:10:0	0/0:12:0	0/0:9:0	0/0:9:0	0/0:5:0	0/0:10:0	0/0:10:0	0/0:11:0	0/0:12:0	0/0:8:0	0/0:7:0	0/0:11:0	0/0:6:0	0/0:11:0	0/0:6:0	0/0:3:0	0/0:14:0	0/0:6:0	0/0:11:0	0/0:12:0	0/0:7:0	0/0:5:0	0/0:9:0	0/0:7:0	0/0:8:0	0/0:13:0	0/0:11:0	0/0:10:0	0/0:9:0	0/0:8:0	1/1:8:8	0/0:5:0	1/1:5:5	1/1:5:5	1/1:8:8	1/1:9:9	0/0:16:0	0/0:5:0	0/0:13:0	1/1:9:9	0/0:12:0	0/0:9:0	0/0:8:0	0/0:11:0	0/0:15:0	0/0:10:0	0/0:9:0	1/1:15:15	0/0:8:0	0/0:3:0	0/0:4:0	0/0:7:0	0/0:8:0	0/0:5:0	0/0:11:0	0/0:13:0	0/0:8:0	0/0:9:0	0/0:10:0	0/0:7:0	1/1:7:7	0/0:9:0	0/0:11:0	0/0:12:0	0/0:15:0	0/0:14:0	0/0:9:0	0/0:4:0	0/0:5:0	0/0:9:0	0/0:10:0	0/0:11:0	0/0:11:0	0/0:10:0	0/0:5:0	0/0:10:0	0/0:4:0	0/0:10:0	0/0:8:0	0/0:10:0	0/0:7:0	0/0:9:0	0/0:12:0	0/0:8:0	0/0:7:0	0/0:12:0	0/0:17:0	0/0:10:0	0/0:8:0	0/0:11:0	0/0:7:0	0/0:10:0	0/0:8:0	0/0:12:0	0/0:13:0	0/0:4:0	0/0:13:0	0/0:13:0	0/0:8:0	0/0:14:0	0/0:27:0	0/0:4:0	0/0:5:0	0/0:5:0	0/0:7:0	0/0:2:0	0/0:4:0	0/0:7:0	0/0:14:0	0/0:10:0	0/0:4:0	0/0:12:0	0/0:2:0	0/0:16:0
CM008368.1	419311113	.	A	G	999	.	MQ=60;AC=28;AN=554	GT:DP:DV	0/0:11:0	0/0:4:0	0/0:11:0	0/0:13:0	0/0:5:0	0/0:14:0	0/0:10:0	0/0:11:0	0/0:9:0	0/0:9:0	0/0:7:0	0/0:30:0	0/0:10:0	0/0:11:0	0/0:12:0	0/0:15:0	0/0:10:0	0/0:6:0	0/0:11:0	0/0:13:0	0/0:7:0	0/0:11:0	0/0:30:0	0/0:13:0	0/0:11:0	0/0:10:0	0/0:22:0	0/0:29:0	0/0:31:0	0/0:15:0	0/0:10:0	0/0:10:0	0/0:12:0	0/0:9:0	0/0:10:0	0/0:9:0	0/0:36:0	0/0:8:0	0/0:31:0	0/0:7:0	0/0:10:0	0/0:4:0	0/0:11:0	0/0:3:0	0/0:8:0	0/0:8:0	0/0:16:0	0/0:10:0	0/0:10:0	0/0:5:0	0/0:32:0	0/0:6:0	0/0:7:0	0/0:8:0	0/0:5:0	0/0:12:0	0/0:6:0	0/0:12:0	0/0:4:0	0/0:5:0	0/0:6:0	0/0:29:0	0/0:7:0	0/0:6:0	0/0:9:0	0/0:4:0	0/0:13:0	0/0:6:0	0/0:9:0	0/0:5:0	0/0:5:0	0/0:10:0	0/0:27:0	0/0:9:0	0/0:9:0	0/0:7:0	0/0:31:0	0/0:10:0	0/0:7:0	0/0:6:0	0/0:12:0	0/0:27:0	0/0:12:0	0/0:9:0	0/0:10:0	0/0:27:0	0/0:8:0	0/0:27:0	0/0:7:0	0/0:11:0	0/0:25:0	0/0:5:0	0/0:7:0	0/0:10:0	0/0:10:0	0/0:11:0	0/0:10:0	0/0:4:0	0/0:13:0	0/0:7:0	0/0:9:0	0/0:12:0	0/0:11:0	0/0:9:0	0/0:32:0	0/0:9:0	0/0:4:0	0/0:8:0	0/0:24:0	0/0:10:0	0/0:29:0	0/0:8:0	0/0:10:0	0/0:9:0	0/0:13:0	0/0:8:0	0/0:9:0	0/0:14:0	0/0:7:0	0/0:13:0	0/0:7:0	0/0:3:0	0/0:6:0	0/0:8:0	0/0:5:0	0/0:14:0	0/0:7:0	0/0:10:0	0/0:11:0	0/0:13:0	0/0:12:0	0/0:12:0	0/0:9:0	0/0:31:0	0/0:7:0	0/0:6:0	1/1:19:19	0/0:8:0	0/0:2:0	0/0:6:0	0/0:6:0	0/0:8:0	0/0:8:0	0/0:9:0	0/0:11:0	0/0:9:0	0/0:11:0	0/0:37:0	0/0:5:0	0/0:17:0	0/0:17:0	0/0:37:0	0/0:35:0	0/0:21:0	0/0:5:0	1/1:12:12	0/0:9:0	0/0:7:0	0/0:6:0	0/0:11:0	0/0:3:0	0/0:13:0	0/0:9:0	0/0:8:0	0/0:10:0	0/0:8:0	0/0:8:0	0/0:13:0	0/0:12:0	0/0:5:0	0/0:13:0	0/0:13:0	0/0:13:0	0/0:4:0	0/0:5:0	0/0:8:0	0/0:14:0	0/0:4:0	0/0:8:0	0/0:7:0	0/0:13:0	0/0:6:0	0/0:11:0	0/0:12:0	0/0:8:0	0/0:5:0	0/0:14:0	0/0:9:0	0/0:9:0	0/0:13:0	0/0:6:0	0/0:9:0	0/0:9:0	0/0:4:0	1/1:11:11	0/0:6:0	1/1:10:10	1/1:6:6	1/1:8:8	1/1:10:10	0/0:15:0	0/0:13:0	0/0:13:0	1/1:7:7	0/0:12:0	0/0:11:0	0/0:8:0	0/0:8:0	0/0:10:0	0/0:8:0	0/0:9:0	1/1:9:9	0/0:12:0	0/0:5:0	0/0:3:0	0/0:9:0	0/0:8:0	0/0:7:0	0/0:10:0	0/0:10:0	0/0:9:0	0/0:11:0	0/0:12:0	0/0:4:0	1/1:9:9	0/0:7:0	0/0:14:0	1/1:10:10	0/0:10:0	0/0:11:0	0/0:9:0	0/0:7:0	0/0:6:0	1/1:8:8	0/0:10:0	0/0:12:0	0/0:9:0	0/0:8:0	0/0:8:0	0/0:8:0	0/0:4:0	0/0:8:0	1/1:6:6	0/0:7:0	1/1:5:5	0/0:11:0	0/0:8:0	0/0:9:0	0/0:7:0	0/0:7:0	0/0:11:0	0/0:15:0	0/0:10:0	0/0:7:0	0/0:7:0	0/0:13:0	0/0:14:0	0/0:7:0	0/0:14:0	0/0:7:0	0/0:18:0	0/0:13:0	0/0:10:0	0/0:8:0	0/0:33:0	0/0:5:0	0/0:7:0	0/0:6:0	0/0:4:0	0/0:7:0	0/0:4:0	0/0:8:0	0/0:13:0	0/0:13:0	0/0:9:0	0/0:18:0	./.:1:0	0/0:15:0
CM008368.1	419311167	.	C	A	999	.	MQ=60;AC=350;AN=554	GT:DP:DV	0/0:7:0	0/0:4:0	0/0:8:0	0/0:11:0	0/0:3:0	0/0:11:0	0/0:8:0	1/1:13:13	1/1:6:6	0/0:6:0	0/0:5:0	1/1:25:25	0/0:9:0	0/0:11:0	0/0:6:0	1/1:10:10	1/1:9:9	1/1:4:4	0/0:8:0	0/0:14:0	0/0:7:0	1/1:9:9	1/1:26:26	1/1:9:9	0/0:13:0	0/0:8:0	1/1:20:20	1/1:28:28	0/0:30:0	1/1:10:10	1/1:8:8	1/1:8:8	0/0:6:0	1/1:10:10	1/1:9:9	1/1:8:8	0/0:29:0	0/0:9:0	1/1:29:29	0/0:4:0	0/0:7:0	0/0:4:0	0/0:7:0	0/0:3:0	1/1:7:7	0/0:9:0	0/0:14:0	0/0:6:0	0/0:7:0	1/1:5:5	0/0:33:0	0/0:6:0	1/1:9:9	0/0:6:0	1/1:5:5	1/1:15:15	1/1:5:5	0/0:6:0	0/0:7:0	0/0:5:0	0/0:7:0	0/0:29:0	1/1:5:5	0/0:10:0	0/0:10:0	0/0:3:0	1/1:13:13	0/0:5:0	0/0:9:0	0/0:7:0	0/0:4:0	0/0:9:0	0/0:23:0	0/0:9:0	1/1:5:5	0/0:11:0	1/1:29:29	1/1:9:9	0/0:8:0	0/0:6:0	1/1:11:11	1/1:25:25	1/1:11:11	1/1:11:11	1/1:8:8	1/1:32:32	1/1:7:7	0/0:27:0	1/1:6:6	0/0:17:0	0/0:28:0	1/1:7:7	1/1:9:9	0/0:7:0	0/0:13:0	1/1:8:8	0/0:11:0	0/0:6:0	0/0:8:0	0/0:8:0	0/0:10:0	0/0:5:0	1/1:6:6	1/1:4:4	0/0:33:0	1/1:6:6	0/0:5:0	1/1:12:12	0/0:18:0	0/0:7:0	1/1:28:28	0/0:7:0	0/0:8:0	0/0:8:0	0/0:9:0	0/0:11:0	0/0:8:0	1/1:10:10	0/0:6:0	0/0:8:0	0/0:7:0	0/0:2:0	0/0:6:0	0/0:6:0	0/0:5:0	0/0:11:0	0/0:5:0	0/0:11:0	1/1:9:9	0/0:13:0	1/1:10:10	1/1:7:7	0/0:11:1	1/1:23:23	0/0:7:0	0/0:6:0	1/1:18:18	0/0:11:0	0/0:4:0	0/0:5:0	0/0:6:0	0/0:12:0	1/1:8:8	0/0:9:0	1/1:12:12	0/0:6:0	1/1:12:12	1/1:30:30	0/0:2:0	0/0:9:0	0/0:13:0	1/1:42:42	1/1:29:29	0/0:23:0	1/1:7:7	1/1:12:12	1/1:7:7	1/1:5:5	1/1:6:6	1/1:9:9	1/1:3:3	1/1:9:9	1/1:9:9	1/1:9:9	1/1:10:10	1/1:11:11	1/1:4:4	1/1:8:8	1/1:15:15	1/1:6:6	1/1:11:11	1/1:8:8	1/1:10:10	1/1:2:2	1/1:6:6	1/1:6:6	1/1:10:10	1/1:9:9	1/1:6:6	1/1:6:6	1/1:10:10	1/1:5:5	1/1:7:7	1/1:13:13	1/1:8:8	1/1:7:6	1/1:13:13	1/1:11:11	1/1:15:15	1/1:8:8	1/1:6:6	0/0:10:0	1/1:4:4	1/1:5:5	1/1:9:9	1/1:8:8	1/1:8:8	1/1:2:2	1/1:7:7	1/1:11:11	1/1:9:9	1/1:10:10	1/1:11:11	1/1:7:7	1/1:11:11	1/1:7:7	1/1:7:7	1/1:6:6	1/1:8:8	1/1:6:6	1/1:7:7	1/1:13:13	1/1:10:10	1/1:4:4	1/1:3:3	1/1:11:11	1/1:8:8	1/1:5:5	1/1:8:8	1/1:9:9	1/1:8:8	1/1:10:10	1/1:9:9	1/1:3:3	1/1:8:8	1/1:5:5	1/1:12:12	1/1:12:12	1/1:6:6	1/1:12:12	1/1:6:6	1/1:7:7	1/1:8:8	1/1:6:6	1/1:12:12	1/1:9:9	1/1:4:4	1/1:10:10	1/1:13:13	1/1:6:6	1/1:3:3	1/1:6:6	1/1:4:4	1/1:8:8	1/1:5:5	1/1:6:6	1/1:9:9	1/1:7:7	1/1:10:10	1/1:6:6	1/1:12:12	1/1:11:11	1/1:13:13	1/1:5:5	1/1:6:6	1/1:12:12	1/1:11:11	1/1:6:6	1/1:15:15	1/1:5:5	1/1:14:14	1/1:9:9	1/1:9:9	1/1:9:9	1/1:30:30	1/1:7:7	1/1:5:5	1/1:5:5	1/1:6:6	1/1:5:5	1/1:6:6	1/1:7:7	0/0:13:0	0/0:10:0	0/0:9:0	0/0:20:0	./.:1:1	1/1:16:16
CM008368.1	419311298	.	G	A	999	.	MQ=60;AC=350;AN=532	GT:DP:DV	0/0:6:0	./.:0:0	0/0:8:0	0/0:11:0	./.:1:0	0/0:6:0	0/0:10:0	1/1:9:9	1/1:9:9	0/0:3:0	0/0:10:0	1/1:31:31	0/0:4:0	0/0:11:0	0/0:7:0	1/1:8:8	1/1:9:9	1/1:7:7	0/0:6:0	0/0:13:0	0/0:2:0	1/1:9:9	1/1:21:21	1/1:6:6	0/0:9:0	./.:1:0	1/1:22:22	1/1:27:27	0/0:23:0	1/1:9:9	1/1:8:8	1/1:7:7	0/0:2:0	1/1:10:10	1/1:6:6	1/1:4:4	0/0:26:0	0/0:12:0	1/1:26:26	./.:1:0	0/0:11:0	0/0:7:0	0/0:9:0	0/0:8:0	1/1:8:8	0/0:9:0	0/0:11:0	0/0:10:0	0/0:9:0	1/1:9:9	0/0:37:0	0/0:7:0	1/1:5:4	0/0:6:0	1/1:7:7	1/1:10:10	1/1:4:4	0/0:5:0	0/0:3:0	0/0:6:0	0/0:3:0	0/0:18:0	1/1:5:5	0/0:11:0	0/0:11:0	./.:1:0	1/1:8:8	0/0:4:0	0/0:6:0	0/0:4:0	0/0:4:0	0/0:4:0	0/0:16:0	0/0:6:0	1/1:8:8	0/0:3:0	1/1:16:16	1/1:2:2	0/0:14:0	0/0:8:0	1/1:6:6	1/1:15:15	1/1:8:8	1/1:9:9	1/1:7:7	1/1:38:38	1/1:6:6	0/0:22:0	1/1:6:6	0/0:12:0	0/0:24:0	1/1:11:11	1/1:5:5	0/0:9:0	0/0:15:0	1/1:7:7	0/0:11:0	0/0:8:0	0/0:9:0	0/0:11:0	0/0:3:0	0/0:12:0	1/1:5:5	1/1:5:5	0/0:26:0	1/1:7:7	./.:1:0	1/1:9:9	0/0:6:0	0/0:12:0	1/1:35:35	0/0:4:0	0/0:3:0	0/0:9:0	0/0:7:0	0/0:11:0	0/0:10:0	1/1:10:10	./.:1:0	./.:1:0	0/0:2:0	0/0:2:0	./.:1:0	./.:0:0	0/0:3:0	0/0:12:0	0/0:8:0	0/0:10:0	1/1:11:11	0/0:14:0	1/1:11:11	1/1:8:8	0/0:6:0	1/1:19:19	0/0:7:0	0/0:8:0	1/1:17:17	0/0:5:0	0/0:2:0	0/0:3:0	0/0:8:0	0/0:11:0	1/1:6:6	0/0:6:0	1/1:12:12	0/0:3:0	1/1:6:6	1/1:23:23	./.:1:0	0/0:11:0	0/0:12:0	1/1:23:23	1/1:23:23	0/0:29:0	1/1:9:9	1/1:6:6	1/1:5:5	1/1:7:7	1/1:5:5	1/1:8:8	1/1:8:8	1/1:13:13	1/1:9:9	1/1:8:8	1/1:8:8	1/1:6:6	1/1:7:7	1/1:12:12	1/1:10:10	1/1:5:5	1/1:9:9	1/1:9:9	1/1:9:9	1/1:3:3	1/1:6:6	1/1:8:8	1/1:10:10	1/1:3:3	1/1:5:5	1/1:9:9	1/1:9:9	1/1:6:6	1/1:9:9	1/1:7:7	1/1:7:7	1/1:5:5	1/1:9:9	1/1:4:4	1/1:16:16	1/1:11:11	1/1:6:6	0/0:3:0	1/1:7:7	1/1:11:11	1/1:6:6	1/1:6:6	1/1:6:6	./.:1:1	1/1:10:10	1/1:4:4	1/1:7:7	1/1:16:16	1/1:7:7	1/1:5:5	1/1:12:12	1/1:8:8	1/1:7:7	1/1:7:7	1/1:5:5	1/1:8:8	1/1:3:3	1/1:5:5	1/1:10:10	1/1:3:3	1/1:4:4	1/1:10:10	1/1:3:3	1/1:5:5	1/1:9:9	1/1:6:6	1/1:11:11	1/1:7:7	1/1:9:9	1/1:5:5	1/1:8:8	1/1:5:5	1/1:7:7	1/1:10:10	1/1:7:7	1/1:10:10	1/1:3:3	1/1:4:4	1/1:4:4	1/1:5:5	1/1:6:6	1/1:9:9	1/1:9:9	1/1:12:12	1/1:11:11	1/1:13:13	1/1:4:4	1/1:9:9	1/1:7:7	1/1:7:7	1/1:7:7	1/1:8:8	1/1:7:7	1/1:7:7	1/1:7:7	1/1:7:7	1/1:9:9	1/1:11:11	1/1:10:10	1/1:3:3	1/1:5:5	1/1:7:7	1/1:9:9	1/1:4:4	1/1:13:13	1/1:4:4	1/1:10:10	1/1:7:7	1/1:8:8	1/1:9:9	1/1:15:15	1/1:4:4	1/1:3:3	1/1:5:5	1/1:5:5	1/1:7:7	1/1:4:4	1/1:6:6	0/0:15:0	0/0:8:0	0/0:11:0	0/0:22:0	1/1:7:7	1/1:18:18
CM008368.1	419311323	.	G	A	999	.	MQ=60;AC=274;AN=504	GT:DP:DV	0/0:2:0	./.:0:0	0/0:7:0	0/0:9:0	./.:0:0	0/0:8:0	0/0:10:0	0/0:9:0	0/0:9:0	./.:0:0	0/0:13:0	1/1:31:31	0/0:6:0	0/0:10:0	0/0:5:0	0/0:13:0	0/0:10:0	0/0:7:0	0/0:4:0	0/0:13:0	./.:1:0	0/0:10:0	0/0:21:0	1/1:5:5	0/0:4:0	./.:0:0	1/1:22:22	1/1:26:26	0/0:26:0	0/0:11:0	1/1:9:9	0/0:8:0	./.:1:0	1/1:9:9	0/0:5:0	0/0:3:0	0/0:27:0	0/0:13:0	1/1:21:21	./.:1:0	0/0:10:0	0/0:6:0	0/0:9:0	0/0:9:0	1/1:8:8	0/0:9:0	0/0:11:0	0/0:9:0	0/0:7:0	1/1:10:10	0/0:40:0	0/0:7:0	1/1:7:6	0/0:6:0	1/1:6:6	1/1:10:10	1/1:6:6	0/0:4:0	0/0:2:0	0/0:6:0	./.:1:0	0/0:18:0	0/0:6:0	0/0:10:0	0/0:12:0	./.:0:0	0/0:8:0	0/0:4:0	0/0:8:0	0/0:8:0	0/0:5:0	0/0:3:0	0/0:18:0	0/0:8:0	0/0:7:0	./.:1:0	1/1:19:19	1/1:2:2	0/0:15:0	0/0:9:0	0/0:5:0	0/0:18:0	0/0:8:0	1/1:10:10	1/1:8:8	1/1:36:36	1/1:7:7	0/0:25:0	0/0:6:0	0/0:13:0	0/0:23:0	1/1:11:11	1/1:5:5	0/0:8:0	0/0:13:0	1/1:6:6	0/0:8:0	0/0:8:0	0/0:8:0	0/0:11:0	./.:0:0	0/0:12:0	0/0:7:0	0/0:6:0	0/0:28:0	0/0:6:0	./.:1:0	1/1:9:9	./.:1:0	0/0:10:0	0/0:34:0	0/0:2:0	./.:1:0	0/0:9:0	0/0:11:0	0/0:9:0	0/0:11:1	0/0:11:0	./.:0:0	./.:1:0	./.:1:0	0/0:2:0	./.:0:0	./.:0:0	./.:1:0	0/0:13:0	0/0:9:0	0/0:11:0	0/0:11:0	0/0:14:0	0/0:11:0	0/0:8:0	0/0:4:0	0/0:20:0	0/0:7:0	0/0:9:0	1/1:19:19	./.:1:0	./.:1:0	./.:1:0	0/0:8:0	0/0:14:0	0/0:7:0	0/0:7:0	1/1:11:11	0/0:4:0	1/1:8:8	1/1:20:20	./.:0:0	0/0:12:0	0/0:12:0	0/0:27:0	0/0:22:0	0/0:25:0	1/1:10:10	1/1:5:5	1/1:6:6	1/1:9:9	1/1:7:7	1/1:7:7	1/1:9:9	1/1:13:13	1/1:8:8	1/1:10:10	1/1:6:6	1/1:8:8	1/1:8:8	1/1:12:12	1/1:13:13	1/1:5:5	1/1:7:7	1/1:13:13	1/1:10:10	1/1:3:3	1/1:6:6	1/1:7:7	1/1:9:9	1/1:5:5	1/1:4:4	1/1:10:10	1/1:9:9	1/1:8:8	1/1:8:8	1/1:8:8	1/1:7:7	1/1:4:4	1/1:12:12	1/1:4:4	1/1:12:12	1/1:13:13	1/1:5:5	0/0:2:0	1/1:7:7	1/1:11:11	1/1:4:4	1/1:6:6	1/1:6:6	./.:1:1	1/1:8:8	1/1:6:6	1/1:7:7	1/1:14:14	1/1:5:5	1/1:6:6	1/1:10:10	1/1:9:9	1/1:7:7	1/1:7:7	1/1:3:3	1/1:7:7	1/1:4:4	1/1:7:7	1/1:10:10	1/1:4:4	1/1:4:4	1/1:8:8	1/1:5:5	1/1:6:6	1/1:8:8	1/1:5:5	1/1:10:10	1/1:6:6	1/1:10:10	1/1:7:7	1/1:8:8	1/1:5:5	1/1:7:7	1/1:11:11	1/1:7:7	1/1:9:9	1/1:4:4	1/1:3:3	1/1:4:4	1/1:4:4	1/1:5:5	1/1:13:13	1/1:7:7	1/1:8:8	1/1:12:12	1/1:12:12	1/1:6:6	1/1:9:9	1/1:6:6	1/1:8:8	1/1:7:7	1/1:8:8	1/1:6:6	1/1:7:7	1/1:5:5	1/1:7:7	1/1:9:9	1/1:10:10	1/1:7:7	1/1:3:3	1/1:7:7	1/1:6:6	1/1:9:9	1/1:5:5	1/1:10:10	1/1:4:4	1/1:11:11	1/1:6:6	1/1:7:7	1/1:7:7	1/1:14:14	0/0:5:0	1/1:4:4	0/0:9:0	0/0:6:0	0/0:8:0	0/0:5:0	0/0:8:0	0/0:15:0	0/0:2:0	./.:1:0	0/0:3:0	0/0:9:0	0/0:18:0
CM008368.1	419311329	.	G	A	745	.	MQ=60;AC=8;AN=494	GT:DP:DV	./.:0:0	./.:0:0	0/0:5:0	0/0:10:0	./.:0:0	0/0:6:0	0/0:10:0	0/0:10:0	0/0:9:0	./.:0:0	0/0:14:0	0/0:34:0	0/0:6:0	0/0:12:0	0/0:6:0	0/0:13:0	0/0:10:0	0/0:7:0	0/0:4:0	0/0:16:0	./.:0:0	0/0:10:0	0/0:21:0	0/0:5:0	./.:0:0	./.:0:0	0/0:23:0	0/0:26:0	1/1:25:25	0/0:12:0	0/0:9:0	0/0:10:0	./.:0:0	0/0:12:0	0/0:6:0	0/0:3:0	1/1:27:27	0/0:12:0	0/0:22:0	./.:0:0	0/0:11:0	0/0:5:0	0/0:9:0	0/0:9:0	0/0:8:0	0/0:8:0	0/0:11:0	0/0:9:0	0/0:8:0	0/0:10:0	0/0:39:0	0/0:8:0	0/0:9:0	0/0:6:0	0/0:7:0	0/0:11:0	0/0:6:0	0/0:3:0	0/0:2:0	0/0:6:0	./.:0:0	0/0:17:0	0/0:5:0	0/0:11:0	0/0:11:0	./.:1:0	0/0:9:0	1/1:6:6	0/0:11:0	0/0:9:0	0/0:6:0	./.:0:0	0/0:19:0	0/0:8:0	0/0:7:0	./.:1:0	0/0:20:0	0/0:2:0	0/0:16:0	1/1:9:9	0/0:7:0	0/0:18:0	0/0:9:0	0/0:10:0	0/0:9:0	0/0:37:0	0/0:7:0	0/0:27:0	0/0:6:0	0/0:13:0	0/0:26:0	0/0:11:0	0/0:5:0	0/0:7:0	0/0:12:0	0/0:8:0	0/0:8:0	0/0:8:0	0/0:10:0	0/0:11:0	./.:0:0	0/0:13:0	0/0:7:0	0/0:6:0	0/0:28:0	0/0:7:0	./.:0:0	0/0:10:0	./.:0:0	0/0:10:0	0/0:35:0	./.:0:0	./.:0:0	0/0:10:0	0/0:9:0	0/0:10:0	0/0:11:0	0/0:10:0	./.:0:0	./.:0:0	./.:0:0	0/0:2:0	./.:0:0	./.:0:0	./.:0:0	0/0:15:0	0/0:9:0	0/0:10:0	0/0:11:0	0/0:13:0	0/0:12:0	0/0:8:0	0/0:5:0	0/0:18:0	0/0:6:0	0/0:9:0	0/0:19:0	./.:0:0	0/0:2:0	./.:0:0	0/0:8:0	0/0:12:0	0/0:6:0	0/0:9:0	0/0:11:0	0/0:6:0	0/0:8:0	0/0:23:0	./.:0:0	0/0:12:0	0/0:12:0	0/0:28:0	0/0:22:0	0/0:25:0	0/0:10:0	0/0:5:0	0/0:6:0	0/0:9:0	0/0:8:0	0/0:7:0	0/0:9:0	0/0:12:0	0/0:8:0	0/0:11:0	0/0:6:0	0/0:9:0	0/0:7:0	0/0:11:0	0/0:12:0	0/0:6:0	0/0:6:0	0/0:14:0	0/0:10:0	0/0:4:0	0/0:6:0	0/0:7:0	0/0:10:0	0/0:5:0	0/0:4:0	0/0:10:0	0/0:9:0	0/0:8:0	0/0:8:0	0/0:9:0	0/0:7:0	0/0:6:0	0/0:11:0	0/0:4:0	0/0:11:0	0/0:16:0	0/0:5:0	./.:0:0	0/0:7:0	0/0:11:0	0/0:5:0	0/0:6:0	0/0:6:0	0/0:3:0	0/0:8:0	0/0:6:0	0/0:7:0	0/0:12:0	0/0:6:0	0/0:7:0	0/0:12:0	0/0:10:0	0/0:7:0	0/0:8:0	0/0:3:0	0/0:7:0	0/0:5:0	0/0:8:0	0/0:10:0	0/0:4:0	0/0:5:0	0/0:8:0	0/0:5:0	0/0:6:0	0/0:8:0	0/0:4:0	0/0:10:0	0/0:7:0	0/0:11:0	0/0:9:0	0/0:11:0	0/0:5:0	0/0:7:0	0/0:12:0	0/0:6:0	0/0:10:0	0/0:4:0	0/0:3:0	0/0:4:0	0/0:4:0	0/0:5:0	0/0:14:0	0/0:7:0	0/0:8:0	0/0:13:0	0/0:12:0	0/0:7:0	0/0:9:0	0/0:5:0	0/0:8:0	0/0:7:0	0/0:7:0	0/0:7:0	0/0:8:0	0/0:5:0	0/0:7:0	0/0:8:0	0/0:10:0	0/0:6:0	0/0:3:0	0/0:8:0	0/0:5:0	0/0:8:0	0/0:5:0	0/0:11:0	0/0:5:0	0/0:14:0	0/0:6:0	0/0:8:0	0/0:7:0	0/0:19:0	0/0:5:0	0/0:2:0	0/0:8:0	0/0:7:0	0/0:8:0	0/0:5:0	0/0:8:0	0/0:15:0	./.:0:0	./.:0:0	./.:0:0	0/0:9:0	0/0:19:0
CM008368.1	419311337	.	G	T	999	.	MQ=60;AC=32;AN=526	GT:DP:DV	./.:1:0	./.:1:0	0/0:5:0	0/0:10:0	./.:1:0	1/1:8:8	1/1:10:10	0/0:9:0	0/0:10:0	./.:0:0	1/1:14:14	0/0:34:0	0/0:6:0	0/0:10:0	1/1:5:5	0/0:13:0	0/0:10:0	0/0:7:0	1/1:4:4	0/0:17:0	0/0:3:0	0/0:10:0	0/0:22:0	0/0:5:0	./.:1:0	./.:0:0	0/0:22:0	0/0:26:0	0/0:23:0	0/0:12:0	0/0:10:0	0/0:10:0	./.:1:0	0/0:11:0	0/0:5:0	0/0:3:0	0/0:25:0	0/0:14:0	0/0:23:0	./.:1:0	0/0:9:0	0/0:5:0	0/0:8:0	0/0:9:0	0/0:7:0	1/1:8:8	1/1:11:11	0/0:10:0	0/0:8:0	0/0:11:0	1/1:36:36	0/0:9:0	0/0:10:1	1/1:5:5	0/0:5:0	0/0:11:0	0/0:5:0	0/0:2:0	0/0:2:0	0/0:6:0	./.:1:0	0/0:19:0	0/0:6:0	0/0:9:0	0/0:9:0	0/0:3:0	0/0:10:0	0/0:6:0	0/0:11:0	0/0:7:0	0/0:5:0	0/0:2:0	0/0:19:0	0/0:10:0	0/0:7:0	0/0:2:0	0/0:17:0	0/0:2:0	1/1:15:15	0/0:9:0	0/0:6:0	0/0:17:0	0/0:9:0	0/0:8:0	0/0:8:0	0/0:37:0	0/0:6:0	0/0:26:0	0/0:6:0	1/1:13:13	1/1:25:25	0/0:10:0	0/0:5:0	0/0:8:0	1/1:11:11	0/0:8:0	0/0:9:0	0/0:7:0	1/1:11:11	0/0:11:0	0/0:2:0	0/0:12:0	0/0:7:0	0/0:6:0	0/0:28:0	0/0:7:0	./.:1:0	0/0:10:0	0/0:4:0	0/0:10:0	0/0:34:0	0/0:5:0	./.:0:0	0/0:10:0	0/0:10:0	0/0:10:0	0/0:13:0	0/0:10:0	0/0:3:0	./.:0:0	./.:0:0	0/0:2:0	0/0:3:0	./.:0:0	0/0:2:0	0/0:16:0	0/0:9:0	0/0:12:0	0/0:9:0	0/0:12:0	0/0:12:0	0/0:8:0	0/0:4:0	0/0:17:0	0/0:7:0	0/0:8:0	0/0:17:0	0/0:3:0	0/0:3:0	0/0:3:0	0/0:7:0	0/0:14:0	0/0:6:0	0/0:8:0	0/0:9:0	1/1:7:7	0/0:7:0	0/0:20:0	./.:1:0	1/1:10:10	0/0:12:0	0/0:28:0	0/0:22:0	0/0:25:0	0/0:9:0	0/0:5:0	0/0:7:0	0/0:7:0	0/0:8:0	0/0:5:0	0/0:8:0	0/0:12:0	0/0:8:0	0/0:13:0	0/0:7:0	0/0:8:0	0/0:8:0	0/0:11:0	0/0:11:0	0/0:5:0	0/0:8:0	0/0:13:0	0/0:9:0	0/0:4:0	0/0:7:0	0/0:7:0	0/0:7:0	0/0:4:0	0/0:3:0	0/0:9:0	0/0:8:0	0/0:8:0	0/0:8:0	0/0:9:0	0/0:9:0	0/0:5:0	0/0:12:0	0/0:4:0	0/0:12:0	0/0:14:0	0/0:4:0	0/0:3:0	0/0:8:0	0/0:11:0	0/0:5:0	0/0:7:0	0/0:6:0	0/0:3:0	0/0:8:0	0/0:6:0	0/0:8:0	0/0:12:0	0/0:4:0	0/0:7:0	0/0:12:0	0/0:9:0	0/0:7:0	0/0:8:0	0/0:2:0	0/0:7:0	0/0:4:0	0/0:8:0	0/0:9:0	0/0:5:0	0/0:5:0	0/0:8:0	0/0:5:0	0/0:4:0	0/0:7:0	0/0:5:0	0/0:9:0	0/0:5:0	0/0:11:0	0/0:7:0	0/0:9:0	0/0:5:0	0/0:7:0	0/0:9:0	0/0:6:0	0/0:9:0	0/0:4:0	0/0:2:0	0/0:4:0	0/0:5:0	0/0:6:0	0/0:12:0	0/0:7:0	0/0:9:0	0/0:12:0	0/0:12:0	0/0:7:0	0/0:9:0	0/0:5:0	0/0:9:0	0/0:7:0	0/0:6:0	0/0:9:0	0/0:9:0	0/0:3:0	0/0:5:0	0/0:9:0	0/0:10:0	0/0:7:0	0/0:2:0	0/0:6:0	0/0:4:0	0/0:10:0	0/0:5:0	0/0:10:0	0/0:4:0	0/0:13:0	0/0:7:0	0/0:8:0	0/0:7:0	0/0:18:0	0/0:4:0	0/0:5:0	0/0:8:0	0/0:6:0	0/0:8:0	0/0:5:0	0/0:8:0	0/0:16:0	0/0:7:0	0/0:12:0	0/0:24:0	0/0:9:0	0/0:20:0
CM008368.1	419311491	.	A	G	999	.	MQ=60;AC=84;AN=554	GT:DP:DV	0/0:7:0	0/0:5:0	0/0:14:0	0/0:13:0	0/0:9:0	0/0:6:0	0/0:12:0	0/0:11:0	0/0:9:0	0/0:9:0	0/0:18:0	1/1:22:22	0/0:9:0	0/0:10:0	0/0:11:0	0/0:10:0	0/0:11:0	0/0:6:0	0/0:8:0	0/0:15:0	0/0:6:0	0/0:11:0	0/0:25:0	0/0:5:0	0/0:10:0	0/0:6:0	1/1:16:16	1/1:24:24	0/0:31:0	0/0:8:0	0/0:8:0	0/0:8:0	0/0:5:0	0/0:7:0	0/0:8:0	0/0:4:0	0/0:22:0	0/0:13:0	0/0:23:0	0/0:9:0	0/0:7:0	0/0:10:0	0/0:7:0	0/0:13:0	0/0:12:0	0/0:6:0	0/0:16:0	0/0:6:0	0/0:8:0	0/0:6:0	0/0:25:0	0/0:6:0	0/0:14:0	0/0:3:0	0/0:7:0	0/0:9:0	0/0:4:0	0/0:11:0	0/0:5:0	0/0:5:0	0/0:4:0	0/0:29:0	0/0:13:0	0/0:11:0	0/0:10:0	0/0:6:0	0/0:4:0	0/0:5:0	0/0:15:0	0/0:9:0	0/0:5:0	0/0:6:0	0/0:15:0	0/0:10:0	0/0:12:0	0/0:7:0	1/1:31:31	0/0:12:0	0/0:10:0	0/0:7:0	0/0:5:0	0/0:17:0	0/0:11:0	0/0:10:0	0/0:11:0	0/0:26:0	0/0:5:0	0/0:31:0	0/0:13:0	0/0:8:0	0/0:35:0	0/0:10:0	0/0:12:0	0/0:7:0	0/0:15:0	0/0:11:0	0/0:10:0	0/0:9:0	0/0:5:0	0/0:9:0	0/0:7:0	0/0:13:0	0/0:5:0	0/0:9:0	0/0:32:0	0/0:2:0	0/0:10:0	0/0:11:0	0/0:21:0	0/0:6:0	0/0:33:0	0/0:8:0	0/0:9:0	0/0:4:0	0/0:6:0	0/0:11:0	0/0:13:0	0/0:8:0	0/0:6:0	0/0:5:0	0/0:5:0	0/0:7:0	0/0:7:0	0/0:11:0	0/0:4:0	0/0:15:0	0/0:11:0	0/0:11:0	0/0:9:0	0/0:8:0	0/0:13:0	0/0:5:0	0/0:8:0	0/0:23:0	0/0:8:0	0/0:10:0	0/0:23:0	0/0:9:0	0/0:8:0	0/0:2:0	0/0:4:0	0/0:4:0	0/0:10:0	0/0:9:0	0/0:11:0	0/0:3:0	0/0:13:0	0/0:26:0	0/0:3:0	0/0:11:0	0/0:2:0	0/0:28:0	0/0:22:0	0/0:28:0	0/0:3:0	0/0:13:0	0/0:6:0	1/1:6:6	0/0:16:0	0/0:4:0	1/1:10:10	0/0:10:0	1/1:8:8	0/0:7:0	0/0:13:0	0/0:11:0	0/0:9:0	./.:1:0	0/0:11:0	1/1:7:7	1/1:6:6	0/0:7:0	1/1:3:3	1/1:7:7	1/1:7:7	1/1:7:7	1/1:11:11	1/1:4:4	1/1:6:6	0/0:6:0	1/1:7:7	1/1:16:16	1/1:10:10	0/0:6:0	0/0:8:0	0/0:6:0	0/0:9:0	0/0:8:0	1/1:11:11	0/0:7:0	0/0:6:0	0/0:10:0	0/0:8:0	0/0:10:0	0/0:7:0	0/0:6:0	0/0:9:1	0/0:5:0	0/0:6:0	0/0:14:0	0/0:10:0	0/0:10:0	0/0:9:0	0/0:7:0	1/1:14:14	0/0:10:0	1/1:6:6	0/0:7:0	1/1:9:9	0/0:7:1	0/0:5:0	0/0:13:0	0/0:6:1	0/0:11:0	0/0:9:0	0/0:12:0	1/1:9:9	1/1:7:7	1/1:7:7	1/1:4:4	0/0:8:0	0/0:8:0	0/0:10:0	0/0:5:0	0/0:9:0	1/1:7:7	0/0:10:0	0/0:8:0	1/1:9:9	1/1:16:16	1/1:4:4	0/0:10:0	1/1:8:8	0/0:9:0	0/0:11:0	0/0:8:0	1/1:5:5	0/0:12:0	0/0:6:0	0/0:12:0	1/1:5:5	1/1:9:9	0/0:5:0	0/0:8:0	0/0:8:0	1/1:3:3	0/0:7:0	1/1:6:6	0/0:6:0	0/0:4:0	1/1:9:9	0/0:12:0	0/0:12:0	0/0:5:0	0/0:9:0	1/1:13:13	0/0:7:0	0/0:10:0	1/1:10:10	0/0:3:0	0/0:10:0	0/0:8:0	1/1:8:8	0/0:7:0	0/0:19:0	0/0:7:0	1/1:5:5	0/0:4:0	0/0:6:0	0/0:5:0	0/0:8:0	0/0:7:0	0/0:7:0	0/0:13:0	0/0:14:0	0/0:28:0	0/0:13:0	0/0:24:0
CM008368.1	419311583	.	G	C	999	.	MQ=60;AC=84;AN=552	GT:DP:DV	0/0:5:0	0/0:7:0	0/0:9:0	0/0:16:0	0/0:12:0	0/0:3:0	0/0:12:0	0/0:7:0	0/0:11:0	0/0:8:0	0/0:14:0	1/1:24:24	0/0:9:0	0/0:9:0	0/0:8:0	0/0:7:0	0/0:11:0	0/0:8:0	0/0:9:0	0/0:12:0	0/0:8:0	0/0:13:0	0/0:24:0	0/0:7:0	0/0:8:0	0/0:5:0	1/1:15:15	1/1:20:20	0/0:25:0	0/0:10:0	0/0:7:0	0/0:11:0	0/0:7:0	0/0:6:0	0/0:7:0	0/0:12:0	0/0:28:0	0/0:11:0	0/0:21:0	0/0:9:0	0/0:9:0	0/0:7:0	0/0:8:0	0/0:16:0	0/0:10:0	0/0:9:0	0/0:17:0	0/0:10:0	0/0:11:0	0/0:8:0	0/0:26:0	0/0:7:0	0/0:12:0	0/0:8:0	0/0:7:0	0/0:11:0	0/0:3:0	0/0:11:0	0/0:8:0	0/0:7:0	0/0:7:0	0/0:29:0	0/0:11:0	0/0:8:0	0/0:10:0	0/0:7:0	0/0:5:0	0/0:10:0	0/0:16:0	0/0:11:0	0/0:4:0	0/0:7:0	0/0:12:0	0/0:15:0	0/0:10:0	0/0:7:0	1/1:30:30	0/0:13:0	0/0:12:0	0/0:10:0	0/0:8:0	0/0:23:0	0/0:10:0	0/0:15:0	0/0:8:0	0/0:28:0	0/0:7:0	0/0:31:0	0/0:8:0	0/0:6:0	0/0:32:0	0/0:16:0	0/0:10:0	0/0:9:0	0/0:14:0	0/0:9:0	0/0:9:0	0/0:8:0	0/0:7:0	0/0:12:0	0/0:7:0	0/0:10:0	0/0:10:0	0/0:9:0	0/0:34:0	0/0:2:0	0/0:7:0	0/0:7:0	0/0:18:0	0/0:8:0	0/0:32:0	0/0:4:0	0/0:10:0	0/0:6:0	0/0:9:0	0/0:8:0	0/0:12:0	0/0:12:0	0/0:7:0	0/0:6:0	0/0:6:0	0/0:12:0	0/0:11:0	0/0:14:0	0/0:8:0	0/0:14:0	0/0:6:0	0/0:13:0	0/0:6:0	0/0:5:0	0/0:14:0	0/0:8:0	0/0:10:0	0/0:33:0	0/0:7:0	0/0:12:0	0/0:20:0	0/0:12:0	0/0:11:0	0/0:2:0	0/0:5:0	0/0:10:0	0/0:14:0	0/0:9:0	0/0:8:0	0/0:8:0	0/0:9:0	0/0:18:0	0/0:11:0	0/0:12:0	0/0:7:0	0/0:27:0	0/0:19:0	0/0:24:0	0/0:8:1	0/0:9:0	0/0:7:0	1/1:10:10	0/0:15:0	0/0:3:0	1/1:6:6	0/0:12:0	1/1:4:4	0/0:8:0	0/0:13:0	0/0:11:0	0/0:7:0	0/0:6:0	0/0:8:0	1/1:5:5	1/1:6:6	0/0:12:0	1/1:5:5	1/1:9:9	1/1:10:10	1/1:8:8	1/1:8:8	1/1:6:6	1/1:3:3	0/0:6:0	1/1:8:8	1/1:13:13	1/1:8:8	0/0:5:1	0/0:7:0	0/0:10:0	0/0:8:0	0/0:10:0	1/1:7:7	0/0:13:0	0/0:11:0	0/0:9:0	0/0:10:0	0/0:8:0	0/0:10:0	0/0:7:0	0/0:11:0	0/0:4:0	0/0:9:0	0/0:12:0	0/0:7:0	0/0:7:0	0/0:8:0	0/0:7:0	1/1:9:9	0/0:9:0	1/1:6:6	0/0:6:0	1/1:5:5	0/0:8:0	0/0:8:0	0/0:8:0	0/0:7:0	0/0:12:0	0/0:11:0	0/0:8:0	1/1:7:7	1/1:6:6	1/1:4:4	1/1:5:5	0/0:9:0	0/0:6:0	0/0:12:0	0/0:12:0	0/0:3:0	1/1:5:5	0/0:10:0	0/0:6:0	1/1:9:9	1/1:12:12	1/1:8:8	0/0:10:0	1/1:5:5	0/0:3:0	0/0:8:0	0/0:10:0	1/1:7:7	0/0:7:0	0/0:5:0	0/0:7:0	1/1:5:5	1/1:5:5	0/0:5:0	0/0:8:0	0/0:9:0	1/1:7:7	0/0:11:0	1/1:8:8	./.:1:1	0/0:6:0	1/1:8:8	0/0:10:0	0/0:7:0	./.:1:0	0/0:6:0	1/1:4:4	0/0:10:0	0/0:9:0	1/1:10:10	0/0:7:0	0/0:9:0	0/0:7:0	1/1:9:9	0/0:11:0	0/0:21:0	0/0:3:0	1/1:5:5	0/0:6:0	0/0:7:0	0/0:7:0	0/0:10:0	0/0:5:0	0/0:7:0	0/0:16:0	0/0:14:0	0/0:28:0	0/0:19:0	0/0:30:0
CM008368.1	419311616	.	G	A	999	.	MQ=60;AC=274;AN=554	GT:DP:DV	0/0:6:0	0/0:8:0	0/0:11:0	0/0:14:0	0/0:13:0	0/0:5:0	0/0:16:0	0/0:8:0	0/0:11:0	0/0:6:0	0/0:9:0	1/1:23:23	0/0:11:0	0/0:12:0	0/0:14:0	0/0:8:0	0/0:9:0	0/0:8:0	0/0:8:0	0/0:10:0	0/0:9:0	0/0:11:0	0/0:27:0	1/1:6:6	0/0:5:0	0/0:9:0	1/1:19:19	1/1:19:19	0/0:20:0	0/0:12:0	1/1:7:7	0/0:15:0	0/0:6:0	1/1:5:5	0/0:5:0	0/0:14:0	0/0:29:0	0/0:11:0	1/1:20:20	0/0:10:0	0/0:8:0	0/0:5:0	0/0:7:0	0/0:16:0	1/1:8:8	0/0:11:0	0/0:19:0	0/0:10:0	0/0:11:0	1/1:9:9	0/0:28:0	0/0:8:0	1/1:7:7	0/0:9:0	1/1:6:6	1/1:12:12	1/1:4:4	0/0:11:0	0/0:10:0	0/0:6:0	0/0:7:0	0/0:27:0	0/0:11:0	0/0:8:0	0/0:11:0	0/0:9:0	0/0:8:0	0/0:12:0	0/0:17:0	0/0:11:0	0/0:4:0	0/0:6:0	0/0:15:0	0/0:14:0	0/0:9:0	0/0:7:0	1/1:35:35	1/1:8:8	0/0:10:0	0/0:8:0	0/0:9:0	0/0:22:0	0/0:11:0	1/1:12:12	1/1:11:11	1/1:31:31	1/1:6:6	0/0:33:0	0/0:8:0	0/0:6:0	0/0:26:0	1/1:10:10	1/1:11:11	0/0:11:0	0/0:12:1	1/1:8:8	0/0:10:0	0/0:10:0	0/0:9:0	0/0:11:0	0/0:8:0	0/0:9:0	0/0:12:0	0/0:7:0	0/0:35:0	0/0:2:0	0/0:7:0	1/1:9:9	0/0:17:0	0/0:6:0	0/0:27:0	0/0:5:0	0/0:10:0	0/0:5:0	0/0:10:0	0/0:8:0	0/0:12:0	0/0:13:0	0/0:9:0	0/0:7:0	0/0:10:0	0/0:11:0	0/0:12:0	0/0:13:0	0/0:7:0	0/0:15:0	0/0:8:0	0/0:10:0	0/0:6:0	0/0:5:0	0/0:12:0	0/0:7:0	0/0:10:0	0/0:30:0	0/0:7:0	0/0:12:0	1/1:22:22	0/0:10:0	0/0:13:0	0/0:2:0	0/0:6:0	0/0:11:0	0/0:14:0	0/0:9:0	1/1:8:8	0/0:7:0	1/1:7:7	1/1:17:17	0/0:11:0	0/0:15:0	0/0:7:0	0/0:32:0	0/0:19:0	0/0:22:0	1/1:7:7	1/1:6:6	1/1:6:6	1/1:7:7	1/1:11:11	1/1:2:2	1/1:5:5	1/1:9:9	1/1:4:4	1/1:7:7	1/1:12:12	1/1:11:11	1/1:6:6	1/1:9:9	1/1:9:9	1/1:3:3	1/1:7:7	1/1:9:9	1/1:8:8	1/1:11:11	1/1:8:8	1/1:8:8	1/1:8:8	1/1:6:6	1/1:4:4	1/1:6:6	1/1:10:10	1/1:11:11	1/1:7:7	1/1:4:4	1/1:6:6	1/1:10:10	1/1:7:7	1/1:10:10	1/1:8:8	1/1:12:12	1/1:9:9	0/0:7:0	1/1:8:8	1/1:7:7	1/1:11:11	1/1:7:7	1/1:8:8	1/1:4:4	1/1:11:11	1/1:10:10	1/1:8:8	1/1:8:8	1/1:8:8	1/1:8:8	1/1:6:6	1/1:6:6	1/1:7:7	1/1:5:5	1/1:4:4	1/1:7:7	1/1:7:7	1/1:8:8	1/1:7:7	1/1:9:9	1/1:7:7	1/1:9:9	1/1:6:6	1/1:2:2	1/1:4:4	1/1:5:5	1/1:9:9	1/1:5:5	1/1:10:10	1/1:12:12	1/1:5:5	1/1:9:9	1/1:5:5	1/1:6:6	1/1:7:7	1/1:8:8	1/1:9:9	1/1:7:7	1/1:9:9	1/1:5:5	1/1:9:9	1/1:12:12	1/1:5:5	1/1:6:6	1/1:6:6	1/1:9:9	1/1:7:7	1/1:6:6	1/1:6:6	1/1:8:8	1/1:8:8	1/1:7:7	1/1:10:10	1/1:7:7	1/1:2:2	1/1:6:6	1/1:8:8	1/1:7:7	1/1:6:6	./.:0:0	1/1:7:7	1/1:6:6	1/1:8:8	1/1:6:6	1/1:11:11	1/1:8:8	1/1:9:9	1/1:7:7	1/1:7:7	1/1:9:9	1/1:22:22	0/0:4:0	1/1:5:5	0/0:8:0	0/0:6:0	0/0:7:0	0/0:10:0	0/0:7:0	0/0:8:0	0/0:17:0	0/0:12:0	0/0:26:0	0/0:20:0	0/0:28:0
CM008368.1	419311621	.	G	A	999	.	MQ=60;AC=73;AN=554	GT:DP:DV	0/0:4:0	0/0:8:0	0/0:11:0	0/0:14:0	0/0:13:0	0/0:5:0	0/0:17:0	1/1:9:9	1/1:9:9	0/0:8:0	0/0:9:0	0/0:24:0	0/0:12:0	0/0:13:0	0/0:15:0	1/1:8:8	1/1:8:8	1/1:9:9	0/0:8:0	0/0:8:0	0/0:9:0	1/1:11:11	1/1:25:25	0/0:6:0	0/0:5:0	0/0:8:0	0/0:19:0	0/0:19:0	0/0:22:0	1/1:12:12	0/0:8:0	1/1:14:14	0/0:6:0	0/0:6:0	1/1:5:5	1/1:13:13	0/0:30:0	0/0:12:0	0/0:21:0	0/0:10:0	0/0:9:0	0/0:5:0	0/0:6:0	0/0:16:0	0/0:9:0	0/0:11:0	0/0:20:0	0/0:10:0	0/0:11:0	0/0:9:0	0/0:28:0	0/0:8:0	0/0:8:0	0/0:8:0	0/0:6:0	0/0:13:0	0/0:5:0	0/0:12:0	0/0:10:0	0/0:6:0	0/0:7:0	0/0:27:0	1/1:10:10	0/0:9:0	0/0:11:0	0/0:9:0	1/1:8:7	0/0:12:0	0/0:18:0	0/0:11:0	0/0:4:0	0/0:6:0	0/0:15:0	0/0:12:0	0/1:7:4	0/0:7:0	0/0:36:0	0/0:10:0	0/0:10:0	0/0:8:0	1/1:9:9	1/1:20:20	1/1:10:10	0/0:11:0	0/0:12:0	0/0:32:0	0/0:7:0	0/0:31:0	1/1:8:8	0/0:6:0	0/0:25:0	0/0:9:0	0/0:12:0	0/0:11:0	0/0:11:0	0/0:8:0	0/0:10:0	0/0:11:0	0/0:9:0	0/0:11:0	0/0:8:0	0/0:8:0	1/1:11:11	1/1:7:7	0/0:34:0	1/1:2:2	0/0:7:0	0/0:9:0	0/0:18:0	0/0:5:0	1/1:27:27	0/0:5:0	0/0:10:0	0/0:5:0	0/0:10:0	0/0:9:0	0/0:12:0	1/1:12:12	0/0:10:0	0/0:7:0	0/0:11:0	0/0:11:0	0/0:12:0	0/0:13:0	0/0:9:0	0/0:15:0	0/0:8:0	0/0:10:0	1/1:6:6	0/0:6:0	1/1:9:9	1/1:7:7	0/0:10:0	1/1:28:28	0/0:7:0	0/0:10:0	0/0:24:0	0/0:10:0	0/0:13:0	0/0:2:0	0/0:6:0	0/0:11:0	1/1:14:14	0/0:9:0	0/0:10:0	0/0:6:0	0/0:7:0	0/0:18:0	0/0:13:0	0/0:14:0	0/0:7:0	1/1:30:30	1/1:19:19	0/0:19:0	0/0:7:0	0/0:6:0	0/0:7:0	0/0:7:0	0/0:11:0	0/0:2:0	0/0:5:0	0/0:9:0	0/0:4:0	0/0:7:0	0/0:13:0	0/0:11:0	0/0:6:0	0/0:10:0	0/0:9:0	0/0:2:0	0/0:7:0	0/0:9:0	0/0:9:0	0/0:11:0	0/0:9:0	0/0:7:0	0/0:8:0	0/0:7:0	0/0:4:0	0/0:7:0	0/0:9:0	0/0:11:0	0/0:7:0	0/0:6:0	0/0:7:0	0/0:10:0	0/0:7:0	0/0:10:0	0/0:8:0	0/0:13:0	0/0:9:0	0/0:7:0	0/0:8:0	0/0:7:0	0/0:11:0	0/0:7:0	0/0:9:0	0/0:4:0	0/0:11:0	0/0:10:0	0/0:11:0	0/0:8:0	0/0:8:0	0/0:9:0	0/0:7:0	0/0:5:0	0/0:8:0	0/0:5:0	0/0:6:0	0/0:7:0	0/0:8:0	0/0:9:0	0/0:7:0	0/0:10:0	0/0:9:0	0/0:9:0	0/0:5:0	0/0:2:0	0/0:4:0	0/0:6:0	0/0:9:0	0/0:5:0	0/0:10:0	0/0:12:0	0/0:5:0	0/0:10:0	0/0:7:0	0/0:6:0	0/0:8:0	0/0:9:0	0/0:9:0	0/0:7:0	0/0:10:0	0/0:5:0	0/0:9:0	0/0:13:0	0/0:5:0	0/0:7:0	0/0:7:0	0/0:9:0	0/0:7:0	0/0:7:0	0/0:7:0	0/0:8:0	0/0:8:0	0/0:9:0	0/0:11:0	0/0:6:0	0/0:2:0	0/0:6:0	0/0:8:0	0/0:7:0	0/0:6:0	./.:0:0	0/0:7:0	0/0:7:0	0/0:8:0	0/0:7:0	0/0:11:0	0/0:8:0	0/0:9:0	0/0:8:0	0/0:6:0	0/0:10:0	0/0:25:0	1/1:4:4	0/0:5:0	1/1:8:8	1/1:7:7	0/0:6:0	1/1:9:9	1/1:7:7	0/0:10:0	0/0:17:0	0/0:13:0	0/0:26:0	1/1:20:20	1/1:28:28
CM008368.1	419311657	.	T	C	999	.	MQ=60;AC=75;AN=556	GT:DP:DV	0/0:2:0	0/0:7:0	0/0:9:0	0/0:12:0	0/0:9:0	0/0:5:0	0/0:14:0	1/1:8:8	1/1:8:8	0/0:8:0	0/0:10:0	0/0:27:0	0/0:12:0	0/0:14:0	0/0:14:0	1/1:8:8	1/1:9:9	1/1:6:6	0/0:9:0	0/0:6:0	0/0:6:0	1/1:9:9	1/1:20:20	0/0:9:0	0/0:6:0	0/0:7:0	0/0:19:0	0/0:21:0	0/0:17:0	1/1:14:14	0/0:7:0	1/1:12:12	0/0:3:0	0/0:5:0	1/1:7:7	1/1:13:13	0/0:23:0	0/0:8:0	0/0:22:0	0/0:12:0	0/0:8:0	0/0:6:0	0/0:6:0	0/0:15:0	0/0:6:0	0/0:10:0	0/0:21:0	0/0:11:0	0/0:13:0	0/0:9:0	0/0:24:0	0/0:7:0	0/0:11:0	0/0:10:0	0/0:6:0	0/0:8:0	0/0:4:0	0/0:12:0	0/0:7:0	0/0:7:0	0/0:9:0	0/0:21:0	1/1:9:9	0/0:12:0	0/0:10:0	0/0:7:0	1/1:7:6	0/0:11:0	0/0:16:0	0/0:11:0	0/0:4:0	0/0:8:0	0/0:16:0	0/0:14:0	0/1:8:5	0/0:7:0	0/0:30:0	0/0:8:0	0/0:11:0	0/0:7:0	1/1:6:6	1/1:21:21	1/1:9:9	0/0:11:0	0/0:11:0	0/0:28:0	0/0:7:0	0/0:31:0	1/1:6:6	0/0:5:0	0/0:24:0	0/0:9:0	0/0:14:0	0/0:8:0	0/0:8:0	0/0:8:0	0/0:11:0	0/0:10:0	0/0:9:0	0/0:8:0	0/0:10:0	0/0:9:0	1/1:10:10	1/1:9:9	0/0:32:0	1/1:3:3	0/0:9:0	0/0:9:0	0/0:18:0	0/0:6:0	1/1:21:21	0/0:3:0	0/0:12:0	0/0:7:0	0/0:8:0	0/0:8:0	0/0:10:0	1/1:10:10	0/0:10:0	0/0:6:0	0/0:11:0	0/0:10:0	0/0:13:0	0/0:12:0	0/0:7:0	0/0:13:0	0/0:8:0	0/0:12:0	1/1:7:7	0/0:6:0	1/1:5:5	1/1:8:8	0/0:7:0	1/1:27:27	0/0:9:0	0/0:8:0	0/0:22:0	0/0:10:0	0/0:12:0	0/0:4:0	0/0:6:0	0/0:9:0	1/1:11:11	0/0:12:0	0/0:8:0	0/0:5:0	0/0:10:0	0/0:17:0	0/0:11:0	0/0:14:0	0/0:6:0	1/1:29:29	1/1:19:19	0/0:24:0	0/0:5:0	0/0:6:0	0/0:6:0	0/0:7:0	0/0:9:0	0/0:2:0	0/0:4:0	0/0:6:0	0/0:6:0	0/0:4:0	0/0:11:0	0/0:11:0	0/0:3:0	0/0:10:0	0/0:8:0	0/0:3:0	0/0:5:0	0/0:10:0	0/0:5:0	0/0:8:0	0/0:8:0	0/0:7:0	0/0:11:0	0/0:6:0	0/0:2:0	0/0:6:0	0/0:7:0	0/0:8:0	0/0:8:0	0/0:6:0	0/0:5:0	0/0:10:0	0/0:4:0	0/0:8:0	0/0:10:0	0/0:9:0	0/0:8:0	0/0:6:0	0/0:9:0	0/0:8:0	0/0:10:0	0/0:7:0	0/0:9:0	0/0:4:0	0/0:9:0	0/0:10:0	0/0:12:0	0/0:8:0	0/0:5:0	0/0:8:0	0/0:7:0	0/0:5:0	0/0:6:0	0/0:6:0	0/0:8:0	0/0:6:0	0/0:9:0	0/0:7:0	0/0:6:0	0/0:8:0	0/0:9:0	0/0:7:0	0/0:8:0	0/0:3:0	0/0:5:0	0/0:7:0	0/0:6:0	0/0:6:0	0/0:9:0	0/0:12:0	0/0:4:0	0/0:12:0	0/0:9:0	0/0:5:0	0/0:6:0	0/0:11:0	0/0:12:0	0/0:7:0	0/0:8:0	0/0:6:0	0/0:7:0	0/0:10:0	0/0:4:0	0/0:7:0	0/0:6:0	0/0:12:0	0/0:9:0	0/0:5:0	0/0:8:0	0/0:7:0	0/0:6:0	0/0:10:0	0/0:8:0	0/0:6:0	0/0:4:0	0/0:9:0	0/0:6:0	0/0:6:0	0/0:7:0	0/0:2:0	0/0:8:0	0/0:7:0	0/0:5:0	0/0:7:0	0/0:8:0	0/0:10:0	0/0:5:0	0/0:7:0	0/0:5:0	0/0:8:0	0/0:22:0	1/1:3:3	0/0:6:0	1/1:6:6	1/1:2:2	1/1:4:4	1/1:12:12	1/1:7:7	0/0:11:0	0/0:17:0	0/0:14:0	0/0:27:0	1/1:21:21	1/1:29:29
CM008368.1	419311695	.	C	T	999	.	MQ=60;AC=270;AN=550	GT:DP:DV	0/0:5:0	0/0:7:0	0/0:8:0	0/0:9:0	0/0:7:0	0/0:5:0	0/0:10:0	0/0:8:0	0/0:7:0	0/0:7:0	0/0:9:0	1/1:23:23	0/0:13:0	0/0:16:0	0/0:13:0	0/0:11:0	0/0:8:0	0/0:7:0	0/0:8:0	0/0:6:0	0/0:8:0	0/0:7:0	0/0:21:0	1/1:7:7	0/0:7:0	0/0:6:0	1/1:25:25	1/1:20:20	0/0:19:0	0/0:15:0	1/1:10:10	0/0:13:0	0/0:7:0	1/1:6:6	0/0:9:0	0/0:11:0	0/0:27:0	0/0:8:0	1/1:22:22	0/0:10:0	0/0:8:0	0/0:9:0	0/0:9:0	0/0:15:0	1/1:7:7	0/0:9:0	0/0:16:0	0/0:10:0	0/0:14:0	1/1:7:7	0/0:25:0	0/0:6:0	1/1:10:10	0/0:11:0	1/1:5:5	1/1:11:11	1/1:4:4	0/0:10:0	0/0:7:0	0/0:4:0	0/0:7:0	0/0:27:0	0/0:9:0	0/0:9:0	0/0:7:0	0/0:6:0	0/0:7:0	0/0:10:0	0/0:21:0	0/0:11:0	0/0:4:0	0/0:7:0	0/0:18:0	0/0:16:0	0/0:9:0	0/0:10:0	1/1:23:23	1/1:14:14	0/0:9:0	0/0:8:0	0/0:8:0	0/0:22:0	0/0:13:0	1/1:9:9	1/1:15:15	1/1:29:29	1/1:7:7	0/0:27:0	0/0:6:0	0/0:6:0	0/0:26:0	1/1:10:10	1/1:14:14	0/0:6:0	0/0:9:0	1/1:7:7	0/0:10:0	0/0:10:0	0/0:10:0	0/0:8:0	0/0:9:0	0/0:9:0	0/0:12:1	0/0:10:0	0/0:29:0	0/0:4:0	0/0:10:0	1/1:12:12	0/0:20:0	0/0:4:0	0/0:25:0	0/0:7:0	0/0:13:0	0/0:9:0	0/0:5:0	0/0:9:0	0/0:11:0	0/0:10:0	0/0:11:0	0/0:10:0	0/0:10:0	0/0:9:0	0/0:8:0	0/0:17:0	0/0:10:0	0/0:8:0	0/0:8:0	0/0:12:0	0/0:7:0	0/0:8:0	0/0:7:0	0/0:11:0	0/0:5:0	0/0:30:0	0/0:7:0	0/0:10:0	1/1:24:24	0/0:13:0	0/0:12:0	0/0:5:0	0/0:7:0	0/0:7:0	0/0:13:0	0/0:13:0	1/1:4:4	0/0:3:0	1/1:9:9	1/1:20:20	0/0:15:0	0/0:13:0	0/0:6:0	0/0:28:0	0/0:22:0	0/0:24:0	1/1:5:5	1/1:7:7	1/1:4:4	1/1:4:4	1/1:10:10	./.:1:1	1/1:4:4	1/1:5:5	1/1:7:7	1/1:5:5	1/1:10:10	1/1:11:11	1/1:6:6	1/1:7:7	1/1:9:9	1/1:4:4	1/1:7:7	1/1:8:8	1/1:6:6	1/1:7:7	1/1:8:8	1/1:8:8	1/1:9:9	1/1:5:5	./.:1:1	1/1:5:5	1/1:8:8	1/1:10:10	1/1:6:6	1/1:7:7	1/1:5:5	1/1:9:9	1/1:8:8	1/1:7:7	1/1:6:6	1/1:7:7	1/1:9:9	0/0:6:0	1/1:6:6	1/1:7:7	1/1:8:8	1/1:7:7	1/1:7:7	./.:1:1	1/1:9:9	1/1:10:10	1/1:11:11	1/1:5:5	1/1:6:6	1/1:7:7	1/1:8:8	1/1:4:4	1/1:7:7	1/1:8:8	1/1:8:8	1/1:8:8	1/1:7:7	1/1:9:9	1/1:7:7	1/1:10:10	1/1:8:8	1/1:9:9	1/1:9:9	1/1:5:5	1/1:5:5	1/1:9:9	1/1:8:8	1/1:4:4	1/1:7:7	1/1:9:9	1/1:6:6	1/1:13:13	1/1:7:7	1/1:6:6	1/1:8:8	1/1:8:8	1/1:8:8	1/1:8:8	1/1:9:9	1/1:7:7	1/1:10:10	1/1:7:7	1/1:5:5	1/1:7:7	1/1:7:7	1/1:11:11	1/1:5:5	1/1:5:5	1/1:6:6	1/1:6:6	1/1:5:5	1/1:8:8	1/1:3:3	1/1:5:5	1/1:5:5	1/1:9:9	1/1:6:6	1/1:6:6	1/1:7:7	1/1:4:4	1/1:8:8	1/1:11:11	1/1:5:5	1/1:7:7	1/1:9:9	1/1:9:9	1/1:3:3	1/1:10:10	1/1:3:3	1/1:6:6	1/1:18:18	0/0:4:0	1/1:6:6	0/0:4:0	0/0:3:0	0/0:6:0	0/0:13:0	0/0:8:0	0/0:11:0	0/0:20:0	0/0:15:1	0/0:29:1	0/0:22:0	0/0:28:0
CM008368.1	419311701	.	T	C	999	.	MQ=60;AC=348;AN=552	GT:DP:DV	0/0:5:0	0/0:8:0	0/0:8:0	0/0:9:0	0/0:5:0	0/0:6:0	0/0:11:0	1/1:6:6	1/1:8:8	0/0:8:0	0/0:10:0	1/1:23:23	0/0:13:0	0/0:16:0	0/0:13:0	1/1:12:12	1/1:7:7	1/1:6:6	0/0:7:0	0/0:7:0	0/0:9:0	1/1:7:7	1/1:21:21	1/1:7:7	0/0:7:0	0/0:6:0	1/1:25:25	1/1:20:20	0/0:20:0	1/1:16:16	1/1:10:10	1/1:12:12	0/0:7:0	1/1:6:6	1/1:8:8	1/1:11:11	0/0:28:0	0/0:8:0	1/1:22:22	0/0:10:0	0/0:8:0	0/0:8:0	0/0:9:0	0/0:15:0	1/1:6:6	0/0:8:0	0/0:17:0	0/0:9:0	0/0:14:0	1/1:7:7	0/0:29:0	0/0:5:0	1/1:10:10	0/0:13:0	1/1:5:5	1/1:11:11	1/1:4:4	0/0:7:0	0/0:8:0	0/0:5:0	0/0:8:0	0/0:27:0	1/1:8:8	0/0:9:0	0/0:8:0	0/0:7:0	1/1:7:6	0/0:9:0	0/0:22:0	0/0:12:0	0/0:4:0	0/0:7:0	0/0:18:0	0/0:15:0	1/1:9:8	0/0:9:0	1/1:22:22	1/1:14:14	0/0:7:0	0/0:7:0	1/1:9:9	1/1:21:21	1/1:12:12	1/1:11:11	1/1:15:15	1/1:29:29	1/1:6:6	0/0:29:0	1/1:5:5	0/0:6:0	0/0:26:0	1/1:10:10	1/1:14:14	0/0:7:0	0/0:7:0	1/1:9:9	0/0:11:0	0/0:10:1	0/0:10:0	0/0:7:0	0/0:8:0	0/0:10:0	1/1:11:11	1/1:8:8	0/0:29:0	1/1:4:4	0/0:11:0	1/1:12:12	0/0:19:0	0/0:4:0	1/1:22:22	0/0:7:0	0/0:12:0	0/0:10:0	0/0:5:0	0/0:9:0	0/0:13:0	1/1:8:8	0/0:11:0	0/0:11:0	0/0:11:0	0/0:10:0	0/0:10:0	0/0:17:0	0/0:9:0	0/0:8:0	0/0:8:0	0/0:12:0	1/1:7:7	0/0:8:0	1/1:7:7	1/1:9:9	0/0:5:0	1/1:29:29	0/0:7:0	0/0:9:0	1/1:25:25	0/0:13:0	0/0:10:0	0/0:5:0	0/0:6:0	0/0:8:0	1/1:13:13	0/0:12:0	1/1:4:4	0/0:3:0	1/1:7:7	1/1:21:21	0/0:15:0	0/0:14:0	0/0:6:0	1/1:29:29	1/1:21:21	0/0:24:0	1/1:5:5	1/1:7:7	1/1:4:4	1/1:4:4	1/1:13:13	1/1:2:2	1/1:4:4	1/1:5:5	1/1:7:7	1/1:5:5	1/1:11:11	1/1:11:11	1/1:6:6	1/1:7:7	1/1:8:8	1/1:6:6	1/1:7:7	1/1:8:8	1/1:7:7	1/1:7:7	1/1:8:8	1/1:8:8	1/1:8:8	1/1:6:6	./.:1:1	1/1:6:6	1/1:9:9	1/1:9:9	1/1:6:6	1/1:7:7	1/1:5:5	1/1:9:9	1/1:8:8	1/1:6:6	1/1:8:8	1/1:7:7	1/1:11:11	0/0:6:0	1/1:6:6	1/1:7:7	1/1:8:8	1/1:8:8	1/1:7:7	./.:1:1	1/1:10:10	1/1:11:11	1/1:11:11	1/1:5:5	1/1:6:6	1/1:6:6	1/1:8:8	1/1:4:4	1/1:7:7	1/1:8:8	1/1:8:8	1/1:7:7	1/1:8:8	1/1:9:9	1/1:6:6	1/1:9:9	1/1:8:8	1/1:9:9	1/1:9:9	1/1:5:5	1/1:5:5	1/1:10:10	1/1:8:8	1/1:4:4	1/1:9:9	1/1:10:10	1/1:6:6	1/1:12:12	1/1:7:7	1/1:6:6	1/1:9:9	1/1:8:8	1/1:8:8	1/1:8:8	1/1:8:8	1/1:8:8	1/1:10:10	1/1:7:7	1/1:6:6	1/1:6:6	1/1:7:7	1/1:11:11	1/1:5:5	1/1:5:5	1/1:7:7	1/1:4:4	1/1:5:5	1/1:8:8	1/1:4:4	1/1:5:5	1/1:5:5	1/1:10:10	1/1:6:6	1/1:6:6	1/1:7:7	1/1:3:3	1/1:8:8	1/1:11:11	1/1:5:5	1/1:7:7	1/1:8:8	1/1:9:9	1/1:3:3	1/1:10:10	1/1:3:3	1/1:6:6	1/1:16:16	1/1:4:4	1/1:6:6	1/1:4:4	1/1:3:3	1/1:5:5	1/1:11:11	1/1:8:8	0/0:11:0	0/0:19:0	0/0:14:0	0/0:28:0	1/1:22:22	1/1:28:28
CM008368.1	419311725	.	A	G	999	.	MQ=60;AC=350;AN=554	GT:DP:DV	0/0:6:0	0/0:6:0	0/0:8:0	0/0:8:0	0/0:6:0	0/0:9:0	0/0:11:0	1/1:5:5	1/1:6:6	0/0:7:0	0/0:12:0	1/1:19:19	0/0:12:0	0/0:14:0	0/0:13:0	1/1:12:12	1/1:8:8	1/1:4:4	0/0:5:0	0/0:9:0	0/0:9:0	1/1:8:8	1/1:18:18	1/1:8:8	0/0:7:0	0/0:6:0	1/1:27:27	1/1:21:21	0/0:19:0	1/1:15:15	1/1:5:5	1/1:12:12	0/0:6:0	1/1:7:7	1/1:8:8	1/1:11:11	0/0:28:0	0/0:8:0	1/1:22:22	0/0:10:0	0/0:8:0	0/0:8:0	0/0:10:0	0/0:15:0	1/1:6:6	0/0:8:0	0/0:16:0	0/0:6:0	0/0:12:0	1/1:4:4	0/0:27:0	0/0:7:0	1/1:10:10	0/0:10:0	1/1:3:3	1/1:10:10	1/1:4:4	0/0:6:0	0/0:9:0	0/0:2:0	0/0:9:0	0/0:25:0	1/1:7:7	0/0:8:0	0/0:6:0	0/0:5:0	1/1:5:4	0/0:12:0	0/0:20:0	0/0:11:0	0/0:4:0	0/0:6:0	0/0:20:0	0/0:14:0	1/1:8:7	0/0:9:0	1/1:24:24	1/1:12:12	0/0:6:0	0/0:7:0	1/1:9:9	1/1:19:19	1/1:9:9	1/1:8:8	1/1:13:13	1/1:25:25	1/1:7:7	0/0:27:0	1/1:8:8	0/0:6:0	0/0:22:0	1/1:10:10	1/1:10:10	0/0:11:0	0/0:7:0	1/1:9:9	0/0:10:0	0/0:9:0	0/0:8:0	0/0:5:0	0/0:7:0	0/0:8:0	1/1:10:10	1/1:10:10	0/0:25:0	1/1:6:6	0/0:13:0	1/1:11:11	0/0:15:0	0/0:4:0	1/1:19:19	0/0:8:0	0/0:8:0	0/0:5:0	0/0:3:0	0/0:10:0	0/0:9:0	1/1:5:5	0/0:9:0	0/0:9:0	0/0:9:0	0/0:11:0	0/0:9:0	0/0:15:0	0/0:9:0	0/0:10:0	0/0:8:0	0/0:9:0	1/1:9:9	0/0:6:0	1/1:6:6	1/1:8:8	0/0:8:0	1/1:29:29	0/0:11:0	0/0:9:0	1/1:22:22	0/0:11:0	0/0:9:0	0/0:3:0	0/0:6:0	0/0:7:0	1/1:13:13	0/0:11:0	1/1:3:3	0/0:4:0	1/1:6:6	1/1:23:23	0/0:13:0	0/0:12:0	0/0:5:0	1/1:27:27	1/1:18:18	0/0:23:0	1/1:6:6	1/1:8:8	1/1:4:4	1/1:2:2	1/1:14:14	./.:1:1	1/1:5:5	1/1:7:7	1/1:5:5	1/1:4:4	1/1:10:10	1/1:10:10	1/1:6:6	1/1:5:5	1/1:6:6	1/1:12:12	1/1:9:9	1/1:8:8	1/1:7:7	1/1:6:6	1/1:9:9	1/1:5:5	1/1:11:11	1/1:5:5	1/1:2:2	1/1:6:6	1/1:8:8	1/1:10:10	1/1:7:7	1/1:7:7	1/1:5:5	1/1:3:3	1/1:8:8	1/1:7:7	1/1:7:7	1/1:7:7	1/1:9:9	0/0:5:0	1/1:6:6	1/1:5:5	1/1:7:7	1/1:8:8	1/1:8:8	1/1:3:3	1/1:7:7	1/1:9:9	1/1:14:14	1/1:5:5	1/1:8:8	1/1:5:5	1/1:7:7	1/1:6:6	1/1:6:6	1/1:6:6	1/1:8:8	1/1:7:7	1/1:7:7	1/1:9:9	1/1:3:3	1/1:9:9	1/1:5:5	1/1:7:7	1/1:10:10	1/1:5:5	1/1:5:5	1/1:12:12	1/1:8:8	1/1:2:2	1/1:10:10	1/1:12:12	1/1:6:6	1/1:9:9	1/1:8:8	1/1:6:6	1/1:7:7	1/1:11:11	1/1:7:7	1/1:9:9	1/1:8:8	1/1:10:10	1/1:10:10	1/1:7:7	1/1:5:5	1/1:3:3	1/1:6:6	1/1:11:11	1/1:5:5	1/1:6:6	1/1:7:7	1/1:5:5	1/1:3:3	1/1:9:9	1/1:5:5	1/1:3:3	1/1:5:5	1/1:11:11	1/1:8:8	1/1:7:7	1/1:7:7	1/1:6:6	1/1:5:5	1/1:10:10	1/1:3:3	1/1:5:5	1/1:9:9	1/1:8:8	1/1:2:2	1/1:9:9	1/1:3:3	1/1:5:5	1/1:12:12	1/1:5:5	1/1:6:6	1/1:3:3	1/1:4:4	1/1:4:4	1/1:13:13	1/1:7:7	0/0:9:0	0/0:23:0	0/0:14:0	0/0:29:0	1/1:23:23	1/1:30:30
CM008368.1	419311726	.	C	T	999	.	MQ=60;AC=346;AN=550	GT:DP:DV	0/0:6:0	0/0:7:0	0/0:8:0	0/0:8:0	0/0:7:0	0/0:9:0	0/0:11:0	1/1:5:5	1/1:6:6	0/0:7:0	0/0:12:0	1/1:18:18	0/0:13:0	0/0:14:0	0/0:13:0	1/1:12:12	1/1:9:9	1/1:4:4	0/0:5:0	0/0:9:0	0/0:9:0	1/1:7:7	1/1:18:18	1/1:7:7	0/0:7:0	0/0:6:0	1/1:26:26	1/1:20:20	0/0:21:0	1/1:14:14	1/1:6:6	1/1:12:12	0/0:6:0	1/1:7:7	1/1:8:8	1/1:11:11	0/0:30:0	0/0:9:0	1/1:22:22	0/0:10:0	0/0:10:0	0/0:8:0	0/0:10:0	0/0:15:0	1/1:6:6	0/0:8:0	0/0:15:0	0/0:7:0	0/0:12:0	1/1:4:4	0/0:27:0	0/0:7:0	1/1:10:10	0/0:11:0	1/1:3:3	1/1:10:10	1/1:4:4	0/0:6:0	0/0:9:0	0/0:2:0	0/0:8:0	0/0:27:0	1/1:7:7	0/0:9:0	0/0:6:0	0/0:6:0	1/1:5:4	0/0:12:0	0/0:21:0	0/0:11:0	0/0:4:0	0/0:6:0	0/0:22:0	0/0:14:0	1/1:9:8	0/0:11:0	1/1:24:24	1/1:11:11	0/0:6:0	0/0:7:0	1/1:8:8	1/1:16:16	1/1:9:9	1/1:8:8	1/1:13:13	1/1:25:25	1/1:7:7	0/0:28:0	1/1:8:8	0/0:6:0	0/0:24:0	1/1:8:8	1/1:10:10	0/0:11:0	0/0:9:0	1/1:9:9	0/0:9:0	0/0:10:0	0/0:8:0	0/0:5:0	0/0:7:0	0/0:8:0	1/1:10:10	1/1:10:10	0/0:26:0	1/1:6:6	0/0:13:0	1/1:11:11	0/0:19:0	0/0:4:0	1/1:18:18	0/0:8:0	0/0:9:0	0/0:7:0	0/0:4:0	0/0:11:0	0/0:12:0	1/1:5:5	0/0:8:0	0/0:10:0	0/0:8:0	0/0:14:0	0/0:10:0	0/0:15:0	0/0:9:0	0/0:10:0	0/0:8:0	0/0:10:0	1/1:8:8	0/0:7:0	1/1:6:6	1/1:8:8	0/0:8:0	1/1:27:27	0/0:11:0	0/0:9:0	1/1:21:21	0/0:11:0	0/0:10:0	0/0:3:0	0/0:6:0	0/0:6:0	1/1:13:13	0/0:12:0	1/1:3:3	0/0:4:0	1/1:6:6	1/1:22:22	0/0:14:0	0/0:12:0	0/0:5:0	1/1:25:25	1/1:16:16	0/0:21:0	1/1:6:6	1/1:8:8	1/1:4:4	1/1:2:2	1/1:14:14	./.:1:1	1/1:5:5	1/1:7:7	1/1:5:5	1/1:4:4	1/1:10:10	1/1:10:10	1/1:6:6	1/1:5:5	1/1:6:6	1/1:12:12	1/1:9:9	1/1:8:8	1/1:7:7	1/1:6:6	1/1:9:9	1/1:4:4	1/1:11:11	1/1:5:5	1/1:2:2	1/1:6:6	1/1:9:9	1/1:10:10	1/1:7:7	1/1:7:7	1/1:5:5	1/1:3:3	1/1:8:8	1/1:7:7	1/1:7:7	1/1:7:7	1/1:9:9	0/0:4:0	1/1:7:7	1/1:5:5	1/1:7:7	1/1:8:8	1/1:7:7	1/1:3:3	1/1:7:7	1/1:9:9	1/1:13:13	1/1:5:5	1/1:8:8	1/1:5:5	1/1:8:8	1/1:6:6	1/1:6:6	1/1:6:6	1/1:7:7	1/1:7:7	1/1:7:7	1/1:9:9	1/1:3:3	1/1:9:9	1/1:5:5	1/1:7:7	1/1:9:9	1/1:6:6	1/1:5:5	1/1:12:12	1/1:8:8	./.:1:1	1/1:10:10	1/1:11:11	1/1:6:6	1/1:9:9	1/1:7:7	1/1:6:6	1/1:7:7	1/1:11:11	1/1:7:7	1/1:9:9	1/1:8:8	1/1:9:9	1/1:10:10	1/1:7:7	1/1:5:5	1/1:4:4	1/1:6:6	1/1:11:11	1/1:5:5	1/1:6:6	1/1:7:7	1/1:5:5	1/1:3:3	1/1:9:9	1/1:5:5	1/1:3:3	1/1:5:5	1/1:11:11	1/1:8:8	1/1:7:7	1/1:7:7	1/1:6:6	1/1:5:5	1/1:11:11	1/1:3:3	1/1:5:5	1/1:9:9	1/1:8:8	./.:1:1	1/1:9:9	1/1:3:3	1/1:5:5	1/1:14:14	1/1:4:4	1/1:6:6	1/1:3:3	1/1:4:4	1/1:4:4	1/1:13:13	1/1:7:7	0/0:10:0	0/0:23:0	0/0:14:0	0/0:29:0	1/1:23:23	1/1:29:29
CM008368.1	419311769	.	G	A	999	.	MQ=60;AC=276;AN=554	GT:DP:DV	0/0:6:0	0/0:7:0	0/0:7:0	0/0:8:0	0/0:9:0	0/0:8:0	0/0:10:0	0/0:5:0	0/0:7:0	0/0:6:0	0/0:15:0	1/1:17:17	0/0:8:0	0/0:14:0	0/0:10:0	0/0:12:0	0/0:10:0	0/0:5:0	0/0:7:0	0/0:9:0	0/0:9:0	0/0:10:0	0/0:16:0	1/1:11:11	0/0:7:0	0/0:6:0	1/1:26:26	1/1:18:18	0/0:21:0	0/0:12:0	1/1:8:8	0/0:13:0	0/0:6:0	1/1:3:3	0/0:12:0	0/0:12:0	0/0:28:0	0/0:10:0	1/1:26:26	0/0:9:0	0/0:9:0	0/0:11:0	0/0:8:0	0/0:16:0	1/1:9:9	0/0:6:0	0/0:13:0	0/0:8:0	0/0:11:0	1/1:2:2	0/0:19:0	0/0:6:0	1/1:9:9	0/0:11:0	1/1:6:6	1/1:8:8	1/1:3:3	0/0:6:0	0/0:9:0	0/0:2:0	0/0:6:0	0/0:27:0	0/0:7:0	0/0:6:0	0/0:6:0	0/0:10:0	0/0:6:0	0/0:15:0	0/0:20:0	0/0:10:0	0/0:2:0	0/0:6:0	0/0:24:0	0/0:13:0	0/0:8:0	0/0:11:0	1/1:17:17	1/1:11:11	0/0:9:0	0/0:8:0	0/0:8:0	0/0:22:0	0/0:12:0	1/1:11:11	1/1:12:12	1/1:26:26	1/1:10:10	0/0:30:0	0/0:9:0	0/0:5:0	0/0:27:0	1/1:8:8	1/1:12:12	0/0:13:0	0/0:9:0	1/1:10:10	0/0:12:0	0/0:11:0	0/0:8:0	0/0:7:0	0/0:7:0	0/0:8:0	0/0:13:0	0/0:11:0	0/0:26:0	0/0:7:0	0/0:12:0	1/1:9:9	0/0:21:0	0/0:6:0	0/0:23:0	0/0:7:0	0/0:8:0	0/0:7:0	0/0:6:0	0/0:9:0	0/0:11:0	0/0:7:0	0/0:7:0	0/0:8:0	0/0:5:0	0/0:15:0	0/0:13:0	0/0:15:0	0/0:10:0	0/0:11:0	0/0:9:0	0/0:13:0	0/0:11:0	0/0:7:0	0/0:8:0	0/0:10:0	0/0:9:0	0/0:29:0	0/0:10:0	0/0:10:0	1/1:20:20	0/0:14:0	0/0:9:0	0/0:4:0	0/0:5:0	0/0:7:0	0/0:13:0	0/0:13:0	1/1:6:6	0/0:5:0	1/1:6:6	1/1:18:18	0/0:14:0	0/0:10:0	0/0:8:0	0/0:23:0	0/0:16:0	0/0:22:0	1/1:10:10	1/1:10:10	1/1:6:6	1/1:5:5	1/1:14:14	1/1:2:2	1/1:6:6	1/1:7:7	1/1:7:7	1/1:5:5	1/1:9:9	1/1:10:10	1/1:7:7	1/1:4:4	1/1:5:5	1/1:13:13	1/1:8:8	1/1:10:10	1/1:6:6	1/1:6:6	1/1:6:6	1/1:3:3	1/1:12:12	1/1:7:7	1/1:2:2	1/1:5:5	1/1:7:7	1/1:10:10	1/1:6:6	1/1:5:5	1/1:5:5	1/1:4:4	1/1:12:12	1/1:7:7	1/1:12:12	1/1:7:7	1/1:8:8	0/0:4:0	1/1:7:7	1/1:7:7	1/1:9:9	1/1:9:9	1/1:13:13	1/1:2:2	1/1:8:8	1/1:10:10	1/1:8:8	1/1:6:6	1/1:10:10	1/1:5:5	1/1:8:8	1/1:6:6	1/1:5:5	1/1:8:8	1/1:6:6	1/1:6:6	1/1:7:7	1/1:5:5	1/1:6:6	1/1:8:8	1/1:5:5	1/1:8:8	1/1:10:10	1/1:10:10	1/1:6:6	1/1:13:13	1/1:9:9	1/1:4:4	1/1:10:10	1/1:10:10	1/1:5:5	1/1:8:8	1/1:12:12	1/1:5:5	1/1:8:8	1/1:8:8	1/1:7:7	1/1:8:8	1/1:5:5	1/1:10:10	1/1:7:7	1/1:7:7	1/1:8:8	1/1:4:4	1/1:4:4	1/1:9:9	1/1:8:8	1/1:4:4	1/1:7:7	1/1:6:6	1/1:5:5	1/1:7:7	1/1:5:5	1/1:2:2	1/1:3:3	1/1:11:11	1/1:9:9	1/1:10:10	1/1:6:6	1/1:8:8	1/1:6:6	1/1:9:9	1/1:2:2	1/1:5:5	1/1:7:7	1/1:7:7	1/1:2:2	1/1:10:10	1/1:8:8	1/1:5:5	1/1:12:12	0/0:4:0	1/1:7:7	./.:1:0	0/0:6:0	0/0:8:0	0/0:12:0	0/0:5:0	0/0:12:0	0/0:22:0	0/0:11:0	0/0:27:0	0/0:23:0	0/0:29:0
CM008368.1	419311866	.	C	T	999	.	MQ=60;AC=28;AN=554	GT:DP:DV	0/0:8:0	0/0:5:0	0/0:8:0	0/0:8:0	0/0:10:0	0/0:8:0	0/0:12:0	0/0:9:0	0/0:7:0	0/0:7:0	0/0:11:0	0/0:18:0	0/0:10:0	0/0:10:0	0/0:8:0	0/0:11:0	0/0:8:0	0/0:3:0	0/0:13:0	0/0:11:0	0/0:5:0	0/0:9:0	0/0:14:0	0/0:11:0	0/0:5:0	0/0:10:0	0/0:31:0	0/0:12:0	0/0:25:0	0/0:11:0	0/0:6:0	0/0:12:0	0/0:12:0	0/0:8:0	0/0:13:0	0/0:13:0	0/0:21:0	0/0:7:0	0/0:22:0	0/0:7:0	0/0:11:0	0/0:7:0	0/0:8:0	0/0:17:0	0/0:8:0	0/0:11:0	0/0:12:0	0/0:11:0	0/0:10:0	0/0:3:0	0/0:23:0	0/0:4:0	0/0:7:0	0/0:11:0	0/0:9:0	0/0:8:0	0/0:8:0	0/0:8:0	0/0:7:0	0/0:4:0	0/0:10:0	0/0:18:0	0/0:8:0	0/0:9:0	0/0:10:0	0/0:10:0	0/0:7:0	0/0:14:0	0/0:18:0	0/0:5:0	0/0:4:0	0/0:8:0	0/0:23:0	0/0:8:0	0/0:5:0	0/0:7:0	0/0:21:0	0/0:8:0	0/0:11:0	0/0:8:0	0/0:9:0	0/0:18:0	0/0:11:0	0/0:10:0	0/0:11:0	0/0:27:0	0/0:7:0	0/0:30:0	0/0:6:0	0/0:8:0	0/0:21:0	0/0:7:0	0/0:11:0	0/0:12:0	0/0:11:0	0/0:6:0	0/0:12:0	0/0:10:0	0/0:9:0	0/0:10:0	0/0:7:0	0/0:5:0	0/0:8:0	0/0:9:0	0/0:19:0	0/0:9:0	0/0:8:0	0/0:7:0	0/0:19:0	0/0:12:0	0/0:24:0	0/0:8:0	0/0:7:0	0/0:8:0	0/0:5:0	0/0:13:0	0/0:13:0	0/0:7:0	0/0:7:0	0/0:7:0	0/0:9:0	0/0:9:0	0/0:11:0	0/0:10:0	0/0:11:0	0/0:12:0	0/0:8:0	0/0:6:0	0/0:8:0	0/0:12:0	0/0:7:0	0/0:8:0	0/0:10:0	0/0:22:0	0/0:9:0	0/0:11:0	1/1:21:21	0/0:8:0	0/0:9:0	0/0:5:0	0/0:6:0	0/0:8:0	0/0:12:0	0/0:14:0	0/0:8:0	0/0:7:0	0/0:9:0	0/0:20:0	0/0:12:0	0/0:13:0	0/0:7:0	0/0:27:0	0/0:20:0	0/0:17:0	0/0:9:0	1/1:9:9	0/0:4:0	0/0:9:0	0/0:10:0	0/0:2:0	0/0:7:0	0/0:8:0	0/0:10:0	0/0:8:0	0/0:8:0	0/0:10:0	0/0:3:0	0/0:11:0	0/0:8:0	0/0:8:0	0/0:9:0	0/0:10:0	0/0:7:0	0/0:8:0	0/0:4:0	0/0:2:0	0/0:10:0	0/0:11:0	0/0:5:0	0/0:6:0	0/0:5:0	0/0:8:0	0/0:4:0	0/0:2:0	0/0:7:0	0/0:2:0	0/0:13:0	0/0:9:0	0/0:13:0	0/0:8:0	0/0:9:0	0/0:3:0	0/0:6:0	0/0:6:0	1/1:11:11	0/0:8:0	1/1:9:9	1/1:3:3	1/1:12:12	1/1:12:12	0/0:7:0	0/0:6:0	0/0:14:0	1/1:5:5	0/0:10:0	0/0:6:0	0/0:6:0	0/0:8:0	0/0:3:0	0/0:5:0	0/0:5:0	1/1:7:7	0/0:5:0	0/0:6:0	0/0:5:0	0/0:6:0	0/0:5:0	0/0:7:0	0/0:9:0	0/0:11:0	0/0:13:0	0/0:3:0	0/0:9:0	0/0:7:0	1/1:5:5	0/0:10:0	0/0:10:0	1/1:4:4	0/0:10:0	0/0:5:0	0/0:4:0	0/0:8:0	0/0:11:0	1/1:4:4	0/0:10:0	0/0:5:0	0/0:6:0	0/0:4:0	0/0:6:0	0/0:9:0	0/0:8:0	0/0:6:0	1/1:6:6	0/0:10:0	1/1:4:4	0/0:15:0	0/0:5:0	0/0:6:0	0/0:5:0	0/0:7:0	0/0:11:0	0/0:9:0	0/0:5:0	0/0:6:0	0/0:8:0	0/0:8:0	0/0:6:0	0/0:5:0	0/0:6:0	0/0:8:0	./.:1:0	0/0:12:0	0/0:8:0	0/0:6:0	0/0:23:0	0/0:4:0	0/0:8:0	0/0:4:0	0/0:5:0	0/0:5:0	0/0:7:0	0/0:6:0	0/0:10:0	0/0:21:0	0/0:12:0	0/0:25:0	0/0:21:0	0/0:27:0
CM008368.1	419311904	.	G	A	999	.	MQ=60;AC=58;AN=554	GT:DP:DV	0/0:10:0	0/0:3:0	0/0:8:0	0/0:7:0	0/0:8:0	0/0:9:0	0/0:12:0	1/1:9:9	1/1:8:8	0/0:6:0	0/0:10:0	0/0:22:0	0/0:8:0	0/0:12:0	0/0:7:0	1/1:13:13	1/1:7:7	1/1:4:4	0/0:10:0	0/0:12:0	0/0:5:0	1/1:7:7	0/0:16:0	0/0:11:1	0/0:6:0	0/0:9:0	0/0:33:0	0/0:13:0	0/0:26:0	1/1:13:13	0/0:4:0	1/1:10:10	0/0:11:0	0/0:7:0	1/1:10:10	1/1:10:10	0/0:18:0	0/0:8:0	0/0:27:0	0/0:9:0	0/0:9:0	0/0:2:0	0/0:9:0	0/0:17:0	0/0:4:0	0/0:11:0	0/0:16:0	0/0:9:0	0/0:10:0	0/0:2:0	0/0:26:0	0/0:5:0	0/0:10:0	0/0:10:0	0/0:8:0	0/0:7:0	0/0:7:0	0/0:10:0	0/0:6:0	0/0:7:0	0/0:13:0	0/0:19:0	1/1:9:9	0/0:8:0	0/0:8:0	0/0:9:0	1/1:4:4	0/0:10:0	0/0:14:0	0/0:6:0	0/0:5:0	0/0:9:0	0/0:21:0	0/0:12:0	1/1:6:5	0/0:9:0	0/0:22:0	0/0:9:0	0/0:11:0	0/0:8:0	1/1:8:8	1/1:16:16	1/1:10:10	0/0:9:0	0/0:12:0	0/0:20:0	0/0:7:0	0/0:26:0	1/1:5:5	0/0:7:0	0/0:22:0	0/0:7:0	0/0:9:0	0/0:7:0	0/0:9:0	0/0:7:0	0/0:11:0	0/0:6:0	0/0:8:0	0/0:8:0	0/0:9:0	0/0:7:0	1/1:9:9	1/1:11:11	0/0:19:0	1/1:6:6	0/0:10:0	0/0:8:0	0/0:16:0	0/0:11:0	1/1:20:20	0/0:8:0	0/0:9:0	0/0:11:0	0/0:4:0	0/0:15:0	0/0:12:0	1/1:8:8	0/0:11:0	0/0:7:0	0/0:11:0	0/0:7:0	0/0:6:0	0/0:12:0	0/0:10:0	0/0:15:0	0/0:5:0	0/0:7:0	1/1:8:8	0/0:11:1	1/1:6:6	1/1:6:6	0/0:11:0	1/1:22:22	0/0:7:0	0/0:11:0	0/0:20:0	0/0:8:0	0/0:6:0	0/0:5:0	0/0:7:0	0/0:8:0	1/1:9:9	0/0:13:0	0/0:8:0	0/0:7:0	0/0:10:0	0/0:18:0	0/0:9:0	0/0:14:0	0/0:9:0	1/1:30:30	1/1:23:22	0/0:12:0	0/0:6:0	0/0:7:0	0/0:4:0	0/0:7:0	0/0:7:0	0/0:2:0	0/0:7:0	0/0:8:0	0/0:11:0	0/0:9:0	0/0:11:0	0/0:10:0	0/0:5:0	0/0:10:0	0/0:9:0	0/0:12:0	0/0:9:0	0/0:7:0	0/0:7:0	0/0:10:0	0/0:4:0	0/0:3:0	0/0:13:0	0/0:11:0	0/0:7:0	0/0:7:0	0/0:5:0	0/0:7:0	0/0:4:0	0/0:4:0	0/0:7:0	0/0:2:0	0/0:10:0	0/0:7:0	0/0:12:0	0/0:6:0	0/0:9:0	0/0:5:0	0/0:5:0	0/0:4:0	0/0:7:0	0/0:6:0	0/0:7:0	0/0:4:0	0/0:12:0	0/0:12:0	0/0:10:0	0/0:3:0	0/0:15:0	0/0:7:0	0/0:8:0	0/0:6:0	0/0:5:0	0/0:5:0	0/0:6:0	0/0:4:0	0/0:4:0	0/0:7:0	0/0:5:0	0/0:10:0	0/0:5:0	0/0:7:0	0/0:4:0	0/0:8:0	0/0:10:0	0/0:10:0	0/0:11:0	0/0:3:0	0/0:8:0	0/0:9:0	0/0:4:0	0/0:10:0	0/0:9:0	0/0:5:0	0/0:9:0	0/0:6:0	0/0:6:0	0/0:9:0	0/0:9:0	0/0:4:0	0/0:10:0	0/0:4:0	0/0:7:0	0/0:5:0	0/0:8:0	0/0:10:0	0/0:5:0	0/0:7:0	0/0:6:0	0/0:11:0	0/0:3:0	0/0:14:0	0/0:5:0	0/0:5:0	0/0:4:0	0/0:8:0	0/0:9:0	0/0:5:0	0/0:6:0	0/0:5:0	0/0:6:0	0/0:9:0	0/0:8:0	0/0:5:0	0/0:10:0	0/0:6:0	./.:1:0	0/0:10:0	0/0:6:0	0/0:5:0	0/0:21:0	0/0:5:0	0/0:9:0	0/0:4:0	0/0:6:0	0/0:6:0	0/0:6:0	0/0:5:0	0/0:9:0	0/0:23:0	0/0:14:0	0/0:28:0	0/0:19:0	0/0:32:0
CM008368.1	419311920	.	C	T	999	.	MQ=60;AC=66;AN=556	GT:DP:DV	0/0:11:0	0/0:3:0	0/0:8:0	0/0:6:0	0/0:8:0	0/0:11:0	0/0:10:0	0/0:6:0	0/0:7:0	0/0:7:0	0/0:10:0	0/0:22:0	0/0:8:0	1/1:12:12	0/0:7:0	0/0:15:0	0/0:7:0	0/0:5:0	0/0:10:0	1/1:12:12	0/0:9:0	0/0:10:0	0/0:15:0	0/0:11:0	0/0:5:0	0/0:7:0	0/0:33:0	0/0:15:0	0/0:31:0	0/0:15:0	0/0:4:0	0/0:10:0	0/0:13:0	0/0:7:0	0/0:12:0	0/0:9:0	0/0:19:0	0/0:10:0	0/0:26:0	0/0:10:0	1/1:9:9	1/1:2:2	1/1:9:9	1/1:16:15	0/0:7:0	0/0:10:0	0/0:16:0	1/1:10:10	1/1:11:11	0/0:4:0	0/0:28:0	1/1:4:4	0/0:10:0	0/0:11:0	0/0:8:0	0/0:8:0	0/0:6:0	1/1:9:9	1/1:5:5	1/1:7:7	0/0:14:0	0/0:22:0	0/0:8:0	0/0:10:0	0/0:7:0	0/0:7:0	0/0:6:0	0/0:9:0	1/1:15:15	1/1:5:5	0/0:6:0	0/0:12:0	0/0:22:0	0/0:13:0	0/0:6:0	0/0:10:0	0/0:21:0	0/0:10:0	0/0:11:0	0/0:8:0	0/0:9:0	0/0:22:0	0/0:12:0	0/0:8:0	0/0:12:0	0/0:18:0	0/0:5:0	1/1:25:25	0/0:4:0	0/0:8:0	0/0:23:0	0/0:6:0	0/0:9:0	1/1:5:5	0/0:11:0	0/0:5:0	1/1:10:10	1/1:6:6	0/0:8:0	0/0:7:0	0/0:6:0	1/1:9:9	0/0:8:0	0/0:12:0	1/1:18:18	0/0:8:0	0/0:10:0	0/0:8:0	0/0:18:0	1/1:12:12	0/0:22:0	0/0:9:0	0/0:8:0	1/1:13:13	0/0:4:0	0/0:15:0	0/0:11:0	0/0:7:0	0/0:10:0	0/0:8:0	0/0:10:0	0/0:7:0	0/0:8:0	0/0:14:0	0/0:10:0	1/1:13:13	1/1:5:5	1/1:6:6	0/0:9:0	1/1:10:9	0/0:6:0	0/0:7:0	1/1:11:11	0/0:25:0	1/1:6:6	1/1:10:10	0/0:24:0	0/0:10:0	0/0:7:1	0/0:7:0	1/1:6:6	1/1:7:7	0/0:11:0	1/1:13:13	0/0:8:0	0/0:6:0	0/0:10:0	0/0:19:0	0/0:7:0	0/0:13:0	1/1:9:9	0/0:34:0	0/0:30:0	0/0:15:0	0/0:7:0	0/0:7:0	0/0:4:0	0/0:5:0	0/0:7:0	0/0:2:0	0/0:9:0	0/0:8:0	0/0:10:0	0/0:10:0	0/0:12:0	0/0:12:0	0/0:6:0	0/0:10:0	0/0:10:0	0/0:15:0	0/0:9:0	0/0:5:0	0/0:7:0	0/0:9:0	0/0:3:0	0/0:3:0	0/0:15:0	0/0:10:0	0/0:6:0	0/0:7:0	0/0:7:0	0/0:5:0	0/0:4:0	0/0:4:0	0/0:6:0	0/0:2:0	0/0:9:0	0/0:5:0	0/0:15:0	0/0:6:0	0/0:9:0	0/0:6:0	0/0:5:0	0/0:4:0	0/0:6:0	0/0:10:0	0/0:8:0	0/0:6:0	0/0:11:0	0/0:11:0	0/0:10:0	0/0:5:0	0/0:15:0	0/0:7:0	0/0:7:0	0/0:7:0	0/0:5:0	0/0:5:0	0/0:8:0	0/0:4:0	0/0:5:0	0/0:7:0	0/0:4:0	0/0:11:0	0/0:5:0	0/0:8:0	0/0:4:0	0/0:8:0	0/0:8:0	0/0:9:0	0/0:11:0	0/0:3:0	0/0:7:0	0/0:11:0	0/0:4:0	0/0:11:0	0/0:8:0	0/0:6:0	0/0:13:0	0/0:6:0	0/0:6:0	0/0:8:0	0/0:12:0	0/0:6:0	0/0:10:0	0/0:4:0	0/0:7:0	0/0:6:0	0/0:8:0	0/0:8:0	0/0:7:0	0/0:6:0	0/0:6:0	0/0:11:0	0/0:4:0	0/0:14:0	0/0:4:0	0/0:5:0	0/0:4:0	0/0:8:0	0/0:12:0	0/0:7:0	0/0:6:0	0/0:7:0	0/0:5:0	0/0:9:0	0/0:7:0	0/0:6:0	0/0:9:0	0/0:6:0	0/0:3:0	0/0:8:0	0/0:6:0	0/0:8:0	0/0:22:0	0/0:4:0	0/0:8:0	0/0:5:0	0/0:8:0	0/0:6:0	0/0:5:0	0/0:4:0	0/0:8:0	0/0:23:0	0/0:13:0	0/0:27:0	0/0:17:0	0/0:34:0
CM008368.1	419311952	.	C	T	999	.	MQ=60;AC=18;AN=554	GT:DP:DV	0/0:11:0	0/0:8:0	0/0:7:0	0/0:6:0	0/0:11:0	0/0:13:0	0/0:9:0	0/0:7:0	0/0:8:0	0/0:10:0	0/0:11:0	0/0:25:0	0/0:8:0	0/0:12:0	0/0:10:0	0/0:15:0	0/0:11:0	0/0:7:0	0/0:9:0	0/0:12:0	0/0:12:0	0/0:12:0	0/0:16:0	0/0:12:0	0/0:6:0	0/0:9:0	0/0:30:0	0/0:16:0	0/0:31:0	0/0:12:0	0/0:7:0	0/0:11:0	0/0:11:0	0/0:7:0	0/0:10:0	0/0:8:0	0/0:23:0	0/0:10:0	0/0:24:0	0/0:13:0	0/0:7:0	./.:1:0	0/0:9:0	0/0:16:0	0/0:9:0	0/0:12:0	0/0:18:0	0/0:10:0	0/0:12:0	0/0:6:0	0/0:31:0	0/0:7:0	0/0:11:0	0/0:9:0	0/0:9:0	0/0:9:0	0/0:8:0	0/0:11:0	0/0:4:0	0/0:9:0	0/0:14:0	0/0:23:0	0/0:9:0	0/0:10:0	0/0:8:0	0/0:8:0	0/0:10:0	0/0:11:0	0/0:19:0	0/0:5:0	0/0:6:0	0/0:14:0	0/0:21:0	0/0:12:0	0/0:5:0	0/0:11:0	0/0:20:0	0/0:10:0	0/0:11:0	0/0:8:0	0/0:7:0	0/0:21:0	0/0:13:0	0/0:9:0	0/0:11:0	0/0:23:0	0/0:5:0	0/0:23:0	0/0:6:0	0/0:6:0	0/0:28:0	0/0:7:0	0/0:10:0	0/0:7:0	0/0:12:0	0/0:6:0	0/0:16:0	0/0:8:0	0/0:8:0	0/0:7:0	0/0:8:0	0/0:9:0	0/0:10:0	0/0:9:0	0/0:19:0	0/0:7:0	0/0:8:0	0/0:10:0	0/0:16:0	0/0:7:0	0/0:24:0	0/0:12:0	0/0:4:0	0/0:12:0	0/0:5:0	0/0:14:0	0/0:10:0	0/0:9:0	0/0:10:0	0/0:6:0	0/0:10:0	0/0:8:0	0/0:11:0	0/0:14:0	0/0:9:0	0/0:15:0	0/0:8:0	0/0:7:0	0/0:7:0	0/0:9:0	0/0:5:0	0/0:7:0	0/0:9:0	0/0:27:0	0/0:9:0	0/0:10:0	0/0:24:0	0/0:9:0	0/0:8:0	0/0:7:0	0/0:5:0	0/0:10:0	0/0:7:0	0/0:14:0	0/0:10:0	0/0:9:0	0/0:8:0	0/0:21:0	0/0:7:0	0/0:13:0	0/0:12:0	0/0:29:0	0/0:29:0	0/0:13:0	0/0:7:0	1/1:7:7	0/0:3:0	0/0:6:0	0/0:7:0	0/0:2:0	0/0:6:0	0/0:9:0	0/0:8:0	0/0:8:0	0/0:14:0	0/0:10:0	0/0:4:0	0/0:12:0	0/0:9:0	0/0:17:0	0/0:10:0	0/0:5:0	0/0:8:0	0/0:5:0	0/0:3:0	0/0:5:0	0/0:15:0	0/0:8:0	0/0:5:0	0/0:6:0	0/0:5:0	0/0:7:0	0/0:5:0	0/0:4:0	0/0:10:0	0/0:3:0	0/0:10:0	0/0:5:0	0/0:16:0	0/0:9:0	0/0:7:0	0/0:6:0	0/0:8:0	0/0:5:0	1/1:3:3	0/0:10:0	1/1:7:7	1/1:5:5	1/1:12:12	1/1:9:9	0/0:8:0	0/0:5:0	0/0:11:0	1/1:9:9	0/0:7:0	0/0:8:0	0/0:6:0	0/0:7:0	0/0:9:0	0/0:2:0	0/0:6:0	1/1:5:5	0/0:6:0	0/0:10:0	0/0:4:0	0/0:9:0	0/0:4:0	0/0:11:0	0/0:6:0	0/0:11:0	0/0:12:0	0/0:5:0	0/0:7:0	0/0:9:0	1/1:3:3	0/0:12:0	0/0:11:0	0/0:7:0	0/0:13:0	0/0:5:0	0/0:5:0	0/0:9:0	0/0:11:0	0/0:10:0	0/0:10:0	0/0:5:0	0/0:8:0	0/0:7:0	0/0:7:0	0/0:5:0	0/0:8:0	0/0:6:0	0/0:8:0	0/0:8:0	0/0:3:0	0/0:12:0	0/0:3:0	0/0:5:0	0/0:7:0	0/0:9:0	0/0:12:0	0/0:8:0	0/0:5:0	0/0:9:0	0/0:4:0	0/0:6:0	0/0:8:0	0/0:5:0	0/0:9:0	0/0:7:0	0/0:5:0	0/0:12:0	0/0:5:0	0/0:9:0	0/0:23:0	0/0:3:0	0/0:8:0	0/0:4:0	0/0:8:0	0/0:6:0	0/0:6:0	0/0:4:0	0/0:12:0	0/0:19:0	0/0:12:0	0/0:25:0	0/0:18:0	0/0:35:0
CM008368.1	419361533	.	C	G	999	.	MQ=60;AC=68;AN=550	GT:DP:DV	0/0:10:0	0/0:7:0	0/0:9:0	0/0:7:0	0/0:8:0	0/0:9:0	0/0:4:0	0/0:7:0	0/0:6:0	0/0:8:0	0/0:6:0	0/0:29:0	0/0:8:0	./.:1:1	0/0:7:0	0/0:6:0	0/0:9:0	0/0:13:0	0/0:9:0	1/1:11:11	0/0:6:0	0/0:14:0	0/0:25:0	0/0:7:0	0/0:14:0	0/0:13:0	0/0:22:0	0/0:17:0	0/0:29:0	0/0:7:0	0/0:8:0	0/0:13:0	0/0:12:0	0/0:10:0	0/0:10:0	0/0:5:0	0/0:19:0	1/1:3:3	0/0:16:0	0/0:12:0	1/1:4:4	1/1:3:3	1/1:2:2	1/1:7:7	0/0:8:0	0/0:10:0	0/0:11:0	1/1:3:3	1/1:3:3	0/0:5:0	0/0:30:0	1/1:5:5	0/0:6:0	0/0:5:0	0/0:7:0	0/0:5:0	0/0:5:0	1/1:5:5	./.:1:1	1/1:4:4	0/0:7:0	0/0:30:0	0/0:8:0	0/0:13:0	0/0:7:0	0/0:11:0	0/0:6:0	0/0:9:0	1/1:14:14	1/1:11:11	0/0:7:0	0/0:7:0	0/0:12:0	1/1:2:2	0/0:13:0	0/0:10:0	0/0:19:0	0/0:6:0	0/0:2:0	0/0:5:0	0/0:7:0	0/0:26:0	0/0:5:0	0/0:9:0	0/0:5:0	0/0:15:0	0/0:6:0	1/1:16:16	0/0:9:0	0/0:5:0	0/0:30:0	0/0:2:0	0/0:9:0	1/1:11:11	0/0:10:0	0/0:10:0	1/1:6:6	1/1:6:6	0/0:10:0	0/0:12:0	0/0:4:0	1/1:9:9	0/0:8:0	0/0:7:0	1/1:12:12	0/0:9:0	0/0:8:0	0/0:6:0	0/0:25:0	1/1:6:6	0/0:17:0	0/0:7:0	0/0:8:0	1/1:6:6	0/0:10:0	0/0:16:0	0/0:10:0	0/0:7:0	0/0:6:0	0/0:4:0	0/0:10:0	1/1:5:5	0/0:9:0	0/0:6:0	0/0:8:0	1/1:6:6	1/1:10:10	1/1:4:4	0/0:5:0	1/1:4:4	0/0:2:0	0/0:6:0	1/1:3:3	0/0:19:0	1/1:7:7	1/1:5:5	0/0:15:0	0/0:3:0	0/0:13:0	0/0:5:0	1/1:6:6	1/1:6:6	0/0:7:0	1/1:4:4	0/0:6:0	0/0:8:0	0/0:8:0	0/0:12:0	0/0:8:0	0/0:5:0	1/1:3:3	0/0:28:0	0/0:27:0	0/0:24:0	0/0:3:0	0/0:3:0	0/0:4:0	0/0:4:0	0/0:9:0	0/0:6:0	0/0:7:0	0/0:8:0	0/0:3:0	0/0:8:0	0/0:4:0	0/0:7:0	0/0:4:0	0/0:8:0	0/0:7:0	0/0:10:0	0/0:6:0	0/0:5:0	0/0:4:0	0/0:4:0	0/0:7:0	0/0:7:0	0/0:7:0	0/0:4:0	0/0:7:0	0/0:5:0	0/0:5:0	0/0:5:0	0/0:6:0	0/0:6:0	0/0:3:0	0/0:5:0	0/0:5:0	0/0:3:0	0/0:8:0	0/0:6:0	0/0:9:0	0/0:10:0	0/0:5:0	0/0:6:0	0/0:3:0	0/0:6:0	0/0:4:0	0/0:6:0	0/0:6:0	0/0:5:0	0/0:6:0	0/0:10:0	0/0:5:0	0/0:5:0	0/0:6:0	0/0:4:0	0/0:8:0	0/0:8:0	0/0:6:0	0/0:2:0	0/0:3:0	0/0:6:0	0/0:13:0	./.:1:0	0/0:6:0	0/0:10:0	0/0:5:0	0/0:5:0	0/0:3:0	0/0:4:0	0/0:6:0	0/0:7:0	0/0:10:0	0/0:9:0	0/0:4:0	0/0:3:0	0/0:5:0	0/0:4:0	0/0:6:0	0/0:8:0	0/0:4:0	0/0:8:0	0/0:2:0	0/0:4:0	0/0:4:0	0/0:5:0	0/0:7:0	0/0:3:0	0/0:6:0	0/0:9:0	0/0:6:0	0/0:3:0	0/0:10:0	0/0:11:0	0/0:7:0	0/0:8:0	0/0:8:0	0/0:6:0	0/0:5:0	0/0:8:0	0/0:9:0	0/0:10:0	0/0:7:0	0/0:7:0	0/0:4:0	0/0:2:0	0/0:7:0	0/0:6:0	0/0:6:0	0/0:11:0	0/0:9:0	0/0:9:0	0/0:5:0	0/0:7:0	0/0:15:0	0/0:7:0	0/0:8:0	0/0:5:0	0/0:9:0	0/0:11:0	0/0:9:0	0/0:8:0	0/0:11:0	0/0:12:0	0/0:8:0	0/0:22:1	0/0:10:0	0/0:17:0
CM008368.1	419361543	.	T	C	999	.	MQ=60;AC=528;AN=548	GT:DP:DV	1/1:9:9	1/1:6:6	0/0:10:0	0/0:7:0	1/1:7:7	1/1:8:8	1/1:5:5	1/1:6:6	1/1:6:6	1/1:8:8	1/1:6:6	1/1:26:26	0/0:7:0	1/1:2:2	1/1:7:7	1/1:5:5	1/1:9:9	1/1:13:13	1/1:7:7	1/1:11:11	1/1:4:4	1/1:14:14	1/1:23:23	1/1:7:7	1/1:12:12	1/1:13:13	1/1:24:24	1/1:15:15	1/1:23:23	1/1:6:6	1/1:8:8	1/1:11:11	1/1:12:12	1/1:9:9	1/1:8:8	1/1:6:6	1/1:17:17	1/1:4:4	1/1:15:15	1/1:12:12	1/1:5:5	1/1:4:4	./.:1:1	1/1:6:6	1/1:7:7	1/1:9:9	1/1:9:9	1/1:3:3	1/1:3:3	1/1:5:5	1/1:28:28	1/1:7:7	1/1:6:6	1/1:5:5	1/1:7:7	1/1:6:6	1/1:5:5	1/1:5:5	./.:1:1	1/1:4:4	1/1:6:6	0/0:25:0	1/1:7:7	0/0:13:0	1/1:7:7	1/1:11:11	1/1:5:5	1/1:10:10	1/1:16:16	1/1:12:12	1/1:5:5	1/1:6:6	0/0:13:0	1/1:2:2	1/1:13:13	1/1:10:10	1/1:21:21	1/1:6:6	1/1:2:2	1/1:6:6	1/1:7:7	1/1:29:29	1/1:4:4	1/1:9:9	1/1:4:4	1/1:16:16	1/1:6:6	1/1:17:17	1/1:9:9	1/1:5:5	1/1:30:30	1/1:2:2	1/1:9:9	1/1:13:13	1/1:9:9	1/1:10:10	1/1:5:5	1/1:6:6	1/1:9:9	1/1:11:11	1/1:4:4	1/1:7:7	1/1:8:8	1/1:6:6	1/1:12:12	1/1:8:8	1/1:8:8	1/1:6:6	1/1:24:24	1/1:6:6	1/1:18:18	1/1:7:7	1/1:6:6	1/1:6:6	0/0:9:0	0/0:15:0	0/0:10:0	1/1:7:7	1/1:4:4	1/1:5:5	1/1:9:9	1/1:6:6	1/1:9:9	1/1:5:5	1/1:7:7	1/1:6:6	1/1:10:10	1/1:4:4	1/1:5:5	1/1:4:4	1/1:2:2	1/1:5:5	1/1:4:4	1/1:18:18	1/1:7:7	1/1:5:5	1/1:15:15	1/1:4:4	1/1:12:12	1/1:5:5	1/1:7:7	1/1:6:6	1/1:7:7	1/1:4:4	1/1:7:7	1/1:7:7	1/1:8:8	1/1:11:11	1/1:7:7	1/1:6:6	1/1:4:4	1/1:26:26	1/1:25:25	0/0:22:0	1/1:3:3	1/1:4:4	1/1:4:4	1/1:4:4	1/1:8:8	1/1:5:5	1/1:7:7	1/1:7:7	1/1:3:3	1/1:8:8	1/1:3:3	1/1:8:8	1/1:4:4	1/1:8:8	1/1:6:6	1/1:11:11	1/1:5:5	1/1:5:5	1/1:4:4	1/1:4:4	1/1:6:6	1/1:7:7	1/1:7:7	1/1:4:4	1/1:7:7	1/1:5:5	1/1:5:5	1/1:4:4	1/1:7:7	1/1:4:4	1/1:4:4	1/1:5:5	1/1:5:5	1/1:4:4	1/1:9:9	1/1:5:5	1/1:8:8	1/1:7:7	1/1:5:5	1/1:6:6	1/1:3:3	1/1:6:6	1/1:3:3	1/1:6:6	1/1:5:5	1/1:5:5	1/1:6:6	1/1:10:10	1/1:5:5	1/1:5:5	1/1:4:4	1/1:4:4	1/1:7:7	1/1:8:8	1/1:6:6	1/1:5:5	./.:1:1	1/1:6:6	1/1:10:10	./.:1:1	1/1:6:6	1/1:8:8	1/1:5:5	1/1:5:5	1/1:3:3	1/1:4:4	1/1:6:6	1/1:7:7	1/1:8:8	1/1:9:9	1/1:4:4	1/1:4:4	1/1:4:4	1/1:4:4	1/1:6:6	1/1:9:9	1/1:4:4	1/1:8:8	1/1:2:2	1/1:4:4	1/1:5:5	1/1:5:5	1/1:7:7	1/1:3:3	1/1:7:7	1/1:8:8	1/1:6:6	1/1:3:3	1/1:10:10	1/1:11:11	1/1:6:6	1/1:9:9	1/1:7:7	1/1:6:6	1/1:6:6	1/1:8:8	1/1:9:9	1/1:11:11	1/1:8:8	1/1:8:8	1/1:4:4	1/1:2:2	1/1:7:7	1/1:6:6	1/1:5:5	1/1:9:9	1/1:9:9	1/1:9:9	1/1:6:6	1/1:8:8	1/1:19:19	1/1:7:7	1/1:8:8	1/1:5:5	1/1:6:6	1/1:11:11	1/1:7:7	1/1:6:6	1/1:12:12	1/1:11:11	1/1:7:7	1/1:19:19	1/1:10:10	1/1:17:17
CM008368.1	419361560	.	G	A	999	.	MQ=60;AC=12;AN=550	GT:DP:DV	0/0:8:0	0/0:5:0	0/0:11:0	0/0:9:0	0/0:7:0	0/0:7:0	0/0:3:0	0/0:7:0	0/0:6:0	0/0:9:0	0/0:7:0	0/0:27:0	0/0:6:0	0/0:4:0	0/0:8:0	0/0:5:0	0/0:11:0	0/0:14:0	0/0:5:0	0/0:11:0	0/0:5:0	0/0:13:0	0/0:23:0	0/0:11:0	0/0:12:0	0/0:13:0	0/0:25:0	0/0:16:0	1/1:21:21	0/0:6:0	0/0:8:0	0/0:8:0	0/0:12:0	0/0:10:0	0/0:9:0	0/0:8:0	1/1:17:17	0/0:5:0	0/0:20:0	0/0:11:0	0/0:5:0	0/0:3:0	./.:1:0	0/0:6:0	0/0:7:0	0/0:11:0	0/0:8:0	0/0:3:0	0/0:4:0	0/0:7:0	0/0:26:0	0/0:10:0	0/0:6:0	0/0:6:0	0/0:6:0	0/0:6:0	0/0:6:0	0/0:6:0	0/0:2:0	0/0:4:0	0/0:6:0	0/0:19:0	0/0:9:0	0/0:14:0	0/0:8:0	0/0:10:0	0/0:5:0	1/1:8:8	0/0:14:0	0/0:10:0	0/0:8:0	0/0:6:0	0/0:17:0	0/0:3:0	0/0:10:0	0/0:11:0	0/0:23:0	0/0:5:0	0/0:2:0	1/1:7:7	0/0:6:0	0/0:26:0	0/0:6:0	0/0:9:0	0/0:3:0	0/0:15:0	1/1:5:5	0/0:19:0	0/0:7:0	0/0:6:0	0/0:31:0	0/0:4:0	0/0:12:0	0/0:11:0	0/0:8:0	0/0:13:0	0/0:6:0	0/0:6:0	0/0:7:0	1/1:11:11	0/0:5:0	0/0:9:0	0/0:9:0	0/0:7:0	0/0:14:0	0/0:9:0	0/0:9:0	0/0:7:0	0/0:26:0	0/0:8:0	0/0:18:0	0/0:7:0	0/0:5:0	0/0:8:0	0/0:8:0	0/0:14:0	0/0:11:0	0/0:10:0	0/0:4:0	0/0:6:0	0/0:10:0	0/0:5:0	0/0:9:0	0/0:4:0	0/0:9:0	0/0:6:0	0/0:10:0	0/0:6:0	0/0:7:0	0/0:5:0	0/0:5:0	0/0:5:0	0/0:4:0	0/0:19:0	0/0:7:0	0/0:6:0	0/0:18:0	0/0:5:0	0/0:11:0	0/0:5:0	0/0:8:0	0/0:6:0	0/0:7:0	0/0:4:0	0/0:6:0	0/0:8:0	0/0:10:0	0/0:13:0	0/0:8:0	0/0:5:0	0/0:3:0	0/0:27:0	0/0:25:0	0/0:21:0	0/0:4:0	0/0:5:0	0/0:5:0	0/0:7:0	0/0:11:0	0/0:6:0	0/0:7:0	0/0:7:0	0/0:3:0	0/0:10:0	0/0:3:0	0/0:9:0	0/0:5:0	0/0:9:0	0/0:6:0	0/0:11:0	0/0:6:0	0/0:4:0	0/0:6:0	0/0:5:0	0/0:8:0	0/0:7:0	0/0:8:0	0/0:4:0	0/0:7:0	0/0:6:0	0/0:5:0	0/0:3:0	0/0:6:0	0/0:4:0	0/0:4:0	0/0:7:0	0/0:6:0	0/0:5:0	0/0:9:0	0/0:6:0	0/0:9:0	0/0:7:0	0/0:4:0	0/0:7:0	0/0:2:0	0/0:6:0	0/0:6:0	0/0:7:0	0/0:6:0	0/0:6:0	0/0:6:0	0/0:10:0	0/0:6:0	0/0:5:0	0/0:5:0	0/0:5:0	0/0:7:0	0/0:11:0	0/0:6:0	0/0:6:0	./.:1:0	0/0:5:0	0/0:13:0	./.:1:0	0/0:7:0	0/0:8:0	0/0:5:0	0/0:5:0	0/0:3:0	0/0:5:0	0/0:6:0	0/0:8:0	0/0:7:0	0/0:10:0	0/0:5:0	0/0:4:0	0/0:4:0	0/0:4:0	0/0:4:0	0/0:8:0	0/0:6:0	0/0:7:0	0/0:2:0	0/0:5:0	0/0:6:0	0/0:3:0	0/0:6:0	0/0:2:0	0/0:7:0	0/0:9:0	0/0:6:0	0/0:5:0	0/0:9:0	0/0:11:0	0/0:9:0	0/0:7:0	0/0:6:0	0/0:8:0	0/0:6:0	0/0:6:0	0/0:8:0	0/0:12:0	0/0:9:0	0/0:10:0	0/0:5:0	0/0:2:0	0/0:9:0	0/0:5:0	0/0:6:0	0/0:10:0	0/0:9:0	0/0:6:0	0/0:7:0	0/0:9:0	0/0:19:0	0/0:8:0	0/0:8:0	0/0:4:0	0/0:7:0	0/0:10:0	0/0:7:0	0/0:5:0	0/0:10:0	0/0:13:0	0/0:7:0	0/0:20:0	0/0:10:0	0/0:18:0
CM008368.1	419361561	.	C	T	999	.	MQ=60;AC=22;AN=548	GT:DP:DV	1/1:8:8	1/1:4:4	0/0:11:0	0/0:9:0	1/1:7:7	0/0:8:0	0/0:3:0	0/0:7:0	0/0:7:0	0/0:9:0	0/0:7:0	0/0:26:0	0/0:6:0	0/0:4:0	0/0:8:0	0/0:6:0	0/0:11:0	0/0:14:0	0/0:5:0	0/0:11:0	0/0:5:0	0/0:13:0	0/0:24:0	0/0:11:0	0/0:12:0	0/0:15:0	0/0:26:0	0/0:16:0	0/0:22:0	0/0:6:0	0/0:8:0	0/0:8:0	0/0:12:0	0/0:11:0	0/0:9:0	0/0:8:0	0/0:16:0	0/0:5:0	0/0:20:0	0/0:11:0	0/0:6:0	0/0:4:0	./.:1:0	0/0:6:0	0/0:7:0	0/0:11:0	0/0:7:0	0/0:3:0	0/0:4:0	0/0:8:0	0/0:25:0	0/0:11:0	0/0:6:0	0/0:6:0	0/0:6:0	0/0:6:0	0/0:6:0	0/0:6:0	0/0:2:0	0/0:4:0	0/0:7:0	0/0:19:0	0/0:8:0	0/0:14:0	0/0:8:0	0/0:10:0	0/0:5:0	0/0:9:0	0/0:14:0	0/0:10:0	1/1:8:8	0/0:6:0	0/0:18:0	0/0:3:0	0/0:10:0	1/1:9:9	0/0:23:0	0/0:5:0	0/0:2:0	0/0:8:0	0/0:6:0	0/0:24:0	0/0:6:0	0/0:9:0	0/0:3:0	0/0:16:0	0/0:6:0	0/0:18:0	0/0:9:0	0/0:6:0	0/0:31:0	0/0:4:0	0/0:11:0	0/0:11:0	0/0:8:0	0/0:13:0	0/0:6:0	0/0:6:0	0/0:8:0	0/0:11:0	0/0:5:0	0/0:9:0	0/0:9:0	0/0:7:0	0/0:14:0	0/0:9:0	0/0:9:0	0/0:8:0	0/0:27:0	0/0:8:0	0/0:18:0	0/0:7:0	1/1:5:5	0/0:7:0	0/0:8:0	0/0:12:0	0/0:11:0	0/0:9:0	0/0:4:0	0/0:6:0	1/1:10:10	0/0:5:0	1/1:8:8	1/1:4:4	1/1:9:9	0/0:6:0	0/0:10:0	0/0:6:0	0/0:6:0	0/0:5:0	0/0:5:0	0/0:5:0	0/0:4:0	0/0:20:0	0/0:7:0	0/0:6:0	0/0:17:0	0/0:5:0	0/0:11:0	0/0:5:0	0/0:8:0	0/0:7:0	0/0:7:0	0/0:4:0	0/0:7:0	0/0:8:0	0/0:10:0	0/0:13:0	0/0:8:1	0/0:5:0	0/0:3:0	0/0:26:0	0/0:25:0	0/0:21:0	0/0:4:0	0/0:5:0	0/0:5:0	0/0:7:0	0/0:11:0	0/0:7:0	0/0:7:0	0/0:8:0	0/0:3:0	0/0:10:0	0/0:3:0	0/0:9:0	0/0:4:0	0/0:9:0	0/0:7:0	0/0:11:0	0/0:6:0	0/0:4:0	0/0:5:0	0/0:6:0	0/0:8:0	0/0:8:0	0/0:8:0	0/0:4:0	0/0:7:0	0/0:6:0	0/0:5:0	0/0:3:0	0/0:6:0	0/0:4:0	0/0:4:0	0/0:7:0	0/0:6:0	0/0:6:0	0/0:10:0	0/0:6:0	0/0:10:0	1/1:7:7	0/0:4:0	0/0:7:0	0/0:2:0	0/0:5:0	0/0:6:0	0/0:7:0	0/0:6:0	0/0:5:0	0/0:6:0	0/0:10:0	0/0:6:0	0/0:5:0	0/0:5:0	0/0:5:0	0/0:7:0	0/0:11:0	0/0:7:0	0/0:6:0	./.:1:0	0/0:6:0	0/0:13:0	./.:1:0	0/0:7:0	0/0:8:0	0/0:6:0	0/0:5:0	0/0:3:0	0/0:5:0	0/0:6:0	0/0:8:0	0/0:7:0	0/0:10:0	0/0:5:0	0/0:4:0	0/0:4:0	0/0:4:0	0/0:6:0	0/0:9:0	0/0:6:0	0/0:8:0	0/0:2:0	0/0:5:0	0/0:6:0	0/0:3:0	0/0:6:0	0/0:3:0	0/0:8:0	0/0:9:0	0/0:6:0	0/0:5:0	0/0:10:0	0/0:11:0	0/0:9:0	0/0:8:0	0/0:6:0	0/0:7:0	0/0:6:0	0/0:6:0	0/0:7:0	0/0:10:0	0/0:9:0	0/0:10:0	0/0:5:0	0/0:2:0	0/0:9:0	0/0:6:0	0/0:6:0	0/0:10:0	0/0:9:0	0/0:6:0	0/0:7:0	0/0:9:0	0/0:18:0	0/0:8:0	0/0:8:0	0/0:4:0	0/0:7:0	0/0:10:0	0/0:7:0	0/0:6:0	./.:1:0	0/0:13:0	0/0:7:0	0/0:20:0	0/0:8:0	0/0:18:0
CM008368.1	419361584	.	G	A	999	.	MQ=60;AC=74;AN=554	GT:DP:DV	0/0:8:0	0/0:5:0	0/0:12:0	0/0:9:0	0/0:5:0	0/0:8:0	0/0:3:0	1/1:4:4	1/1:5:5	0/0:8:0	0/0:9:0	0/0:28:0	0/0:5:0	0/0:5:0	0/0:8:0	1/1:5:5	1/1:10:10	1/1:12:12	0/0:7:0	0/0:11:0	0/0:5:0	1/1:9:9	1/1:27:27	0/0:13:0	0/0:14:0	0/0:15:0	0/0:24:0	0/0:20:0	0/0:25:0	1/1:6:6	0/0:9:0	1/1:7:7	0/0:10:0	0/0:8:0	1/1:8:8	1/1:6:6	0/0:17:0	0/0:6:0	0/0:22:0	0/0:9:0	0/0:6:0	0/0:5:0	0/0:2:0	0/0:11:0	0/0:7:0	0/0:10:0	0/0:9:0	0/0:4:0	0/0:5:0	0/0:10:0	0/0:28:0	0/0:11:0	0/0:4:0	0/0:6:0	0/0:6:0	0/0:7:0	0/0:6:0	0/0:8:0	0/0:3:0	0/0:3:0	0/0:5:0	0/0:20:0	1/1:9:9	0/0:12:0	0/0:8:0	0/0:11:0	1/1:4:4	0/0:8:0	0/0:12:0	0/0:9:0	0/0:10:0	0/0:2:0	0/0:18:0	0/0:5:0	1/1:11:11	0/0:12:0	0/0:25:0	0/0:7:0	0/0:3:0	0/0:8:0	1/1:6:6	1/1:20:20	1/1:8:8	0/0:8:0	0/0:2:0	0/0:19:0	0/0:7:0	0/0:22:0	1/1:9:9	0/0:5:0	0/0:30:0	0/0:5:0	0/0:10:0	0/0:11:0	0/0:9:0	0/0:11:0	0/0:6:0	0/0:6:0	0/0:8:0	0/0:11:0	0/0:6:0	0/0:8:0	1/1:10:10	1/1:7:7	0/0:12:0	1/1:8:8	0/0:10:0	0/0:7:0	0/0:28:0	0/0:9:0	1/1:15:15	0/0:6:0	0/0:6:0	0/0:9:0	0/0:7:0	0/0:11:0	0/0:13:0	1/1:9:9	0/0:5:0	0/0:9:0	0/0:10:0	0/0:5:0	0/0:8:0	0/0:6:0	0/0:8:0	0/0:6:0	0/0:8:0	0/0:5:0	1/1:7:7	0/0:6:0	1/1:4:4	1/1:5:5	0/0:6:0	1/1:19:19	0/0:7:0	0/0:6:0	0/0:18:0	0/0:6:0	0/0:11:0	0/0:4:0	0/0:8:0	0/0:9:0	1/1:5:5	0/0:4:0	0/0:6:0	0/0:8:0	0/0:11:0	0/0:17:0	0/0:9:0	0/0:6:0	0/0:4:0	1/1:27:27	1/1:26:26	0/0:19:0	0/0:4:0	0/0:8:0	0/0:6:0	0/0:6:0	0/0:11:0	0/0:8:0	0/0:6:0	0/0:9:0	0/0:3:0	0/0:11:0	0/0:4:0	0/0:10:0	0/0:3:0	0/0:7:0	0/0:8:0	0/0:12:0	0/0:7:0	0/0:6:0	0/0:6:0	0/0:6:0	0/0:8:0	0/0:10:0	0/0:8:0	0/0:5:0	0/0:6:0	0/0:7:0	0/0:8:0	0/0:4:0	0/0:8:0	0/0:4:0	0/0:5:0	0/0:10:0	0/0:8:0	0/0:7:0	0/0:11:0	0/0:5:0	0/0:8:0	0/0:8:0	0/0:5:0	0/0:7:0	0/0:3:0	0/0:4:0	0/0:7:0	0/0:8:0	0/0:6:0	0/0:6:0	0/0:4:0	0/0:10:0	0/0:7:0	0/0:6:0	0/0:5:0	0/0:7:0	0/0:9:0	0/0:11:0	0/0:8:0	0/0:5:0	./.:0:0	0/0:7:0	0/0:13:0	0/0:2:0	0/0:7:0	0/0:8:0	0/0:5:0	0/0:6:0	0/0:3:0	0/0:6:0	0/0:7:0	0/0:7:0	0/0:6:0	0/0:8:0	0/0:4:0	0/0:5:0	0/0:5:0	0/0:4:0	0/0:9:0	0/0:9:0	0/0:6:0	0/0:8:0	0/0:2:0	0/0:5:0	0/0:6:0	0/0:3:0	0/0:6:0	0/0:4:0	0/0:8:0	0/0:8:0	0/0:5:0	0/0:6:0	0/0:10:0	0/0:13:0	0/0:9:0	0/0:8:0	0/0:6:0	0/0:7:0	0/0:6:0	0/0:8:0	0/0:8:0	0/0:12:0	0/0:9:0	0/0:11:0	0/0:4:0	0/0:3:0	0/0:8:0	0/0:9:0	0/0:6:0	0/0:8:0	0/0:8:0	0/0:7:0	0/0:6:0	0/0:9:0	0/0:18:0	1/1:7:7	0/0:8:0	1/1:4:4	1/1:8:8	0/0:8:0	1/1:5:5	1/1:6:6	0/0:7:0	0/0:14:0	0/0:7:0	0/0:20:0	1/1:11:11	1/1:17:17
CM008368.1	419361608	.	G	C	999	.	MQ=60;AC=148;AN=554	GT:DP:DV	0/0:11:0	0/0:5:0	0/0:11:0	0/0:10:0	0/0:10:0	0/0:8:0	0/0:4:0	1/1:5:5	1/1:4:4	0/0:10:0	0/0:11:0	0/0:29:0	0/0:7:0	1/1:7:7	0/0:8:0	1/1:7:7	1/1:7:7	1/1:14:14	0/0:5:0	1/1:8:8	0/0:8:0	1/1:7:7	1/1:26:26	0/0:14:0	0/0:13:0	0/0:13:0	0/0:26:0	0/0:20:0	0/0:28:0	1/1:9:9	0/0:11:0	1/1:6:6	0/0:9:0	0/0:8:0	1/1:6:6	1/1:6:6	0/0:15:0	1/1:5:5	0/0:22:0	0/0:7:0	1/1:6:6	1/1:5:5	1/1:3:3	1/1:10:10	0/0:5:0	0/0:10:0	0/0:9:0	1/1:5:5	1/1:5:5	0/0:11:0	0/0:24:0	1/1:10:10	0/0:4:0	0/0:7:0	0/0:7:0	0/0:8:0	0/0:6:0	1/1:8:8	1/1:2:2	1/1:5:5	0/0:4:0	0/0:19:0	1/1:10:10	0/0:14:1	0/0:10:0	0/0:9:0	1/1:6:6	0/0:7:0	1/1:12:12	1/1:8:8	0/0:10:0	0/0:3:0	0/0:15:0	1/1:8:8	1/1:8:8	0/0:11:0	0/0:27:0	0/0:8:0	0/0:5:0	0/0:8:0	1/1:4:4	1/1:25:25	1/1:7:7	0/0:6:0	0/0:4:0	0/0:24:0	0/0:5:0	1/1:22:22	1/1:8:8	0/0:5:0	0/0:27:0	0/0:6:0	0/0:11:0	1/1:11:11	0/0:11:0	0/0:12:0	1/1:7:7	1/1:6:6	0/0:6:0	0/0:10:0	0/0:7:0	1/1:5:5	1/1:7:7	1/1:6:6	1/1:12:12	1/1:9:9	0/0:10:0	0/0:7:0	0/0:31:0	1/1:9:9	1/1:15:15	0/0:7:0	0/0:7:0	1/1:10:10	0/0:8:0	0/0:11:0	0/0:13:0	1/1:10:10	0/0:6:0	0/0:8:0	0/0:12:0	1/1:3:3	0/0:10:0	0/0:5:0	0/0:8:0	1/1:6:6	1/1:9:9	1/1:7:7	1/1:7:7	1/1:6:6	1/1:6:6	1/1:5:5	1/1:6:6	1/1:19:19	1/1:8:8	1/1:8:8	0/0:16:0	0/0:6:0	0/0:10:0	0/0:7:0	1/1:9:9	1/1:11:11	1/1:4:4	1/1:4:4	0/0:6:0	0/0:8:0	0/0:12:0	0/0:17:0	0/0:9:0	0/0:5:0	1/1:7:7	1/1:31:31	1/1:26:26	0/0:20:0	0/0:3:0	0/0:8:0	0/0:7:0	0/0:5:0	0/0:11:0	0/0:10:0	0/0:5:0	0/0:8:0	0/0:2:0	0/0:11:0	0/0:5:0	0/0:9:0	0/0:3:0	0/0:6:0	0/0:7:0	0/0:14:0	0/0:8:0	0/0:6:0	0/0:5:0	0/0:7:0	0/0:9:0	0/0:10:0	0/0:6:0	0/0:6:0	0/0:7:0	0/0:8:0	0/0:9:0	0/0:4:0	0/0:7:0	0/0:5:0	0/0:7:0	0/0:11:0	0/0:8:0	0/0:8:0	0/0:11:0	0/0:6:0	0/0:8:0	0/0:8:0	0/0:5:0	0/0:7:0	0/0:4:0	0/0:4:0	0/0:6:0	0/0:9:0	0/0:6:0	0/0:6:0	0/0:5:0	0/0:12:0	0/0:9:0	0/0:5:0	0/0:3:0	0/0:3:0	0/0:9:0	0/0:13:0	0/0:7:0	0/0:5:0	./.:1:0	0/0:9:0	0/0:13:0	0/0:2:0	0/0:5:0	0/0:9:0	0/0:3:0	0/0:6:0	0/0:3:0	0/0:5:0	0/0:8:0	0/0:10:0	0/0:8:0	0/0:8:0	0/0:4:0	0/0:5:0	0/0:6:0	0/0:3:0	0/0:10:0	0/0:9:0	0/0:5:0	0/0:9:0	0/0:2:0	0/0:4:0	0/0:7:0	0/0:2:0	0/0:5:0	0/0:6:0	0/0:8:0	0/0:10:0	0/0:5:0	0/0:6:0	0/0:11:0	0/0:11:0	0/0:10:0	0/0:10:0	0/0:6:0	0/0:7:0	0/0:6:0	0/0:9:0	0/0:10:0	0/0:11:0	0/0:9:0	0/0:13:0	0/0:5:0	0/0:5:0	0/0:8:0	0/0:8:0	0/0:7:0	0/0:10:0	0/0:8:0	0/0:8:0	0/0:7:0	0/0:10:0	0/0:17:0	1/1:7:7	0/0:8:0	1/1:4:4	1/1:10:10	1/1:6:6	1/1:8:8	1/1:5:5	0/0:9:0	0/0:12:0	0/0:6:0	0/0:19:0	1/1:10:10	1/1:19:19
CM008368.1	419361620	.	C	T	999	.	MQ=60;AC=74;AN=556	GT:DP:DV	0/0:11:0	0/0:6:0	0/0:12:0	0/0:9:0	0/0:9:0	0/0:9:0	0/0:3:0	1/1:6:6	1/1:5:5	0/0:7:0	0/0:10:0	0/0:29:0	0/0:7:0	0/0:7:0	0/0:7:0	1/1:7:7	1/1:6:6	1/1:16:16	0/0:5:0	0/0:9:0	0/0:10:0	1/1:7:7	1/1:26:26	0/0:14:0	0/0:12:0	0/0:14:0	0/0:24:0	0/0:23:0	0/0:27:0	1/1:10:10	0/0:11:0	1/1:7:7	0/0:9:0	0/0:10:0	1/1:7:7	1/1:7:7	0/0:14:0	0/0:8:0	0/0:22:0	0/0:7:0	0/0:6:0	0/0:7:0	0/0:3:0	0/0:10:0	0/0:5:0	0/0:9:0	0/0:9:0	0/0:6:0	0/0:7:0	0/0:12:0	0/0:22:0	0/0:10:0	0/0:6:0	0/0:7:0	0/0:8:0	0/0:7:0	0/0:7:0	0/0:9:0	0/0:2:0	0/0:4:0	0/0:4:0	0/0:20:0	1/1:9:9	0/0:14:0	0/0:8:0	0/0:11:0	1/1:6:6	0/0:7:0	0/0:13:0	0/0:11:0	0/0:9:0	0/0:4:0	0/0:15:0	0/0:8:0	1/1:8:7	0/0:10:0	0/0:26:0	0/0:8:0	0/0:6:0	0/0:8:0	1/1:4:4	1/1:26:26	1/1:5:5	0/0:6:0	0/0:4:0	0/0:23:0	0/0:5:0	0/0:23:0	1/1:9:9	0/0:4:0	0/0:27:0	0/0:6:0	0/0:13:0	0/0:11:0	0/0:9:0	0/0:13:0	0/0:8:0	0/0:9:0	0/0:6:0	0/0:9:0	0/0:7:0	0/0:5:0	1/1:7:7	1/1:6:6	0/0:13:0	1/1:11:11	0/0:9:0	0/0:7:0	0/0:33:0	0/0:9:0	1/1:15:15	0/0:5:0	0/0:7:0	0/0:11:0	0/0:8:0	0/0:11:0	0/0:11:0	1/1:9:9	0/0:6:0	0/0:10:0	0/0:13:0	0/0:5:0	0/0:11:0	0/0:5:0	0/0:10:0	0/0:5:0	0/0:9:0	0/0:7:0	1/1:7:7	0/0:7:0	1/1:5:5	1/1:5:5	0/0:6:0	1/1:21:21	0/0:9:0	0/0:6:0	0/0:16:0	0/0:6:0	0/0:9:0	0/0:7:0	0/0:9:0	0/0:10:0	1/1:4:4	0/0:5:0	0/0:7:0	0/0:9:0	0/0:13:0	0/0:17:0	0/0:10:0	0/0:4:0	0/0:8:0	1/1:31:31	1/1:21:21	0/0:21:0	0/0:4:0	0/0:8:0	0/0:7:0	0/0:5:0	0/0:13:0	0/0:10:0	0/0:5:0	0/0:9:0	0/0:2:0	0/0:9:0	0/0:5:0	0/0:10:0	0/0:3:0	0/0:6:0	0/0:6:0	0/0:13:0	0/0:9:0	0/0:7:0	0/0:4:0	0/0:6:0	0/0:8:0	0/0:11:0	0/0:6:0	0/0:7:0	0/0:6:0	0/0:10:0	0/0:9:0	0/0:5:0	0/0:6:0	0/0:6:0	0/0:6:0	0/0:11:0	0/0:7:0	0/0:10:0	0/0:12:0	0/0:7:0	0/0:10:0	0/0:8:0	0/0:4:0	0/0:8:0	0/0:4:0	0/0:4:0	0/0:7:0	0/0:9:0	0/0:6:0	0/0:5:0	0/0:6:0	0/0:14:0	0/0:7:0	0/0:5:0	0/0:4:0	0/0:4:0	0/0:10:0	0/0:12:0	0/0:7:0	0/0:6:0	0/0:3:0	0/0:8:0	0/0:14:0	0/0:2:0	0/0:7:0	0/0:9:0	0/0:4:0	0/0:6:0	0/0:5:0	0/0:4:0	0/0:9:0	0/0:9:0	0/0:10:0	0/0:9:0	0/0:3:0	0/0:5:0	0/0:7:0	0/0:3:0	0/0:9:0	0/0:8:0	0/0:5:0	0/0:10:0	0/0:4:0	0/0:4:0	0/0:7:0	0/0:2:0	0/0:5:0	0/0:6:0	0/0:9:0	0/0:10:0	0/0:4:0	0/0:6:0	0/0:10:0	0/0:11:0	0/0:10:0	0/0:9:0	0/0:6:0	0/0:8:0	0/0:5:0	0/0:8:0	0/0:10:0	0/0:10:0	0/0:10:0	0/0:14:0	0/0:5:0	0/0:5:0	0/0:6:0	0/0:9:0	0/0:8:0	0/0:9:0	0/0:8:0	0/0:8:0	0/0:7:0	0/0:9:0	0/0:18:0	1/1:7:7	0/0:8:0	1/1:5:5	1/1:8:8	0/0:6:0	1/1:8:8	1/1:5:5	0/0:8:0	0/0:11:1	0/0:7:0	0/0:19:0	1/1:11:11	1/1:19:19
CM008368.1	419361623	.	T	G	999	.	MQ=60;AC=42;AN=556	GT:DP:DV	0/0:10:0	0/0:6:0	0/0:12:0	0/0:9:0	0/0:9:0	0/0:10:0	0/0:3:0	0/0:6:0	0/0:5:0	0/0:7:0	0/0:10:0	0/0:26:0	0/0:7:0	0/0:7:0	0/0:7:0	0/0:7:0	0/0:6:0	0/0:16:0	0/0:6:0	0/0:9:0	0/0:9:0	0/0:7:0	0/0:30:0	0/0:13:0	0/0:12:0	0/0:13:0	0/0:25:1	0/0:22:0	0/0:27:0	0/0:10:0	0/0:11:0	0/0:7:0	0/0:8:0	0/0:10:0	0/0:8:0	0/0:7:0	0/0:14:0	0/0:8:0	0/0:21:0	0/0:7:0	0/0:5:0	0/0:7:0	0/0:3:0	0/0:10:0	0/0:6:0	0/0:8:0	0/0:7:0	0/0:6:0	0/0:8:0	0/0:13:0	0/0:22:0	0/0:10:0	0/0:7:0	0/0:7:0	0/0:7:0	0/0:8:0	0/0:7:0	0/0:9:0	0/0:2:0	0/0:5:0	0/0:4:0	0/0:18:0	0/0:10:0	0/0:14:0	0/0:8:0	0/0:13:0	0/0:6:0	0/0:7:0	0/0:13:0	0/0:12:0	0/0:9:0	0/0:4:0	0/0:17:0	0/0:7:0	0/0:8:0	0/0:10:0	0/0:25:0	0/0:8:0	0/0:6:0	0/0:7:0	0/0:5:0	0/0:29:0	0/0:6:0	0/0:6:0	0/0:3:0	0/0:22:0	0/0:5:0	0/0:22:0	0/0:9:0	0/0:4:0	0/0:26:0	0/0:6:0	0/0:13:0	0/0:9:0	0/0:9:0	0/0:13:0	0/0:9:0	0/0:8:0	0/0:5:0	0/0:10:0	0/0:7:0	0/0:4:0	0/0:7:0	0/0:6:0	0/0:12:0	0/0:11:0	0/0:10:0	0/0:8:0	0/0:33:0	0/0:9:0	0/0:18:0	0/0:4:0	0/0:6:0	0/0:10:0	0/0:8:0	0/0:10:0	0/0:11:0	0/0:9:0	0/0:6:0	0/0:10:0	0/0:14:0	0/0:4:0	0/0:11:0	0/0:5:0	0/0:9:0	0/0:5:0	0/0:10:0	0/0:7:0	0/0:7:0	0/0:8:0	0/0:6:0	0/0:5:0	0/0:7:0	0/0:20:0	0/0:9:0	0/0:5:0	0/0:17:0	0/0:6:0	0/0:9:0	0/0:8:0	0/0:10:0	0/0:10:0	0/0:5:0	0/0:5:0	0/0:7:0	0/0:8:0	0/0:13:0	0/0:17:0	0/0:9:0	0/0:4:0	0/0:8:0	0/0:34:0	0/0:24:0	0/0:22:0	0/0:4:0	0/0:9:0	0/0:7:0	0/0:5:0	0/0:14:0	0/0:9:0	0/0:6:0	1/1:8:8	0/0:3:0	0/0:10:0	0/0:5:0	0/0:10:0	0/0:3:0	0/0:5:0	1/1:5:5	0/0:12:0	0/0:10:0	1/1:6:6	0/0:4:0	0/0:6:0	0/0:8:0	0/0:12:0	0/0:7:0	0/0:6:0	0/0:6:0	1/1:10:10	0/0:9:0	0/0:5:0	0/0:6:0	0/0:5:0	1/1:6:6	1/1:9:9	1/1:7:7	1/1:10:10	0/0:13:0	0/0:7:0	0/0:9:0	0/0:9:0	0/0:5:0	0/0:8:0	0/0:4:0	0/0:4:0	0/0:8:0	0/0:9:0	0/0:6:0	0/0:6:0	0/0:5:0	0/0:13:0	0/0:7:0	0/0:5:0	0/0:5:0	0/0:4:0	0/0:8:0	1/1:12:12	0/0:6:0	0/0:6:0	0/0:3:0	0/0:8:0	0/0:13:0	0/0:3:0	0/0:7:0	0/0:8:0	0/0:4:0	0/0:6:0	0/0:6:0	0/0:5:0	1/1:7:7	0/0:9:0	0/0:11:0	0/0:8:0	0/0:2:0	0/0:5:0	0/0:6:0	0/0:3:0	0/0:10:1	0/0:8:0	0/0:5:0	0/0:9:0	0/0:5:0	0/0:4:0	1/1:7:7	0/0:3:0	0/0:5:0	0/0:6:0	0/0:9:0	0/0:10:0	0/0:4:0	0/0:6:0	0/0:10:0	0/0:12:0	0/0:9:0	0/0:9:0	1/1:5:5	0/0:10:0	1/1:5:5	1/1:8:8	0/0:9:0	1/1:9:9	1/1:11:11	1/1:13:13	1/1:5:5	0/0:5:0	1/1:6:6	1/1:7:7	0/0:9:0	1/1:8:8	0/0:8:0	0/0:8:0	0/0:6:0	0/0:8:0	0/0:16:0	0/0:7:0	0/0:9:0	0/0:5:0	0/0:10:0	0/0:6:0	0/0:8:0	0/0:5:0	0/0:9:0	0/0:11:0	0/0:7:0	0/0:19:0	0/0:11:0	0/0:19:0
CM008368.1	419361627	.	C	G	999	.	MQ=60;AC=18;AN=556	GT:DP:DV	0/0:9:0	0/0:6:0	0/0:12:0	0/0:9:0	0/0:10:0	0/0:10:0	0/0:4:0	0/0:6:0	0/0:6:0	0/0:8:0	0/0:10:0	0/0:30:0	0/0:7:0	0/0:7:0	0/0:8:0	0/0:9:0	0/0:7:0	0/0:16:0	0/0:6:0	0/0:9:0	0/0:10:0	0/0:6:0	0/0:30:0	0/0:14:0	0/0:12:0	0/0:13:0	0/0:24:0	0/0:24:0	0/0:25:0	0/0:10:0	0/0:11:0	0/0:7:0	0/0:9:0	0/0:10:0	0/0:9:0	0/0:6:0	0/0:14:0	0/0:8:0	0/0:20:0	0/0:8:0	0/0:5:0	0/0:7:0	0/0:3:0	0/0:10:0	0/0:5:0	0/0:9:0	0/0:8:0	0/0:7:0	0/0:9:0	0/0:13:0	0/0:21:0	0/0:11:0	0/0:7:0	0/0:7:0	0/0:8:0	0/0:8:0	0/0:8:0	0/0:8:0	0/0:3:0	0/0:5:0	0/0:5:0	0/0:20:0	0/0:11:0	0/0:14:0	0/0:8:0	0/0:13:0	0/0:6:0	0/0:8:0	0/0:12:0	0/0:13:0	0/0:9:0	0/0:4:0	0/0:17:0	0/0:8:0	0/0:7:0	0/0:11:0	0/0:25:0	0/0:8:0	0/0:5:0	0/0:8:0	0/0:5:0	0/0:30:0	0/0:7:0	0/0:7:0	0/0:4:0	0/0:20:0	0/0:5:0	0/0:23:0	0/0:9:0	0/0:4:0	0/0:29:0	0/0:6:0	0/0:12:0	0/0:10:0	0/0:9:0	0/0:14:0	0/0:11:0	0/0:8:0	0/0:6:0	0/0:10:0	0/0:7:0	0/0:5:0	0/0:7:0	0/0:7:0	0/0:12:0	0/0:10:0	0/0:9:0	0/0:9:0	0/0:33:0	0/0:8:0	0/0:19:0	0/0:4:0	0/0:8:0	0/0:11:0	0/0:8:0	0/0:9:0	0/0:11:0	0/0:9:0	0/0:8:0	0/0:10:0	0/0:13:0	0/0:5:0	0/0:11:0	0/0:6:0	0/0:10:0	0/0:5:0	0/0:9:0	0/0:7:0	0/0:7:0	0/0:7:0	0/0:6:0	0/0:5:0	0/0:7:0	0/0:21:0	0/0:9:0	0/0:6:0	0/0:17:0	0/0:6:0	0/0:10:0	0/0:8:0	0/0:10:0	0/0:10:0	0/0:5:0	0/0:5:0	0/0:7:0	0/0:9:0	0/0:12:0	0/0:15:0	0/0:10:0	0/0:4:0	0/0:8:0	0/0:33:0	0/0:24:0	0/0:22:0	0/0:4:0	1/1:9:9	0/0:7:0	0/0:5:0	0/0:15:0	0/0:10:0	0/0:6:0	0/0:9:0	0/0:3:0	0/0:10:0	0/0:6:0	0/0:10:0	0/0:3:0	0/0:5:0	0/0:6:0	0/0:12:0	0/0:10:0	0/0:6:0	0/0:3:0	0/0:6:0	0/0:9:0	0/0:11:0	0/0:8:0	0/0:7:0	0/0:6:0	0/0:11:0	0/0:9:0	0/0:5:0	0/0:4:0	0/0:5:0	0/0:6:0	0/0:11:0	0/0:7:0	0/0:10:0	0/0:12:0	0/0:7:0	0/0:10:0	0/0:9:0	0/0:5:0	0/0:8:0	1/1:4:4	0/0:5:0	1/1:8:8	1/1:9:9	1/1:6:6	1/1:6:6	0/0:6:0	0/0:13:0	0/0:7:0	1/1:5:5	0/0:5:0	0/0:4:0	0/0:9:0	0/0:12:0	0/0:6:0	0/0:6:0	0/0:4:0	1/1:9:9	0/0:16:0	0/0:3:0	0/0:7:0	0/0:7:0	0/0:5:0	0/0:6:0	0/0:7:0	0/0:5:0	0/0:8:0	0/0:9:0	0/0:11:0	0/0:9:0	1/1:3:3	0/0:5:0	0/0:7:0	0/0:3:0	0/0:10:0	0/0:8:0	0/0:5:0	0/0:10:0	0/0:5:0	0/0:4:0	0/0:7:0	0/0:3:0	0/0:5:0	0/0:6:0	0/0:9:0	0/0:11:0	0/0:3:0	0/0:6:0	0/0:10:0	0/0:11:0	0/0:9:0	0/0:10:0	0/0:6:0	0/0:10:0	0/0:6:0	0/0:9:0	0/0:10:0	0/0:10:0	0/0:12:0	0/0:14:0	0/0:5:0	0/0:6:0	0/0:7:0	0/0:8:0	0/0:9:0	0/0:8:0	0/0:7:0	0/0:8:0	0/0:7:0	0/0:9:0	0/0:18:0	0/0:7:0	0/0:9:0	0/0:5:0	0/0:11:0	0/0:6:0	0/0:7:0	0/0:6:0	0/0:10:0	0/0:13:0	0/0:7:0	0/0:19:0	0/0:11:0	0/0:19:0
CM008368.1	419361635	.	T	G	999	.	MQ=60;AC=64;AN=556	GT:DP:DV	1/1:9:9	1/1:6:6	0/0:12:0	0/0:6:0	1/1:11:11	0/0:9:0	0/0:4:0	0/0:7:0	0/0:6:0	1/1:7:7	0/0:11:0	0/0:28:0	0/0:7:0	0/0:7:0	0/0:8:0	0/0:9:0	0/0:7:0	0/0:15:0	0/0:5:0	0/0:9:0	1/1:9:9	0/0:6:0	0/0:30:0	0/0:14:0	1/1:11:11	1/1:10:10	0/0:22:0	0/0:20:0	0/0:27:0	0/0:10:0	0/0:11:0	0/0:8:0	1/1:7:7	0/0:11:0	0/0:9:0	0/0:6:0	0/0:12:0	0/0:8:0	0/0:20:0	1/1:6:6	0/0:5:0	0/0:6:0	0/0:3:0	0/0:9:0	0/0:4:0	0/0:9:0	0/0:8:0	0/0:7:0	0/0:7:0	0/0:12:0	0/0:20:0	0/0:11:0	0/0:6:0	0/0:7:0	0/0:6:0	0/0:8:0	0/0:8:0	0/0:8:0	0/0:3:0	0/0:7:0	1/1:4:4	0/0:19:0	0/0:9:0	0/0:14:0	0/0:7:0	1/1:12:12	0/0:6:0	0/0:8:0	0/0:8:0	0/0:13:0	1/1:8:8	1/1:3:3	0/0:16:0	0/0:9:0	0/0:7:1	1/1:9:9	0/0:23:0	0/0:8:0	0/0:5:0	0/0:8:0	0/0:4:0	0/0:28:0	0/0:7:0	0/0:7:0	0/0:4:0	0/0:21:0	0/0:4:0	0/0:21:0	0/0:9:0	0/0:3:0	0/0:28:0	0/0:6:0	0/0:12:0	0/0:10:0	0/0:9:0	0/0:13:0	0/0:11:0	0/0:8:0	0/0:7:0	0/0:9:0	1/1:7:7	0/0:5:0	0/0:8:0	0/0:7:0	0/0:12:0	0/0:10:0	0/0:9:0	0/0:8:0	1/1:31:31	0/0:8:0	0/0:17:0	1/1:5:5	1/1:9:9	0/0:10:0	0/0:7:0	0/0:9:0	0/0:11:0	0/0:7:0	1/1:8:8	1/1:10:10	1/1:13:13	0/0:7:0	1/1:11:11	1/1:6:6	1/1:9:9	0/0:4:0	0/0:10:0	0/0:5:0	0/0:7:0	0/0:7:0	0/0:6:0	0/0:5:0	0/0:7:0	0/0:21:0	0/0:9:0	0/0:6:0	0/0:17:0	1/1:8:8	1/1:11:11	1/1:8:8	0/0:10:0	0/0:11:0	0/0:5:0	0/0:7:0	0/0:7:0	0/0:8:0	0/0:11:0	0/0:15:0	1/1:9:9	0/0:3:0	0/0:7:0	0/0:32:0	0/0:27:0	0/0:21:0	0/0:4:0	0/0:9:0	0/0:8:0	0/0:4:0	0/0:15:0	0/0:10:0	0/0:4:0	0/0:9:0	0/0:4:0	0/0:10:0	0/0:5:0	0/0:10:0	0/0:3:0	0/0:5:0	0/0:6:0	0/0:12:0	0/0:10:0	0/0:6:0	0/0:4:0	0/0:6:0	0/0:8:0	0/0:11:0	0/0:5:0	0/0:7:0	0/0:6:0	0/0:10:0	0/0:11:0	0/0:5:0	0/0:4:0	0/0:5:0	0/0:6:0	0/0:11:0	0/0:7:0	0/0:10:0	0/0:12:0	0/0:4:0	0/0:10:0	1/1:9:9	0/0:5:0	0/0:9:0	0/0:6:0	0/0:4:0	0/0:9:0	0/0:9:0	0/0:5:0	0/0:6:0	0/0:5:0	0/0:13:0	0/0:7:0	0/0:6:0	0/0:5:0	0/0:4:0	0/0:9:0	0/0:12:0	0/0:6:0	0/0:6:0	0/0:4:0	0/0:9:0	0/0:16:0	0/0:3:0	0/0:7:0	0/0:8:0	0/0:6:0	0/0:5:0	0/0:7:0	0/0:4:0	0/0:9:0	0/0:9:0	0/0:12:0	0/0:9:0	0/0:3:0	0/0:4:0	0/0:6:0	0/0:3:0	0/0:12:0	0/0:8:0	0/0:5:0	0/0:10:0	0/0:5:0	0/0:4:0	0/0:7:0	0/0:3:0	0/0:6:0	0/0:5:0	0/0:9:0	0/0:9:0	0/0:4:0	0/0:8:0	0/0:9:0	0/0:9:0	0/0:9:0	0/0:10:0	0/0:6:0	0/0:9:0	0/0:6:0	0/0:10:0	0/0:10:0	0/0:10:0	0/0:12:0	0/0:11:0	0/0:5:0	0/0:6:0	0/0:6:0	0/0:9:0	0/0:7:0	0/0:9:0	0/0:8:0	0/0:8:0	0/0:6:0	0/0:8:0	0/0:17:0	0/0:7:0	0/0:9:0	0/0:4:0	0/0:12:0	0/0:5:0	0/0:7:0	0/0:6:0	0/0:12:0	1/1:13:13	1/1:6:6	1/1:17:17	0/0:13:0	0/0:19:0
CM008368.1	419361753	.	G	A	999	.	MQ=60;AC=86;AN=556	GT:DP:DV	0/0:11:0	0/0:12:0	0/0:12:0	0/0:5:0	0/0:11:0	0/0:9:0	0/0:7:0	0/0:9:0	0/0:5:0	0/0:4:0	0/0:10:0	1/1:28:28	0/0:10:0	0/0:5:0	0/0:7:0	0/0:11:0	0/0:10:0	0/0:8:0	0/0:9:0	0/0:9:0	0/0:7:0	0/0:8:0	0/0:28:0	0/0:12:0	0/0:10:0	0/0:11:0	1/1:21:21	1/1:23:23	0/0:22:0	0/0:9:0	0/0:6:0	0/0:7:0	0/0:7:0	0/0:10:0	0/0:10:0	0/0:7:0	0/0:13:0	0/0:8:0	0/0:18:0	0/0:9:0	0/0:7:0	0/0:7:0	0/0:4:0	0/0:10:0	0/0:4:0	0/0:7:0	0/0:3:0	0/0:7:0	0/0:7:0	0/0:11:0	0/0:22:0	0/0:8:0	0/0:10:0	0/0:7:0	0/0:5:0	0/0:5:0	0/0:10:0	0/0:11:0	0/0:3:0	0/0:5:0	0/0:5:0	0/0:28:0	0/0:7:0	0/0:10:0	0/0:10:0	0/0:14:0	0/0:10:0	0/0:8:0	0/0:12:0	0/0:14:0	0/0:8:0	0/0:7:0	0/0:19:0	0/0:8:0	0/0:4:0	0/0:9:0	1/1:22:22	0/0:10:0	0/0:11:0	0/0:9:0	0/0:9:0	0/0:27:0	0/0:10:0	0/0:8:0	0/0:9:0	0/0:28:0	0/0:4:0	0/0:15:0	0/0:13:0	0/0:4:0	0/0:29:0	0/0:7:0	0/0:10:0	0/0:6:0	0/0:6:0	0/0:14:0	0/0:10:0	0/0:10:0	0/0:9:0	0/0:5:0	0/0:7:0	0/0:9:0	0/0:12:0	0/0:10:0	0/0:18:0	0/0:16:0	0/0:12:0	0/0:9:0	0/0:33:0	0/0:10:0	0/0:18:0	0/0:5:0	0/0:5:0	0/0:6:0	0/0:4:0	0/0:11:0	0/0:7:0	0/0:8:0	0/0:15:0	0/0:9:0	0/0:13:0	0/0:9:0	0/0:9:0	0/0:7:0	0/0:7:0	0/0:5:0	0/0:13:0	0/0:4:0	0/0:5:0	0/0:7:0	0/0:12:0	0/0:5:0	0/0:7:0	0/0:22:0	1/1:6:6	1/1:9:8	0/0:28:0	0/0:6:0	0/0:13:0	0/0:8:0	0/0:6:0	0/0:9:0	0/0:8:0	0/0:8:0	0/0:5:0	0/0:12:0	0/0:10:0	0/0:17:0	0/0:4:0	0/0:10:0	0/0:7:0	0/0:31:0	0/0:26:0	0/0:18:0	0/0:3:0	0/0:7:0	0/0:6:0	1/1:4:4	0/0:9:0	0/0:9:0	1/1:4:4	0/0:8:0	1/1:10:10	0/0:8:1	0/0:6:0	0/0:9:0	0/0:7:0	0/0:8:0	0/0:7:0	1/1:6:6	1/1:7:7	0/0:8:0	1/1:9:9	1/1:4:4	1/1:9:9	1/1:9:9	1/1:5:5	1/1:9:9	1/1:7:7	0/0:8:0	1/1:13:13	1/1:7:7	1/1:4:4	0/0:7:0	0/0:10:0	0/0:12:0	0/0:6:0	0/0:9:0	1/1:8:8	0/0:5:0	0/0:8:0	0/0:11:0	0/0:8:0	0/0:9:0	0/0:8:0	0/0:8:0	0/0:10:0	0/0:8:0	0/0:8:0	0/0:10:0	0/0:5:0	0/0:7:0	0/0:8:0	0/0:11:0	1/1:7:7	0/0:3:0	1/1:11:11	0/0:6:0	1/1:9:9	0/0:8:0	0/0:9:0	0/0:4:0	0/0:14:0	0/0:4:0	0/0:11:0	0/0:2:0	1/1:7:7	1/1:6:6	1/1:8:8	1/1:8:8	0/0:11:0	0/0:9:0	0/0:11:0	0/0:9:0	0/0:5:0	1/1:4:4	0/0:9:0	0/0:4:0	1/1:13:13	1/1:10:10	1/1:8:8	0/0:7:0	1/1:6:6	0/0:5:0	0/0:8:0	0/0:5:0	1/1:5:5	0/0:9:0	0/0:3:0	0/0:12:0	1/1:3:3	1/1:7:7	0/0:12:0	0/0:10:0	0/0:8:0	1/1:12:12	0/0:6:0	1/1:10:10	0/0:9:0	0/0:9:0	1/1:8:8	0/0:9:0	0/0:14:0	0/0:7:0	0/0:6:0	1/1:8:8	0/0:12:0	0/0:9:0	1/1:7:7	0/0:3:0	0/0:10:0	0/0:9:0	1/1:7:7	0/0:6:0	0/0:21:0	0/0:4:0	0/0:9:0	0/0:6:0	0/0:10:0	0/0:4:0	0/0:5:0	0/0:9:0	0/0:11:0	0/0:7:0	0/0:7:0	0/0:18:0	0/0:9:0	0/0:13:0
CM008368.1	419361789	.	G	A	999	.	MQ=60;AC=254;AN=554	GT:DP:DV	0/0:10:0	0/0:13:0	0/0:14:0	0/0:7:0	0/0:12:0	0/0:7:0	0/0:8:0	0/0:7:0	0/0:3:0	0/0:8:0	0/0:12:0	1/1:28:28	0/0:13:0	0/0:6:0	0/0:6:0	0/0:9:0	0/0:11:0	0/0:8:0	0/0:9:0	0/0:9:0	0/0:8:0	0/0:8:0	0/0:26:0	1/1:10:10	0/0:11:0	0/0:9:0	1/1:25:25	1/1:23:23	0/0:25:0	0/0:8:0	1/1:7:7	0/0:7:0	0/0:4:0	1/1:9:9	0/0:10:0	0/0:11:0	0/0:16:0	0/0:8:0	1/1:18:18	0/0:9:0	0/0:6:0	0/0:8:0	0/0:5:0	0/0:10:0	1/1:6:6	0/0:5:0	0/0:7:0	0/0:7:0	0/0:7:0	1/1:11:11	0/0:22:0	0/0:11:0	1/1:7:7	0/0:10:0	1/1:4:4	1/1:9:9	1/1:9:9	0/0:11:0	0/0:2:0	0/0:6:0	0/0:4:0	0/0:28:0	0/0:7:0	0/0:10:0	0/0:12:0	0/0:13:0	0/0:10:0	0/0:9:0	0/0:14:0	0/0:10:0	0/0:7:0	0/0:6:0	0/0:20:0	0/0:10:0	0/0:4:0	0/0:10:0	1/1:21:21	1/1:11:11	0/0:13:0	0/0:10:0	0/0:13:0	0/0:23:0	0/0:10:0	1/1:7:7	1/1:9:9	1/1:31:31	0/0:5:0	0/0:17:0	0/0:12:0	0/0:3:0	0/0:29:0	1/1:8:8	1/1:10:10	0/0:7:0	0/0:10:0	1/1:12:12	0/0:6:0	0/0:11:0	0/0:10:0	0/0:6:0	0/0:9:0	0/0:9:0	0/0:12:0	0/0:9:0	0/0:24:0	0/0:16:0	0/0:15:0	1/1:3:3	0/0:27:0	0/0:10:0	0/0:19:0	0/0:8:0	0/0:5:0	0/0:8:0	0/0:4:0	0/0:12:0	0/0:8:0	0/0:9:0	0/0:14:0	0/0:8:0	0/0:12:0	0/0:10:0	0/0:13:0	0/0:9:0	0/0:4:0	0/0:4:0	0/0:12:0	0/0:6:0	0/0:7:0	0/0:5:0	0/0:12:0	0/0:6:0	0/0:5:0	0/0:23:0	0/0:10:0	0/0:6:0	1/1:27:27	0/0:9:0	0/0:10:0	0/0:8:0	0/0:7:0	0/0:13:0	0/0:10:0	0/0:8:0	1/1:6:6	0/0:14:0	1/1:8:8	1/1:19:19	0/0:4:0	0/0:9:0	0/0:8:0	0/0:27:0	0/0:24:0	0/0:21:0	1/1:6:6	0/0:6:0	1/1:4:4	1/1:3:3	1/1:8:8	1/1:6:6	1/1:3:3	1/1:8:8	1/1:8:8	1/1:9:9	1/1:6:6	1/1:8:8	1/1:7:7	1/1:10:10	1/1:8:8	1/1:8:8	1/1:6:6	1/1:14:14	1/1:10:10	1/1:7:7	1/1:7:7	1/1:7:7	1/1:6:6	1/1:9:9	1/1:7:7	1/1:8:8	1/1:12:12	1/1:8:8	1/1:8:8	1/1:5:5	1/1:8:8	1/1:11:11	1/1:9:9	1/1:6:6	1/1:10:10	1/1:4:4	1/1:9:9	0/0:12:0	1/1:7:7	1/1:7:7	0/0:10:0	1/1:6:6	0/0:9:0	0/0:10:0	0/0:8:0	0/0:12:0	1/1:5:5	1/1:5:5	1/1:8:8	0/0:11:0	1/1:5:5	1/1:5:5	1/1:11:11	1/1:7:7	1/1:8:8	1/1:6:6	1/1:9:9	0/0:4:0	1/1:13:13	1/1:6:6	1/1:9:9	1/1:7:7	1/1:6:6	1/1:7:7	1/1:5:5	1/1:8:8	1/1:11:11	1/1:7:7	1/1:8:8	1/1:6:6	0/0:8:0	1/1:5:5	1/1:8:8	1/1:5:5	1/1:11:11	1/1:10:10	1/1:8:8	1/1:6:6	1/1:3:3	1/1:7:7	1/1:11:11	1/1:5:5	1/1:4:4	1/1:9:9	1/1:6:6	1/1:11:11	./.:1:1	1/1:8:8	1/1:16:16	1/1:10:10	1/1:9:9	1/1:9:9	1/1:6:6	1/1:9:9	1/1:11:11	1/1:9:9	1/1:9:9	1/1:5:5	1/1:10:10	1/1:8:8	1/1:8:8	1/1:8:8	1/1:12:12	1/1:9:9	1/1:5:5	1/1:2:2	1/1:7:7	1/1:9:9	1/1:7:7	1/1:6:6	1/1:22:22	0/0:6:0	1/1:9:9	0/0:8:0	0/0:10:0	0/0:2:0	0/0:8:0	0/0:7:0	0/0:7:0	0/0:7:0	0/0:7:0	0/0:18:0	0/0:8:0	0/0:12:0
CM008368.1	419361814	.	G	A	999	.	MQ=60;AC=74;AN=554	GT:DP:DV	0/0:12:0	0/0:12:0	0/0:14:0	0/0:4:0	0/0:13:0	0/0:7:0	0/0:6:0	1/1:8:8	1/1:6:6	0/0:8:0	0/0:13:0	0/0:29:0	0/0:9:0	0/0:7:0	0/0:9:0	1/1:10:10	1/1:9:9	1/1:5:5	0/0:11:0	0/0:6:0	0/0:9:0	1/1:6:6	1/1:26:26	0/0:12:0	0/0:12:0	0/0:6:0	0/0:24:0	0/0:28:0	0/0:21:0	1/1:9:9	0/0:7:0	1/1:6:6	0/0:3:0	0/0:11:0	1/1:12:12	1/1:10:10	0/0:15:0	0/0:7:0	0/0:16:0	0/0:9:0	0/0:6:0	0/0:8:0	0/0:5:0	0/0:9:0	0/0:6:0	0/0:6:0	0/0:7:0	0/0:6:0	0/0:6:0	0/0:10:0	0/0:17:0	0/0:11:0	0/0:7:0	0/0:9:0	0/0:5:0	0/0:11:0	0/0:9:0	0/0:9:0	0/0:2:0	0/0:6:0	0/0:2:0	0/0:31:0	1/1:7:7	0/0:13:0	0/0:9:0	0/0:11:0	1/1:9:9	0/0:9:0	0/0:13:0	0/0:9:0	0/0:8:0	0/0:5:0	0/0:22:0	0/0:11:0	1/1:3:3	0/0:12:0	0/0:24:0	0/0:14:0	0/0:12:0	0/0:10:0	1/1:12:12	1/1:21:21	1/1:11:11	0/0:8:0	0/0:8:0	0/0:29:0	0/0:7:0	0/0:17:0	1/1:12:12	0/0:4:0	0/0:25:0	0/0:8:0	0/0:12:0	0/0:7:0	0/0:8:0	0/0:14:0	0/0:7:0	0/0:11:0	0/0:7:0	0/0:6:0	0/0:8:0	0/0:5:0	1/1:10:10	1/1:6:6	0/0:21:0	1/1:16:16	0/0:15:0	0/0:7:0	0/0:24:0	0/0:9:0	1/1:22:22	0/0:7:0	0/0:4:0	0/0:8:0	0/0:4:0	0/0:11:0	0/0:8:0	1/1:9:9	0/0:15:0	0/0:10:0	0/0:11:0	0/0:7:0	0/0:16:0	0/0:9:0	0/0:3:0	0/0:4:0	0/0:15:0	0/0:5:0	1/1:6:6	0/0:7:0	1/1:12:12	1/1:7:7	0/0:5:0	1/1:26:26	0/0:10:0	0/0:7:0	0/0:27:0	0/0:10:0	0/0:12:0	0/0:8:0	0/0:6:0	0/0:12:0	1/1:8:8	0/0:7:0	0/0:10:0	0/0:16:0	0/0:8:0	0/0:21:0	0/0:6:0	0/0:9:0	0/0:6:0	1/1:30:30	1/1:25:25	0/0:22:0	0/0:7:0	0/0:6:0	0/0:5:0	0/0:6:0	0/0:10:0	0/0:8:0	0/0:5:0	0/0:8:0	0/0:10:0	0/0:7:0	0/0:8:0	0/0:6:0	0/0:7:0	0/0:11:0	0/0:9:0	0/0:8:0	0/0:6:0	0/0:13:0	0/0:9:0	0/0:8:0	0/0:7:0	0/0:12:0	0/0:8:0	0/0:9:0	0/0:8:0	0/0:7:0	0/0:15:0	0/0:7:0	0/0:6:0	0/0:8:0	0/0:11:0	0/0:10:0	0/0:9:0	0/0:8:0	0/0:11:0	0/0:7:0	0/0:9:0	0/0:12:0	0/0:7:0	0/0:9:0	0/0:11:0	0/0:5:0	0/0:10:0	0/0:8:0	0/0:9:0	0/0:9:0	0/0:5:0	0/0:6:0	0/0:8:0	0/0:13:0	0/0:6:0	0/0:8:0	0/0:6:0	0/0:6:0	0/0:7:0	0/0:6:0	0/0:8:0	0/0:3:0	0/0:16:0	0/0:5:0	0/0:10:0	0/0:8:0	0/0:4:0	0/0:8:0	0/0:7:0	0/0:7:0	0/0:11:0	0/0:7:0	0/0:9:0	0/0:9:0	0/0:8:0	0/0:9:0	0/0:7:0	0/0:7:0	0/0:12:0	0/0:8:0	0/0:9:0	0/0:4:0	0/0:3:0	0/0:10:0	0/0:10:0	0/0:4:0	0/0:5:0	0/0:13:0	0/0:7:0	0/0:10:0	./.:1:0	0/0:8:0	0/0:15:0	0/0:12:0	0/0:13:0	0/0:8:0	0/0:4:0	0/0:9:0	0/0:10:0	0/0:10:0	0/0:11:0	0/0:3:0	0/0:11:0	0/0:7:0	0/0:8:0	0/0:9:0	0/0:8:0	0/0:10:0	0/0:5:0	0/0:3:0	0/0:8:0	0/0:9:0	0/0:8:0	0/0:7:0	0/0:17:0	1/1:6:6	0/0:9:0	1/1:6:6	1/1:7:7	0/0:2:0	1/1:6:6	1/1:7:7	0/0:8:0	0/0:7:0	0/0:8:0	0/0:20:0	1/1:8:8	1/1:13:13
CM008368.1	419361819	.	C	T	999	.	MQ=60;AC=72;AN=552	GT:DP:DV	0/0:13:0	0/0:12:0	0/0:14:0	0/0:4:0	0/0:13:0	0/0:8:0	0/0:6:0	0/0:8:0	0/0:6:0	0/0:10:0	0/0:12:0	0/0:28:0	0/0:10:0	1/1:6:6	0/0:9:0	0/0:10:0	0/0:10:0	0/0:7:0	0/0:10:0	1/1:5:5	0/0:9:0	0/0:7:0	0/0:29:0	0/0:11:0	0/0:12:0	0/0:6:0	0/0:22:0	0/0:26:0	0/0:23:0	0/0:9:0	0/0:7:0	0/0:7:0	0/0:3:0	0/0:10:0	0/0:12:0	0/0:10:0	0/0:15:0	1/1:7:7	0/0:16:0	0/0:8:0	1/1:6:6	1/1:8:8	1/1:5:5	1/1:8:8	0/0:7:0	0/0:6:0	0/0:7:0	1/1:6:6	1/1:7:7	0/0:11:0	0/0:16:0	1/1:12:12	0/0:7:0	0/0:9:0	0/0:5:0	0/0:11:0	0/0:10:0	1/1:8:8	./.:1:1	1/1:6:6	0/0:2:0	0/0:29:0	0/0:7:0	0/0:13:0	0/0:10:0	0/0:11:0	0/0:9:0	0/0:9:0	1/1:12:12	1/1:8:8	0/0:8:0	0/0:5:0	0/0:22:0	1/1:11:11	0/0:2:0	0/0:12:0	0/0:25:0	0/0:13:0	0/0:13:0	0/0:9:0	0/0:12:0	0/0:22:0	0/0:12:0	0/0:8:0	0/0:7:0	0/0:27:0	0/0:7:0	1/1:18:18	0/0:14:0	0/0:5:0	0/0:25:0	0/0:8:0	0/0:12:0	1/1:6:6	0/0:8:0	0/0:14:0	1/1:7:7	1/1:11:11	0/0:8:0	0/0:6:0	0/0:8:0	1/1:5:5	0/0:12:0	0/0:6:0	1/1:22:22	0/0:15:0	0/0:16:0	0/0:7:0	0/0:25:0	1/1:10:10	0/0:23:0	0/0:7:0	0/0:3:0	1/1:8:8	0/0:4:0	0/0:11:0	0/0:9:0	0/0:9:0	0/0:17:0	0/0:10:0	0/0:11:0	1/1:7:7	0/0:16:0	0/0:9:0	0/0:4:0	1/1:4:4	1/1:15:15	1/1:5:5	0/0:7:0	1/1:7:7	0/0:13:0	0/0:8:0	1/1:5:5	0/0:24:0	1/1:10:10	1/1:6:6	0/0:27:0	0/0:10:0	0/0:11:0	0/0:8:0	1/1:5:5	1/1:12:12	0/0:8:0	1/1:7:7	0/0:10:0	0/0:15:0	0/0:7:0	0/0:20:0	0/0:7:0	0/0:9:0	1/1:6:6	0/0:31:0	0/0:25:0	0/0:23:0	0/0:7:0	0/0:6:0	0/0:5:0	0/0:6:0	0/0:10:0	0/0:8:0	0/0:5:0	0/0:8:0	0/0:10:0	0/0:6:0	0/0:8:0	0/0:6:0	0/0:7:0	0/0:10:0	0/0:9:0	0/0:8:0	0/0:6:0	0/0:13:0	0/0:8:0	0/0:7:0	0/0:8:0	0/0:12:0	0/0:7:0	0/0:9:0	0/0:8:0	0/0:8:0	0/0:15:0	0/0:6:0	0/0:6:0	0/0:8:0	0/0:9:0	0/0:9:0	0/0:9:0	0/0:8:0	0/0:12:0	0/0:8:0	0/0:9:0	0/0:14:0	0/0:7:0	0/0:9:0	0/0:11:0	0/0:6:0	0/0:10:0	0/0:8:0	0/0:9:0	0/0:10:0	0/0:5:0	0/0:6:0	0/0:8:0	0/0:13:0	0/0:7:0	0/0:8:0	0/0:7:0	0/0:7:0	0/0:8:0	0/0:6:0	0/0:7:0	0/0:3:0	0/0:16:0	0/0:6:0	0/0:9:0	0/0:8:0	0/0:3:0	0/0:9:0	0/0:7:0	0/0:7:0	0/0:11:0	0/0:6:0	0/0:9:0	0/0:9:0	0/0:7:0	0/0:8:0	0/0:7:0	0/0:6:0	0/0:12:0	0/0:8:0	0/0:9:0	0/0:5:0	0/0:3:0	0/0:10:0	0/0:11:0	0/0:4:0	0/0:5:0	0/0:14:0	0/0:7:0	0/0:9:0	./.:1:0	0/0:8:0	0/0:15:0	0/0:13:0	0/0:13:0	0/0:8:0	0/0:5:0	0/0:9:0	0/0:10:0	0/0:12:0	0/0:10:0	0/0:3:0	0/0:11:0	0/0:8:0	0/0:7:0	0/0:9:0	0/0:7:0	0/0:8:0	0/0:5:0	0/0:3:0	0/0:9:0	0/0:9:0	0/0:8:0	0/0:7:0	0/0:18:0	0/0:6:0	0/0:9:0	0/0:7:0	0/0:7:0	1/1:2:2	0/0:6:0	0/0:7:0	0/0:7:0	0/0:6:0	0/0:8:0	0/0:20:0	0/0:8:0	0/0:15:0
CM008368.1	419361832	.	C	T	999	.	MQ=60;AC=74;AN=554	GT:DP:DV	0/0:14:0	0/0:12:0	0/0:14:0	0/0:5:0	0/0:13:0	0/0:7:0	0/0:7:0	1/1:8:8	1/1:6:6	0/0:12:0	0/0:12:0	0/0:30:0	0/0:9:0	0/0:5:0	0/0:9:0	1/1:10:10	1/1:9:9	1/1:8:8	0/0:10:0	0/0:6:0	0/0:9:0	1/1:7:7	1/1:25:25	0/0:9:0	0/0:12:0	0/0:5:0	0/0:22:0	0/0:30:0	0/0:25:0	1/1:9:9	0/0:7:0	1/1:8:8	0/0:5:0	0/0:8:0	1/1:12:12	1/1:9:9	0/0:15:0	0/0:9:0	0/0:17:0	0/0:8:0	0/0:6:0	0/0:7:0	0/0:5:0	0/0:8:0	0/0:7:0	0/0:6:0	0/0:7:0	0/0:6:0	0/0:8:0	0/0:12:0	0/0:16:0	0/0:12:0	0/0:8:0	0/0:10:0	0/0:5:0	0/0:11:0	0/0:7:0	0/0:8:0	./.:1:0	0/0:5:0	0/0:2:0	0/0:26:0	1/1:7:7	0/0:12:0	0/0:12:0	0/0:10:0	1/1:12:12	0/0:9:0	0/0:11:0	0/0:9:0	0/0:8:0	0/0:6:0	0/0:20:0	0/0:13:0	1/1:2:2	0/0:12:0	0/0:28:0	0/0:13:0	0/0:14:0	0/0:9:0	1/1:10:10	1/1:21:21	1/1:14:14	0/0:10:0	0/0:7:0	0/0:30:0	0/0:7:0	0/0:20:0	1/1:13:13	0/0:6:0	0/0:23:0	0/0:9:0	0/0:11:0	0/0:4:0	0/0:8:0	0/0:13:0	0/0:6:0	0/0:14:0	0/0:8:0	0/0:7:0	0/0:6:0	0/0:5:0	1/1:11:11	1/1:5:5	0/0:21:0	1/1:15:15	0/0:15:0	0/0:7:0	0/0:29:0	0/0:8:0	1/1:22:22	0/0:8:0	0/0:3:0	0/0:8:0	0/0:7:0	0/0:11:0	0/0:8:0	1/1:9:9	0/0:18:0	0/0:10:0	0/0:12:0	0/0:7:0	0/0:17:0	0/0:9:0	0/0:5:0	0/0:3:0	0/0:15:0	0/0:6:0	1/1:6:6	0/0:7:0	1/1:11:11	1/1:8:8	0/0:6:0	1/1:22:22	0/0:8:0	0/0:6:0	0/0:25:0	0/0:10:0	0/0:12:0	0/0:8:0	0/0:5:0	0/0:13:0	1/1:6:6	0/0:7:0	0/0:11:0	0/0:17:0	0/0:8:0	0/0:21:0	0/0:6:0	0/0:8:0	0/0:7:0	1/1:29:29	1/1:25:25	0/0:24:0	0/0:8:0	0/0:6:0	0/0:8:0	0/0:7:0	0/0:11:0	0/0:7:0	0/0:5:0	0/0:8:0	0/0:11:0	0/0:6:0	0/0:8:0	0/0:6:0	0/0:6:0	0/0:9:0	0/0:9:0	0/0:8:0	0/0:7:0	0/0:13:0	0/0:4:0	0/0:9:0	0/0:8:0	0/0:12:0	0/0:8:0	0/0:9:0	0/0:8:0	0/0:8:0	0/0:16:0	0/0:7:0	0/0:6:0	0/0:4:0	0/0:10:0	0/0:10:0	0/0:10:0	0/0:9:0	0/0:13:0	0/0:8:0	0/0:9:0	0/0:14:0	0/0:8:0	0/0:7:0	0/0:10:0	0/0:7:0	0/0:10:0	0/0:8:0	0/0:11:0	0/0:9:0	0/0:5:0	0/0:7:0	0/0:8:0	0/0:12:0	0/0:8:0	0/0:8:0	0/0:7:0	0/0:7:0	0/0:7:0	0/0:5:0	0/0:9:0	0/0:3:0	0/0:16:0	0/0:6:0	0/0:8:0	0/0:9:0	0/0:3:0	0/0:9:0	0/0:6:0	0/0:7:0	0/0:11:0	0/0:6:0	0/0:7:0	0/0:7:0	0/0:7:0	0/0:7:0	0/0:5:0	0/0:9:0	0/0:12:0	0/0:6:0	0/0:10:0	0/0:6:0	0/0:2:0	0/0:11:0	0/0:12:0	0/0:4:0	0/0:6:0	0/0:13:0	0/0:7:0	0/0:9:0	0/0:2:0	0/0:7:0	0/0:14:0	0/0:13:0	0/0:13:0	0/0:9:0	0/0:5:0	0/0:9:0	0/0:9:0	0/0:11:0	0/0:11:0	0/0:3:0	0/0:14:0	0/0:8:0	0/0:8:0	0/0:8:0	0/0:7:0	0/0:8:0	0/0:5:0	0/0:3:0	0/0:7:0	0/0:7:0	0/0:10:0	0/0:6:0	0/0:18:0	1/1:5:5	0/0:5:0	1/1:8:8	1/1:7:7	0/0:2:0	1/1:6:6	1/1:8:8	0/0:9:0	0/0:8:0	0/0:7:0	0/0:18:0	1/1:7:7	1/1:14:14
CM008368.1	419361889	.	T	G	999	.	MQ=60;AC=70;AN=550	GT:DP:DV	0/0:14:0	0/0:10:0	0/0:10:0	0/0:7:0	0/0:12:0	0/0:8:0	0/0:10:0	0/0:7:0	0/0:11:0	0/0:14:0	0/0:10:0	0/0:30:0	0/0:11:0	1/1:4:4	0/0:8:0	0/0:10:0	0/0:10:0	0/0:7:0	0/0:13:0	1/1:5:5	0/0:14:0	0/0:9:0	0/0:19:0	0/0:8:0	0/0:10:0	0/0:6:0	0/0:23:0	0/0:27:0	0/0:29:0	0/0:12:0	0/0:7:0	0/0:11:0	0/0:9:0	0/0:9:0	0/0:13:0	0/0:10:0	0/0:16:0	1/1:5:5	0/0:14:0	0/0:10:0	1/1:4:4	1/1:5:5	1/1:4:4	1/1:7:7	0/0:6:0	0/0:6:0	0/0:8:0	1/1:4:4	1/1:7:7	0/0:12:0	0/0:22:0	1/1:9:9	0/0:7:0	0/0:9:0	0/0:5:0	0/0:10:0	0/0:7:0	1/1:5:5	1/1:2:2	1/1:5:5	./.:1:0	0/0:27:0	0/0:5:0	0/0:8:0	0/0:14:0	0/0:12:0	0/0:10:0	0/0:11:0	1/1:9:9	1/1:7:7	0/0:8:0	0/0:3:0	0/0:19:0	1/1:11:11	0/0:4:0	0/0:11:0	0/0:27:0	0/0:10:0	0/0:14:0	0/0:11:0	0/0:10:0	0/0:24:0	0/0:13:0	0/0:12:0	0/0:10:0	0/0:27:0	0/0:7:0	1/1:15:15	0/0:10:0	0/0:6:0	0/0:25:0	0/0:8:0	0/0:7:0	./.:1:1	0/0:8:0	0/0:11:0	1/1:8:8	1/1:11:11	0/0:8:0	0/0:6:0	0/0:6:0	1/1:2:2	0/0:13:0	0/0:7:0	1/1:19:19	0/0:13:0	0/0:16:0	0/0:7:0	0/0:31:0	1/1:6:6	0/0:30:0	0/0:8:0	0/0:6:0	1/1:7:7	0/0:7:0	0/0:9:0	0/0:11:0	0/0:5:0	0/0:16:0	0/0:10:0	0/0:7:0	1/1:6:6	0/0:16:0	0/0:8:0	0/0:4:0	1/1:5:5	1/1:11:11	1/1:4:4	0/0:9:0	1/1:5:5	0/0:15:0	0/0:11:0	1/1:3:3	0/0:22:0	1/1:7:7	1/1:6:6	0/0:27:0	0/0:16:0	0/0:7:0	0/0:8:0	1/1:7:7	1/1:10:10	0/0:11:0	1/1:6:6	0/0:11:0	0/0:12:0	0/0:8:0	0/0:22:0	0/0:6:0	0/0:13:0	1/1:5:5	0/0:29:0	0/0:21:0	0/0:16:0	0/0:7:0	0/0:4:0	0/0:9:0	0/0:6:0	0/0:11:0	0/0:7:0	0/0:5:0	0/0:9:0	0/0:8:0	0/0:9:0	0/0:7:0	0/0:6:0	0/0:6:0	0/0:8:0	0/0:11:0	0/0:10:0	0/0:8:0	0/0:10:0	0/0:7:0	0/0:7:0	0/0:9:0	0/0:9:0	0/0:9:0	0/0:8:0	0/0:6:0	0/0:8:0	0/0:13:0	0/0:7:0	0/0:7:0	0/0:7:0	0/0:14:0	0/0:6:0	0/0:12:0	0/0:8:0	0/0:13:0	0/0:8:0	0/0:8:0	0/0:11:0	0/0:7:0	0/0:8:0	0/0:10:0	0/0:7:0	0/0:11:0	0/0:8:0	0/0:13:0	0/0:9:0	0/0:6:0	0/0:8:0	0/0:7:0	0/0:14:0	0/0:9:0	0/0:5:0	0/0:9:0	0/0:7:0	0/0:5:0	0/0:6:0	0/0:11:0	0/0:4:0	0/0:16:0	0/0:7:0	0/0:8:0	0/0:8:0	0/0:7:0	0/0:13:0	0/0:11:0	0/0:9:0	0/0:8:0	0/0:7:0	0/0:9:0	0/0:8:0	0/0:10:0	0/0:11:0	0/0:7:0	0/0:9:0	0/0:10:0	0/0:5:0	0/0:7:0	0/0:8:0	0/0:4:0	0/0:8:0	0/0:14:0	0/0:5:0	0/0:7:0	0/0:12:0	0/0:10:0	0/0:9:0	0/0:3:0	0/0:8:0	0/0:13:0	0/0:13:0	0/0:13:0	0/0:5:0	0/0:9:0	0/0:8:0	0/0:12:0	0/0:12:0	0/0:12:0	0/0:2:0	0/0:11:0	0/0:5:0	0/0:6:0	0/0:8:0	0/0:8:0	0/0:9:0	0/0:7:0	0/0:3:0	0/0:8:0	0/0:5:0	0/0:9:0	0/0:2:0	0/0:15:0	0/0:6:0	0/0:2:0	0/0:10:0	0/0:6:0	./.:1:1	0/0:7:0	0/0:12:0	0/0:10:0	0/0:8:0	0/0:9:0	0/0:21:0	0/0:9:0	0/0:17:0
CM008368.1	419361905	.	A	T	999	.	MQ=60;AC=74;AN=550	GT:DP:DV	0/0:15:0	0/0:8:0	0/0:9:0	0/0:8:0	0/0:12:0	0/0:8:0	0/0:8:0	1/1:9:9	1/1:9:9	0/0:13:0	0/0:8:0	0/0:26:0	0/0:12:0	0/0:3:0	0/0:7:0	1/1:10:10	1/1:8:8	1/1:4:4	0/0:12:0	0/0:4:0	0/0:14:0	1/1:8:8	1/1:19:19	0/0:12:0	0/0:11:0	0/0:8:0	0/0:25:0	0/0:29:0	0/0:28:0	1/1:8:8	0/0:6:0	1/1:11:11	0/0:9:0	0/0:7:0	1/1:10:10	1/1:9:9	0/0:16:1	0/0:4:0	0/0:13:0	0/0:7:0	0/0:3:0	0/0:5:0	0/0:4:0	0/0:6:0	0/0:9:0	0/0:4:0	0/0:9:0	0/0:3:0	0/0:5:0	0/0:11:0	0/0:21:0	0/0:7:0	0/0:8:0	0/0:9:0	0/0:6:0	0/0:12:0	0/0:8:0	0/0:4:0	./.:1:0	0/0:5:0	0/0:3:0	0/0:31:0	1/1:5:5	0/0:10:0	0/0:12:0	0/0:12:0	1/1:9:9	0/0:13:0	0/0:7:0	0/0:6:0	0/0:9:0	0/0:5:0	0/0:20:0	0/0:9:0	1/1:5:5	0/0:11:0	0/0:26:0	0/0:10:0	0/0:11:0	0/0:10:0	1/1:10:10	1/1:24:24	1/1:11:11	0/0:13:0	0/0:9:1	0/0:29:0	0/0:10:0	0/0:11:0	1/1:9:9	0/0:6:0	0/0:25:0	0/0:9:0	0/0:7:0	./.:0:0	0/0:5:0	0/0:12:0	0/0:7:0	0/0:11:0	0/0:8:0	0/0:5:0	0/0:5:0	0/0:3:0	1/1:10:10	1/1:8:8	0/0:17:0	1/1:11:11	0/0:14:0	0/0:8:0	0/0:27:0	0/0:3:0	1/1:28:28	0/0:11:0	0/0:6:0	0/0:5:0	0/0:7:0	0/0:8:0	0/0:13:0	1/1:6:6	0/0:15:0	0/0:7:0	0/0:9:0	0/0:3:0	0/0:15:0	0/0:8:0	0/0:3:0	0/0:4:0	0/0:9:0	0/0:4:0	1/1:7:7	0/0:5:0	1/1:12:12	1/1:10:10	0/0:3:0	1/1:18:18	0/0:6:0	0/0:6:0	0/0:24:0	0/0:16:0	0/0:9:0	0/0:11:0	0/0:6:0	0/0:8:0	1/1:12:12	0/0:5:0	0/0:11:0	0/0:11:0	0/0:9:0	0/0:22:0	0/0:5:0	0/0:12:0	0/0:4:0	1/1:23:23	1/1:20:20	0/0:14:0	0/0:8:0	0/0:3:0	0/0:9:0	0/0:7:0	0/0:11:0	0/0:10:0	0/0:5:0	0/0:8:0	0/0:7:0	0/0:8:0	0/0:6:0	0/0:5:0	0/0:6:0	0/0:11:0	0/0:9:0	0/0:9:0	0/0:7:0	0/0:12:0	0/0:8:0	0/0:8:0	0/0:8:0	0/0:7:0	0/0:6:0	0/0:9:0	0/0:6:0	0/0:6:0	0/0:11:0	0/0:5:0	0/0:6:0	0/0:6:0	0/0:15:0	0/0:5:0	0/0:13:0	0/0:9:0	0/0:13:0	0/0:8:0	0/0:6:0	0/0:14:0	0/0:8:0	0/0:9:0	0/0:10:0	0/0:10:0	0/0:11:0	0/0:7:0	0/0:13:0	0/0:8:0	0/0:7:0	0/0:6:0	0/0:8:0	0/0:13:0	0/0:10:0	0/0:6:0	0/0:10:0	0/0:6:0	0/0:4:0	0/0:6:0	0/0:10:0	0/0:5:0	0/0:15:0	0/0:8:0	0/0:6:0	0/0:7:0	0/0:10:0	0/0:14:0	0/0:14:0	0/0:8:0	0/0:10:0	0/0:8:0	0/0:9:0	0/0:8:0	0/0:9:0	0/0:12:0	0/0:10:0	0/0:8:0	0/0:9:0	0/0:4:0	0/0:10:0	0/0:8:0	0/0:5:0	0/0:7:0	0/0:12:0	0/0:4:0	0/0:8:0	0/0:11:0	0/0:7:0	0/0:10:0	0/0:4:0	0/0:8:0	0/0:11:0	0/0:12:0	0/0:13:0	0/0:8:0	0/0:11:0	0/0:7:0	0/0:10:0	0/0:11:0	0/0:11:0	0/0:2:0	0/0:10:0	0/0:5:0	0/0:6:0	0/0:8:0	0/0:5:0	0/0:6:0	0/0:9:0	0/0:3:0	0/0:7:0	0/0:5:0	0/0:11:0	0/0:3:0	0/0:14:0	1/1:7:7	0/0:3:0	1/1:11:11	1/1:4:4	./.:1:0	1/1:5:5	1/1:10:10	0/0:11:0	0/0:8:0	0/0:9:0	0/0:21:0	1/1:9:9	1/1:17:17
CM008368.1	419361914	.	G	T	999	.	MQ=60;AC=58;AN=554	GT:DP:DV	0/0:15:0	0/0:7:0	0/0:10:0	0/0:7:0	0/0:12:0	0/0:8:0	0/0:9:0	1/1:9:9	1/1:10:10	0/0:14:0	0/0:9:0	0/0:26:0	0/0:13:0	0/0:5:0	0/0:8:0	1/1:10:10	1/1:8:8	1/1:4:4	0/0:12:0	0/0:3:0	0/0:13:0	1/1:8:8	0/0:20:0	0/0:10:0	0/0:11:0	0/0:8:0	0/0:24:0	0/0:28:0	0/0:28:0	1/1:8:8	0/0:5:0	1/1:11:11	0/0:10:0	0/0:7:0	1/1:9:9	1/1:9:9	0/0:17:0	0/0:3:0	0/0:13:0	0/0:6:0	0/0:2:0	0/0:2:0	0/0:4:0	0/0:7:0	0/0:9:0	0/0:4:0	0/0:7:0	0/0:4:0	0/0:6:0	0/0:10:0	0/0:21:0	0/0:5:0	0/0:9:0	0/0:10:0	0/0:6:0	0/0:11:0	0/0:8:0	0/0:4:0	0/0:2:0	0/0:4:0	0/0:3:0	0/0:31:0	1/1:5:5	0/0:11:0	0/0:12:0	0/0:12:0	1/1:9:9	0/0:13:0	0/0:6:0	0/0:6:0	0/0:9:0	0/0:5:0	0/0:20:0	0/0:10:0	1/1:6:5	0/0:12:0	0/0:29:0	0/0:11:0	0/0:11:0	0/0:10:0	1/1:9:9	1/1:25:25	1/1:10:10	0/0:14:0	0/0:9:1	0/0:28:0	0/0:9:0	0/0:14:0	1/1:9:9	0/0:6:0	0/0:25:0	0/0:8:0	0/0:7:0	./.:0:0	0/0:4:0	0/0:12:0	0/0:7:0	0/0:12:0	0/0:8:0	0/0:6:0	0/0:5:0	0/0:6:0	1/1:11:11	1/1:8:8	0/0:15:0	1/1:11:11	0/0:15:0	0/0:9:0	0/0:28:0	0/0:3:0	1/1:27:27	0/0:12:0	0/0:7:0	0/0:7:0	0/0:7:0	0/0:10:0	0/0:13:0	1/1:6:6	0/0:14:0	0/0:8:0	0/0:10:0	0/0:4:0	0/0:14:0	0/0:7:0	0/0:4:0	0/0:4:0	0/0:8:0	0/0:5:0	1/1:6:6	0/0:5:0	1/1:12:12	1/1:10:10	0/0:4:0	1/1:19:19	0/0:6:0	0/0:7:0	0/0:23:0	0/0:16:0	0/0:10:0	0/0:12:0	0/0:7:0	0/0:7:0	1/1:12:12	0/0:5:0	0/0:10:0	0/0:12:0	0/0:9:0	0/0:20:0	0/0:6:0	0/0:12:0	0/0:3:0	1/1:23:23	1/1:20:20	0/0:15:0	0/0:8:0	0/0:3:0	0/0:8:0	0/0:7:0	0/0:10:0	0/0:10:0	0/0:5:0	0/0:9:0	0/0:8:0	0/0:6:0	0/0:6:0	0/0:6:0	0/0:7:0	0/0:11:0	0/0:8:0	0/0:9:0	0/0:8:0	0/0:10:0	0/0:9:0	0/0:7:0	0/0:10:0	0/0:7:0	0/0:5:0	0/0:10:0	0/0:5:0	0/0:5:0	0/0:11:0	0/0:6:0	0/0:7:0	0/0:5:0	0/0:15:0	0/0:7:0	0/0:13:0	0/0:10:0	0/0:13:0	0/0:8:0	0/0:7:0	0/0:13:0	0/0:8:0	0/0:9:0	0/0:10:0	0/0:10:0	0/0:13:0	0/0:7:0	0/0:12:0	0/0:8:0	0/0:7:0	0/0:8:0	0/0:7:0	0/0:13:0	0/0:10:0	0/0:6:0	0/0:9:0	0/0:6:0	0/0:5:0	0/0:6:0	0/0:9:0	0/0:5:0	0/0:14:0	0/0:8:0	0/0:6:0	0/0:7:0	0/0:10:0	0/0:14:0	0/0:13:0	0/0:9:0	0/0:11:0	0/0:8:0	0/0:10:0	0/0:8:0	0/0:10:0	0/0:10:0	0/0:11:0	0/0:9:0	0/0:9:0	0/0:4:0	0/0:9:0	0/0:9:0	0/0:6:0	0/0:7:0	0/0:11:0	0/0:4:0	0/0:7:0	0/0:11:0	0/0:6:0	0/0:10:0	0/0:5:0	0/0:8:0	0/0:12:0	0/0:13:0	0/0:14:0	0/0:7:0	0/0:11:0	0/0:7:0	0/0:9:0	0/0:10:0	0/0:13:0	0/0:2:0	0/0:10:0	0/0:6:0	0/0:6:0	0/0:9:0	0/0:8:0	0/0:6:0	0/0:9:0	0/0:4:0	0/0:7:0	0/0:5:0	0/0:9:0	0/0:3:0	0/0:18:0	0/0:7:0	0/0:3:0	0/0:11:0	0/0:4:0	0/0:2:0	0/0:5:0	0/0:10:0	0/0:11:0	0/0:10:0	0/0:9:0	0/0:21:0	0/0:9:0	0/0:18:0
CM008368.1	419361949	.	T	C	999	.	MQ=60;AC=516;AN=552	GT:DP:DV	1/1:14:14	1/1:10:10	0/0:11:0	0/0:7:0	1/1:11:11	1/1:9:9	1/1:9:9	1/1:7:7	1/1:12:12	1/1:13:13	1/1:4:4	1/1:27:27	0/0:13:0	1/1:4:4	1/1:6:6	1/1:11:11	1/1:9:9	1/1:3:3	1/1:11:11	1/1:2:2	1/1:14:14	1/1:8:8	1/1:18:18	1/1:10:10	1/1:9:9	1/1:7:7	1/1:18:18	1/1:28:28	0/0:29:0	1/1:11:11	1/1:2:2	1/1:11:11	1/1:10:10	1/1:6:6	1/1:10:10	1/1:8:8	0/0:16:0	1/1:4:4	1/1:10:10	1/1:7:7	1/1:4:4	1/1:2:2	1/1:4:4	1/1:5:5	1/1:9:9	1/1:4:4	1/1:11:11	1/1:3:3	1/1:6:6	1/1:12:12	1/1:22:22	1/1:6:6	1/1:9:9	1/1:12:12	1/1:4:4	1/1:11:11	1/1:7:7	1/1:4:4	1/1:2:2	1/1:2:2	1/1:4:4	0/0:30:0	1/1:7:7	0/0:10:0	0/0:13:0	1/1:10:10	1/1:11:11	0/0:12:0	./.:1:1	1/1:4:4	1/1:8:8	1/1:5:5	0/0:19:0	1/1:9:9	1/1:5:5	1/1:9:9	1/1:29:29	1/1:9:9	1/1:11:11	0/0:11:0	1/1:14:14	1/1:24:24	1/1:13:13	1/1:10:10	1/1:9:9	1/1:22:22	0/0:10:0	1/1:11:11	1/1:9:9	1/1:5:5	1/1:26:26	1/1:8:8	1/1:4:4	./.:1:1	1/1:6:6	1/1:13:13	1/1:8:8	1/1:11:11	1/1:8:8	0/0:3:0	1/1:3:3	1/1:6:6	1/1:10:10	1/1:10:10	1/1:14:14	1/1:11:11	1/1:12:12	1/1:10:10	1/1:26:26	1/1:3:3	1/1:25:25	1/1:13:13	1/1:7:7	1/1:6:6	0/0:6:0	0/0:10:0	0/0:9:0	1/1:8:8	1/1:14:14	1/1:9:9	1/1:8:8	1/1:4:4	1/1:12:12	1/1:9:9	1/1:5:5	1/1:5:5	1/1:5:5	1/1:7:7	1/1:11:11	1/1:6:6	1/1:11:11	1/1:9:9	1/1:3:3	1/1:21:21	1/1:3:3	1/1:8:8	1/1:27:27	1/1:13:13	1/1:10:10	1/1:12:12	1/1:6:6	1/1:9:9	1/1:8:8	1/1:5:5	1/1:10:10	1/1:9:9	1/1:9:9	1/1:22:22	1/1:6:6	1/1:15:15	1/1:3:3	1/1:25:25	1/1:17:17	0/0:20:0	1/1:10:10	1/1:4:4	1/1:7:7	1/1:7:7	1/1:7:7	1/1:11:11	1/1:6:6	1/1:9:9	1/1:8:8	1/1:8:8	1/1:6:6	1/1:7:7	1/1:6:6	1/1:7:7	1/1:10:10	1/1:7:7	1/1:7:7	1/1:8:8	1/1:10:10	1/1:8:8	1/1:9:9	1/1:7:7	1/1:6:6	1/1:9:9	1/1:6:6	1/1:7:7	1/1:11:11	1/1:7:7	1/1:5:5	1/1:6:6	1/1:14:14	1/1:7:7	1/1:11:11	1/1:8:8	1/1:11:11	1/1:7:7	1/1:9:9	1/1:11:11	1/1:10:10	1/1:8:8	1/1:7:7	1/1:10:10	1/1:11:11	1/1:8:8	1/1:11:11	1/1:10:10	1/1:7:7	1/1:9:9	1/1:7:7	1/1:18:18	1/1:8:8	1/1:3:3	1/1:9:9	1/1:3:3	1/1:6:6	1/1:6:6	1/1:8:8	1/1:4:4	1/1:12:12	1/1:9:9	1/1:5:5	1/1:2:2	1/1:9:9	1/1:12:12	1/1:12:12	1/1:8:8	1/1:7:7	1/1:8:8	1/1:9:9	1/1:6:6	1/1:7:7	1/1:10:10	1/1:12:12	1/1:8:8	1/1:10:10	1/1:4:4	1/1:8:8	1/1:10:10	1/1:8:8	1/1:5:5	1/1:12:12	1/1:2:2	1/1:5:5	1/1:10:10	1/1:6:6	1/1:12:12	1/1:4:4	1/1:5:5	1/1:12:12	1/1:15:15	1/1:9:9	1/1:9:9	1/1:14:14	1/1:7:7	1/1:9:9	1/1:10:10	1/1:9:9	1/1:4:4	1/1:9:9	1/1:5:5	1/1:8:8	1/1:11:11	1/1:7:7	1/1:3:3	1/1:9:9	1/1:4:4	1/1:7:7	1/1:5:5	1/1:8:8	1/1:4:4	1/1:17:17	1/1:7:7	1/1:6:6	1/1:10:10	1/1:3:3	1/1:3:3	1/1:4:4	1/1:9:9	0/0:12:0	1/1:11:11	1/1:9:9	1/1:21:21	1/1:9:9	1/1:17:17
CM008368.1	419361988	.	G	A	999	.	MQ=60;AC=74;AN=556	GT:DP:DV	0/0:12:0	0/0:9:0	0/0:12:0	0/0:7:0	0/0:8:0	0/0:11:0	0/0:11:0	0/0:9:0	0/0:11:0	0/0:11:0	0/0:8:0	0/0:31:0	0/0:12:0	1/1:8:8	0/0:8:1	0/0:12:0	0/0:11:0	0/0:5:0	0/0:11:0	1/1:2:2	0/0:13:0	0/0:11:0	0/0:20:0	0/0:12:0	0/0:11:0	0/0:9:0	0/0:23:0	0/0:29:0	0/0:30:0	0/0:9:0	0/0:2:0	0/0:9:0	0/0:10:0	0/0:6:0	0/0:9:0	0/0:13:0	0/0:21:0	1/1:3:3	0/0:12:0	0/0:7:0	1/1:2:2	1/1:4:4	1/1:4:4	1/1:7:7	0/0:9:0	0/0:7:0	0/0:12:0	1/1:3:3	1/1:8:8	0/0:15:0	0/0:29:0	1/1:6:6	0/0:4:0	0/0:13:0	0/0:4:0	0/0:13:0	0/0:6:0	1/1:5:5	1/1:3:3	1/1:4:4	0/0:5:0	0/0:32:0	0/0:7:0	0/0:9:0	0/0:9:0	0/0:12:0	0/0:10:0	0/0:13:0	1/1:3:3	1/1:3:3	0/0:10:0	0/0:3:0	0/0:23:0	1/1:9:9	0/0:6:0	0/0:10:0	0/0:33:0	0/0:9:0	0/0:12:0	0/0:12:0	0/0:16:0	0/0:26:0	0/0:13:0	0/0:10:0	0/0:8:0	0/0:23:0	0/0:10:0	1/1:11:11	0/0:9:0	0/0:5:0	0/0:27:0	0/0:8:0	0/0:6:0	1/1:3:3	0/0:9:0	0/0:11:0	1/1:3:3	1/1:9:9	0/0:11:0	0/0:5:0	0/0:4:0	1/1:6:6	0/0:10:0	0/0:9:0	1/1:13:13	0/0:10:0	0/0:15:0	0/0:9:0	0/0:24:0	1/1:5:5	0/0:24:0	0/0:12:0	0/0:7:0	1/1:6:6	0/0:8:0	0/0:8:0	0/0:12:0	0/0:9:0	0/0:13:0	0/0:9:0	0/0:10:0	1/1:8:8	0/0:10:0	0/0:11:0	0/0:3:0	1/1:5:4	1/1:6:6	1/1:9:9	0/0:11:0	1/1:5:5	0/0:12:0	0/0:10:0	1/1:4:4	0/0:20:0	1/1:5:5	1/1:8:8	0/0:26:0	0/0:13:0	0/0:9:0	0/0:15:0	1/1:7:7	1/1:6:6	0/0:11:0	1/1:3:3	0/0:12:0	0/0:7:0	0/0:10:0	0/0:22:0	0/0:8:0	0/0:16:0	1/1:4:4	0/0:29:0	0/0:24:0	0/0:20:0	0/0:10:0	0/0:6:0	0/0:6:0	0/0:9:0	0/0:6:0	0/0:8:0	0/0:8:0	0/0:9:0	0/0:8:0	0/0:7:0	0/0:6:0	0/0:10:0	0/0:7:0	0/0:11:0	0/0:12:0	0/0:8:0	0/0:8:0	0/0:9:0	0/0:8:0	0/0:7:0	0/0:8:0	0/0:8:0	0/0:8:0	0/0:9:0	0/0:6:0	0/0:8:0	0/0:13:0	0/0:7:0	0/0:6:0	0/0:7:0	0/0:13:0	0/0:5:0	0/0:11:0	0/0:8:0	0/0:11:0	0/0:5:0	0/0:11:0	0/0:14:0	0/0:7:0	0/0:8:0	0/0:7:0	0/0:9:0	0/0:11:0	0/0:10:0	0/0:12:0	0/0:8:0	0/0:5:0	0/0:9:0	0/0:8:0	0/0:17:0	0/0:7:0	0/0:7:0	0/0:8:0	0/0:4:0	0/0:7:0	0/0:3:0	0/0:9:0	0/0:3:0	0/0:11:0	0/0:9:0	0/0:5:0	0/0:6:0	0/0:9:0	0/0:8:0	0/0:11:0	0/0:11:0	0/0:10:0	0/0:7:0	0/0:10:0	0/0:5:0	0/0:9:0	0/0:12:0	0/0:14:0	0/0:8:0	0/0:10:0	0/0:6:0	0/0:9:0	0/0:9:0	0/0:9:0	0/0:7:0	0/0:12:0	0/0:4:0	0/0:4:0	0/0:12:0	0/0:6:0	0/0:13:0	0/0:6:0	0/0:8:0	0/0:11:0	0/0:13:0	0/0:12:0	0/0:13:0	0/0:15:0	0/0:7:0	0/0:10:0	0/0:9:0	0/0:10:0	0/0:5:0	0/0:8:0	0/0:5:0	0/0:7:0	0/0:10:0	0/0:7:0	0/0:4:0	0/0:11:0	0/0:4:0	0/0:8:0	0/0:10:0	0/0:9:0	0/0:7:0	0/0:16:0	0/0:7:0	0/0:4:0	0/0:9:0	0/0:3:0	1/1:6:6	0/0:4:0	0/0:8:0	0/0:11:0	0/0:10:0	0/0:9:0	0/0:20:0	0/0:8:0	0/0:16:0
CM008368.1	419362002	.	G	C	999	.	MQ=60;AC=422;AN=556	GT:DP:DV	0/0:11:0	0/0:10:0	0/0:14:0	0/0:7:0	0/0:9:0	0/0:10:0	0/0:13:0	1/1:9:9	1/1:12:12	0/0:10:0	0/0:8:0	1/1:29:29	0/0:9:0	1/1:8:8	0/0:7:0	1/1:13:13	1/1:10:10	1/1:4:4	0/0:11:0	1/1:2:2	0/0:13:0	1/1:10:10	1/1:22:22	1/1:12:12	0/0:13:0	0/0:10:0	1/1:24:24	1/1:28:28	0/0:29:0	1/1:7:7	1/1:2:2	1/1:8:8	0/0:7:0	1/1:7:7	1/1:10:10	1/1:12:12	0/0:21:0	1/1:3:3	1/1:12:12	0/0:8:0	1/1:2:2	1/1:4:4	1/1:4:4	1/1:8:8	1/1:9:9	0/0:8:0	0/0:12:0	1/1:3:3	1/1:8:8	1/1:12:12	0/0:28:0	1/1:6:6	1/1:6:6	0/0:14:0	1/1:4:4	1/1:10:10	1/1:5:5	1/1:4:4	1/1:4:4	1/1:5:5	0/0:7:0	0/0:33:0	1/1:7:7	0/0:11:0	0/0:8:0	0/0:12:0	1/1:12:12	0/0:16:0	1/1:4:4	1/1:4:4	0/0:9:0	0/0:4:0	0/0:24:0	1/1:10:10	1/1:6:5	0/0:10:0	1/1:36:36	1/1:9:9	0/0:14:0	0/0:10:0	1/1:16:16	1/1:26:26	1/1:15:15	1/1:9:9	1/1:7:7	1/1:23:23	0/0:9:0	1/1:11:11	1/1:11:11	0/0:7:0	0/0:24:0	1/1:8:8	1/1:6:6	1/1:4:4	0/0:11:0	1/1:10:10	1/1:4:4	1/1:8:8	0/0:10:0	0/0:5:0	0/0:4:0	1/1:6:6	1/1:11:11	1/1:8:8	1/1:13:13	1/1:8:8	0/0:15:0	1/1:7:7	0/0:21:0	1/1:4:4	1/1:21:21	0/0:11:0	0/0:5:0	1/1:7:7	0/0:9:0	0/0:8:0	0/0:12:0	1/1:8:8	0/0:13:0	0/0:11:0	0/0:11:0	1/1:8:8	0/0:9:0	0/0:12:0	0/0:6:0	1/1:7:6	1/1:6:6	1/1:9:9	1/1:10:10	1/1:3:3	1/1:11:11	1/1:8:8	1/1:4:4	1/1:18:18	1/1:5:5	1/1:8:8	1/1:24:24	0/0:14:0	0/0:8:0	0/0:14:0	1/1:5:5	1/1:6:6	1/1:9:9	1/1:3:3	1/1:14:14	0/0:7:0	1/1:10:10	1/1:23:23	0/0:9:0	0/0:16:0	1/1:4:4	1/1:26:26	1/1:28:28	0/0:22:0	1/1:11:11	1/1:7:7	1/1:8:8	1/1:9:9	1/1:5:5	1/1:7:7	1/1:8:8	1/1:9:9	1/1:7:7	1/1:7:7	1/1:5:5	1/1:9:9	1/1:7:7	1/1:12:12	1/1:11:11	1/1:8:8	1/1:7:7	1/1:11:11	1/1:8:8	1/1:9:9	1/1:7:7	1/1:9:9	1/1:9:9	1/1:9:9	1/1:7:7	1/1:7:7	1/1:13:13	1/1:6:6	1/1:7:7	1/1:8:8	1/1:12:12	1/1:8:8	1/1:10:10	1/1:8:8	1/1:12:11	1/1:7:7	1/1:13:13	0/0:12:0	1/1:8:8	1/1:8:8	1/1:7:7	1/1:9:9	1/1:10:10	1/1:10:10	1/1:9:9	1/1:8:8	1/1:5:5	1/1:10:10	1/1:7:7	1/1:15:15	1/1:7:7	1/1:7:7	1/1:8:8	1/1:3:3	1/1:7:7	1/1:3:3	1/1:8:8	1/1:4:4	1/1:8:8	1/1:7:7	1/1:4:4	1/1:5:5	1/1:9:9	1/1:9:9	1/1:11:11	1/1:10:10	1/1:9:9	1/1:6:6	1/1:11:11	1/1:3:3	1/1:8:8	1/1:12:12	1/1:11:11	1/1:8:8	1/1:9:9	1/1:8:8	1/1:9:9	1/1:6:6	1/1:9:9	1/1:6:6	1/1:12:12	1/1:3:3	1/1:4:4	1/1:12:12	1/1:8:8	1/1:11:11	1/1:7:7	1/1:7:7	1/1:11:11	1/1:15:15	1/1:12:12	1/1:14:14	1/1:16:16	1/1:7:7	1/1:9:9	1/1:8:8	1/1:9:9	1/1:6:6	1/1:7:7	1/1:4:4	1/1:7:7	1/1:10:10	1/1:9:9	1/1:4:4	1/1:8:8	1/1:3:3	1/1:8:8	1/1:10:10	1/1:10:10	1/1:8:8	1/1:17:17	1/1:8:8	1/1:5:5	1/1:8:8	1/1:3:3	1/1:6:6	1/1:5:5	1/1:6:6	0/0:10:0	0/0:10:0	0/0:9:0	0/0:20:0	1/1:7:7	1/1:16:16
CM008368.1	419362010	.	T	A	999	.	MQ=60;AC=534;AN=556	GT:DP:DV	1/1:11:11	1/1:7:7	0/0:14:0	0/0:7:0	1/1:8:8	1/1:10:10	1/1:11:11	1/1:9:9	1/1:12:12	1/1:10:10	1/1:7:7	1/1:31:31	0/0:8:0	1/1:8:8	1/1:6:6	1/1:13:13	1/1:9:9	1/1:5:5	1/1:9:9	1/1:3:3	1/1:11:11	1/1:10:10	1/1:22:22	1/1:11:11	1/1:12:12	1/1:10:10	1/1:24:24	1/1:26:26	1/1:29:29	1/1:8:8	1/1:2:2	1/1:7:7	1/1:6:6	1/1:7:7	1/1:10:10	1/1:13:13	1/1:21:21	1/1:3:3	1/1:12:12	1/1:7:7	1/1:2:2	1/1:4:4	1/1:3:3	1/1:9:9	1/1:10:10	1/1:8:8	1/1:11:11	1/1:3:3	1/1:8:8	1/1:14:14	1/1:27:27	1/1:6:6	1/1:6:6	1/1:12:12	1/1:4:4	1/1:10:10	1/1:7:7	1/1:4:4	1/1:4:4	1/1:5:5	1/1:6:6	0/0:30:0	1/1:8:8	0/0:11:0	0/0:9:0	1/1:10:10	1/1:13:13	1/1:15:15	1/1:5:5	1/1:5:5	1/1:10:10	1/1:4:4	0/0:23:0	1/1:10:10	1/1:5:5	1/1:9:9	1/1:37:37	1/1:10:10	1/1:12:12	1/1:8:8	1/1:16:16	1/1:27:27	1/1:15:15	1/1:10:10	1/1:5:5	1/1:21:21	1/1:10:10	1/1:13:13	1/1:11:11	1/1:7:7	1/1:25:25	1/1:8:8	1/1:5:5	1/1:4:4	1/1:11:11	1/1:11:11	1/1:5:5	1/1:9:9	1/1:12:12	1/1:5:5	1/1:2:2	1/1:6:6	1/1:12:12	1/1:9:9	1/1:16:16	1/1:6:6	1/1:14:14	1/1:7:7	1/1:21:21	1/1:4:4	1/1:20:20	1/1:8:8	1/1:5:5	1/1:8:8	0/0:9:0	0/0:7:0	0/0:11:0	1/1:10:10	1/1:12:12	1/1:11:11	1/1:9:9	1/1:8:8	1/1:9:9	1/1:12:12	1/1:7:7	1/1:6:6	1/1:9:9	1/1:10:10	1/1:11:11	1/1:5:5	1/1:9:9	1/1:9:9	1/1:5:5	1/1:17:17	1/1:6:6	1/1:10:10	1/1:24:24	1/1:13:13	1/1:7:7	1/1:11:11	1/1:5:5	1/1:7:7	1/1:8:8	1/1:4:4	1/1:12:12	1/1:8:8	1/1:10:10	1/1:24:24	1/1:9:9	1/1:14:14	1/1:4:4	1/1:25:25	1/1:27:27	0/0:23:0	1/1:9:9	1/1:7:7	1/1:7:7	1/1:10:10	1/1:5:5	1/1:8:8	1/1:8:8	1/1:8:8	1/1:8:8	1/1:6:6	1/1:5:5	1/1:9:9	1/1:7:7	1/1:11:11	1/1:10:10	1/1:8:8	1/1:7:7	1/1:10:10	1/1:10:10	1/1:9:9	1/1:7:7	1/1:10:10	1/1:12:12	1/1:8:8	1/1:7:7	1/1:7:7	1/1:12:12	1/1:6:6	1/1:7:7	1/1:8:8	1/1:13:13	1/1:9:9	1/1:10:10	1/1:8:8	1/1:12:12	1/1:7:7	1/1:12:12	1/1:12:12	1/1:7:7	1/1:10:10	1/1:6:6	1/1:10:10	1/1:9:9	1/1:10:10	1/1:10:10	1/1:6:6	1/1:5:5	1/1:10:10	1/1:7:7	1/1:16:16	1/1:7:7	1/1:7:7	1/1:9:9	1/1:3:3	1/1:8:8	1/1:3:3	1/1:6:6	1/1:5:5	1/1:7:7	1/1:10:10	1/1:5:5	1/1:6:6	1/1:6:6	1/1:8:8	1/1:10:10	1/1:10:10	1/1:9:9	1/1:5:5	1/1:13:13	1/1:4:4	1/1:8:8	1/1:13:13	1/1:13:13	1/1:11:11	1/1:10:10	1/1:6:6	1/1:9:9	1/1:8:8	1/1:9:9	1/1:6:6	1/1:10:10	1/1:3:3	1/1:2:2	1/1:12:12	1/1:8:8	1/1:10:10	1/1:6:6	1/1:7:7	1/1:10:10	1/1:14:14	1/1:14:14	1/1:14:14	1/1:14:14	1/1:6:6	1/1:9:9	1/1:7:7	1/1:12:12	1/1:7:7	1/1:7:7	1/1:4:4	1/1:7:7	1/1:11:11	1/1:8:8	1/1:5:5	1/1:8:8	1/1:2:2	1/1:8:8	1/1:11:11	1/1:10:10	1/1:8:8	1/1:16:16	1/1:8:8	1/1:5:5	1/1:7:7	1/1:3:3	1/1:8:8	1/1:5:5	1/1:6:6	1/1:10:10	1/1:10:10	1/1:9:9	1/1:20:20	1/1:7:7	1/1:16:16
CM008368.1	419362088	.	C	G	999	.	MQ=60;AC=18;AN=554	GT:DP:DV	0/0:12:0	0/0:7:0	0/0:9:0	0/0:9:0	0/0:7:0	0/0:11:0	0/0:14:0	0/0:7:0	0/0:11:0	0/0:9:0	0/0:11:0	0/0:31:0	0/0:5:0	0/0:9:0	0/0:11:1	0/0:10:0	0/0:9:0	0/0:8:0	0/0:2:0	0/0:7:0	0/0:9:0	0/0:7:0	0/0:25:0	0/0:10:0	0/0:11:0	0/0:9:0	0/0:23:0	0/0:25:0	0/0:26:0	0/0:7:0	0/0:4:0	0/0:14:0	0/0:10:0	0/0:8:0	0/0:12:0	0/0:13:0	0/0:32:0	0/0:3:0	0/0:18:0	0/0:8:0	0/0:3:0	0/0:6:0	0/0:6:0	0/0:13:0	0/0:6:0	0/0:11:0	0/0:5:0	0/0:5:0	0/0:8:0	0/0:12:0	0/0:27:0	0/0:7:0	0/0:4:0	0/0:12:0	0/0:5:0	0/0:11:0	0/0:7:0	0/0:4:0	0/0:10:0	0/0:7:0	0/0:9:0	0/0:23:0	0/0:9:0	0/0:15:0	0/0:11:0	0/0:11:0	0/0:10:0	0/0:11:0	0/0:10:0	0/0:7:0	0/0:10:0	0/0:7:0	0/0:19:0	0/0:10:0	0/0:9:0	0/0:9:0	0/0:38:0	0/0:8:0	0/0:14:0	0/0:10:0	0/0:10:0	0/0:31:0	0/0:13:0	0/0:9:0	0/0:6:0	0/0:28:0	0/0:8:0	0/0:18:0	0/0:9:0	0/0:7:0	0/0:26:0	0/0:7:0	0/0:7:0	0/0:8:0	0/0:13:0	0/0:11:0	0/0:9:0	0/0:8:0	0/0:11:0	0/0:5:0	0/0:2:0	0/0:4:0	0/0:12:0	0/0:9:0	0/0:23:0	0/0:6:0	0/0:13:0	0/0:11:0	0/0:28:0	0/0:5:0	0/0:25:0	0/0:5:0	0/0:7:0	0/0:11:0	0/0:11:0	0/0:5:0	0/0:12:0	0/0:9:0	0/0:7:0	0/0:13:0	0/0:7:0	0/0:9:0	0/0:13:0	0/0:12:0	0/0:6:0	0/0:10:0	0/0:11:0	0/0:10:0	0/0:12:0	0/0:6:0	0/0:11:0	0/0:6:0	0/0:10:0	0/0:22:0	0/0:10:0	0/0:12:0	0/0:27:0	0/0:12:0	0/0:4:0	0/0:15:0	0/0:4:0	0/0:7:0	0/0:9:0	0/0:6:0	0/0:10:0	0/0:10:0	0/0:10:0	0/0:26:0	0/0:11:0	0/0:16:0	0/0:6:0	0/0:30:0	0/0:35:0	0/0:20:0	0/0:7:0	1/1:5:5	0/0:8:0	0/0:10:0	0/0:7:0	0/0:6:0	0/0:8:0	0/0:10:0	0/0:9:0	0/0:7:0	0/0:3:0	0/0:5:0	0/0:6:0	0/0:10:0	0/0:6:0	0/0:11:0	0/0:9:0	0/0:9:0	0/0:9:0	0/0:11:0	0/0:6:0	0/0:9:0	0/0:11:0	0/0:8:0	0/0:7:0	0/0:7:0	0/0:10:0	0/0:5:0	0/0:7:0	0/0:6:0	0/0:12:0	0/0:6:0	0/0:10:0	0/0:9:0	0/0:13:0	0/0:9:0	0/0:11:0	0/0:13:0	0/0:11:0	0/0:14:0	1/1:6:6	0/0:12:0	1/1:7:7	1/1:10:10	1/1:13:13	1/1:7:7	0/0:7:0	0/0:13:0	0/0:3:0	1/1:8:8	0/0:11:0	0/0:10:0	0/0:9:0	0/0:6:0	0/0:7:0	0/0:4:0	0/0:10:0	1/1:10:10	0/0:4:0	0/0:12:0	0/0:5:0	0/0:8:0	0/0:7:0	0/0:12:0	0/0:11:0	0/0:8:0	0/0:11:0	0/0:6:0	0/0:13:0	0/0:7:0	1/1:10:10	0/0:13:0	0/0:10:0	0/0:15:0	0/0:7:0	0/0:8:0	0/0:10:0	0/0:7:0	0/0:10:0	0/0:10:0	0/0:13:0	0/0:7:0	0/0:8:0	0/0:16:0	0/0:7:0	0/0:12:0	0/0:10:0	0/0:6:0	0/0:11:0	0/0:6:0	0/0:16:0	0/0:15:0	0/0:13:0	0/0:7:0	0/0:12:0	0/0:9:0	0/0:7:0	0/0:9:0	0/0:12:0	./.:1:0	0/0:3:0	0/0:7:0	0/0:9:0	0/0:4:0	0/0:14:0	0/0:7:0	0/0:8:0	0/0:10:0	0/0:11:0	0/0:9:0	0/0:26:0	0/0:4:0	0/0:3:0	0/0:7:0	0/0:9:0	0/0:6:0	0/0:3:0	0/0:7:0	0/0:15:0	0/0:13:0	0/0:10:0	0/0:20:0	0/0:4:0	0/0:11:0
CM008368.1	419362211	.	T	G	999	.	MQ=60;AC=96;AN=554	GT:DP:DV	1/1:9:9	1/1:7:7	0/0:10:0	0/0:10:0	1/1:8:8	1/1:14:14	1/1:11:11	0/0:12:0	0/0:4:0	1/1:8:8	1/1:12:12	0/0:20:0	0/0:7:0	0/0:9:0	1/1:11:11	0/0:12:0	0/0:7:0	0/0:10:0	1/1:12:12	0/0:4:0	1/1:7:7	0/0:11:0	0/0:40:0	0/0:11:0	1/1:7:7	1/1:10:10	0/0:23:0	0/0:24:0	0/0:27:0	0/0:15:0	0/0:4:0	0/0:13:0	1/1:12:12	0/0:5:0	0/0:11:0	0/0:13:0	0/0:33:0	0/0:7:0	0/0:15:0	1/1:6:6	0/0:4:0	0/0:5:0	0/0:8:0	0/0:15:0	0/0:10:0	1/1:10:10	1/1:9:9	0/0:7:0	0/0:10:0	0/0:14:0	1/1:25:25	0/0:3:0	0/0:8:0	1/1:10:10	0/0:6:0	0/0:13:0	0/0:9:0	0/0:5:0	0/0:7:0	0/0:7:0	1/1:12:12	0/0:24:0	0/0:11:0	0/0:14:0	0/0:10:0	1/1:10:10	0/0:7:0	0/0:11:0	0/0:15:0	0/0:8:0	1/1:9:9	1/1:6:6	0/0:19:0	0/0:12:0	0/0:12:2	1/1:10:10	0/0:36:0	0/0:8:0	1/1:13:13	0/0:11:0	0/0:13:0	0/0:25:0	0/0:9:0	0/0:9:0	0/0:6:0	0/0:26:0	0/0:11:0	0/0:14:0	0/0:10:0	1/1:5:5	1/1:37:37	0/0:7:0	0/0:9:0	0/0:11:0	1/1:12:12	0/0:10:0	0/0:8:0	0/0:4:0	1/1:13:13	0/0:7:0	./.:1:1	0/0:13:0	0/0:13:0	0/0:9:0	0/0:27:0	0/0:10:0	1/1:10:10	0/0:12:0	1/1:24:24	0/0:9:0	0/0:29:0	1/1:11:11	1/1:8:8	0/0:9:0	0/0:6:0	0/0:7:0	0/0:9:0	0/0:12:0	1/1:8:8	1/1:13:13	1/1:9:9	0/0:7:0	1/1:6:6	1/1:8:8	1/1:5:5	0/0:8:0	0/0:7:0	0/0:7:0	0/0:14:0	0/0:8:0	0/0:7:0	0/0:8:0	0/0:8:0	0/0:30:0	0/0:10:0	0/0:15:0	0/0:22:0	1/1:8:8	1/1:7:7	1/1:11:11	0/0:6:0	0/0:8:0	0/0:14:0	0/0:2:0	0/0:5:0	1/1:11:11	0/0:14:0	0/0:22:0	1/1:7:7	1/1:11:11	0/0:6:0	0/0:32:0	0/0:30:0	0/0:24:0	0/0:7:0	0/0:4:0	0/0:8:0	0/0:8:0	0/0:11:0	0/0:9:0	0/0:10:0	0/0:13:0	0/0:9:0	0/0:7:0	0/0:5:0	0/0:9:0	0/0:9:0	0/0:12:0	0/0:10:0	0/0:7:0	0/0:8:0	0/0:8:0	0/0:8:0	0/0:7:0	0/0:10:0	0/0:14:0	0/0:9:0	0/0:7:0	0/0:10:0	0/0:9:0	0/0:9:0	0/0:6:0	0/0:2:0	0/0:9:0	0/0:8:0	0/0:9:0	0/0:11:0	0/0:7:0	0/0:13:1	0/0:5:0	0/0:10:0	1/1:8:8	0/0:11:0	0/0:11:0	0/0:7:0	0/0:12:0	0/0:7:0	0/0:13:0	0/0:17:0	0/0:9:0	0/0:5:0	0/0:13:0	0/0:8:0	0/0:9:0	0/0:14:0	0/0:8:0	0/0:8:0	0/0:6:0	0/0:8:0	0/0:5:0	0/0:5:0	0/0:7:0	0/0:7:0	0/0:12:0	0/0:7:0	0/0:6:0	0/0:3:0	0/0:16:0	0/0:8:0	0/0:5:0	0/0:8:0	0/0:8:0	0/0:12:0	0/0:7:0	0/0:4:0	0/0:6:0	0/0:9:0	0/0:12:0	0/0:7:0	0/0:9:0	0/0:8:0	0/0:7:0	0/0:9:0	0/0:5:0	0/0:13:0	0/0:14:0	0/0:7:0	0/0:7:0	0/0:6:0	0/0:11:0	0/0:8:0	0/0:7:0	0/0:13:0	0/0:14:0	0/0:9:0	0/0:14:0	0/0:12:0	0/0:9:0	0/0:6:0	0/0:11:0	0/0:11:0	0/0:10:0	0/0:11:0	0/0:7:0	0/0:6:0	0/0:4:0	0/0:9:0	0/0:3:0	0/0:8:0	0/0:6:0	0/0:10:0	0/0:12:0	0/0:10:0	0/0:10:0	0/0:27:0	0/0:4:0	0/0:2:0	0/0:4:0	0/0:5:0	0/0:11:0	0/0:4:0	0/0:3:0	0/0:18:0	1/1:9:9	1/1:8:8	1/1:14:14	0/0:6:0	0/0:10:0
CM008368.1	419362302	.	C	T	999	.	MQ=60;AC=518;AN=552	GT:DP:DV	1/1:8:8	1/1:11:11	0/0:8:0	0/0:12:0	1/1:9:9	1/1:8:8	1/1:10:10	1/1:10:10	1/1:8:8	1/1:7:7	1/1:12:12	1/1:12:12	0/0:2:0	1/1:6:6	1/1:9:9	1/1:7:7	1/1:7:7	1/1:9:9	1/1:12:12	1/1:5:5	1/1:6:6	1/1:8:8	1/1:31:31	1/1:7:7	1/1:10:10	1/1:12:12	1/1:31:31	1/1:25:25	0/0:19:0	1/1:15:15	1/1:7:7	1/1:12:12	1/1:15:15	1/1:6:6	1/1:11:11	1/1:9:9	0/0:26:0	1/1:5:5	1/1:19:19	1/1:9:9	1/1:8:8	1/1:6:6	1/1:8:8	1/1:9:9	1/1:4:4	1/1:10:10	1/1:9:9	1/1:7:7	1/1:4:4	1/1:11:11	1/1:28:28	1/1:5:5	1/1:9:9	1/1:11:11	1/1:6:6	1/1:12:12	1/1:8:8	1/1:4:4	1/1:8:8	1/1:5:5	1/1:9:9	0/0:19:0	1/1:11:11	0/0:12:1	0/0:12:0	1/1:7:7	1/1:9:9	0/0:11:0	1/1:12:12	1/1:11:11	1/1:7:7	1/1:7:7	0/0:14:0	1/1:7:7	1/1:10:10	1/1:11:11	1/1:35:35	1/1:6:6	1/1:9:9	0/0:7:0	1/1:15:15	1/1:26:26	1/1:10:10	1/1:6:6	1/1:4:4	1/1:19:19	0/0:10:0	1/1:14:14	1/1:12:12	1/1:3:3	1/1:41:41	1/1:7:7	1/1:7:7	1/1:9:9	1/1:11:11	1/1:9:9	1/1:7:7	1/1:5:5	1/1:8:8	0/0:6:0	1/1:4:4	1/1:5:5	1/1:11:11	1/1:7:7	1/1:23:23	1/1:8:8	1/1:8:8	1/1:8:8	1/1:21:21	1/1:8:8	1/1:29:29	1/1:12:12	1/1:8:8	1/1:10:10	0/0:4:0	0/0:8:0	0/0:8:0	1/1:12:12	1/1:10:10	1/1:6:6	1/1:11:11	1/1:8:8	1/1:8:8	1/1:6:6	1/1:3:3	1/1:7:7	1/1:8:8	1/1:6:6	1/1:11:11	1/1:6:6	1/1:10:10	1/1:5:5	1/1:6:6	1/1:17:17	1/1:8:8	1/1:12:12	1/1:24:24	1/1:9:9	1/1:9:9	1/1:9:9	1/1:6:6	1/1:11:11	1/1:13:13	1/1:5:5	1/1:7:7	1/1:8:8	1/1:14:14	1/1:26:26	1/1:5:5	1/1:7:7	1/1:5:5	1/1:27:27	1/1:30:30	0/0:32:0	1/1:8:8	1/1:8:8	1/1:9:9	1/1:10:10	1/1:8:8	1/1:7:7	1/1:11:11	1/1:13:13	1/1:7:7	1/1:9:9	1/1:4:4	1/1:6:6	1/1:7:7	1/1:12:12	1/1:14:14	1/1:4:4	1/1:6:6	1/1:10:10	1/1:5:5	1/1:11:11	1/1:10:10	1/1:11:11	1/1:9:9	1/1:7:7	1/1:9:9	1/1:8:8	1/1:10:10	1/1:9:9	1/1:4:4	1/1:9:9	1/1:6:6	1/1:14:14	1/1:11:11	1/1:5:5	1/1:12:12	1/1:10:10	1/1:7:7	1/1:9:9	1/1:8:8	1/1:8:8	1/1:6:6	1/1:11:11	1/1:5:5	1/1:11:11	1/1:17:17	1/1:12:12	1/1:9:9	1/1:8:8	1/1:6:6	1/1:6:6	1/1:5:5	1/1:8:8	1/1:12:12	1/1:6:6	1/1:8:8	1/1:7:7	1/1:9:9	1/1:10:10	1/1:9:9	1/1:7:7	1/1:7:7	1/1:8:8	1/1:6:6	1/1:11:11	1/1:8:8	1/1:6:6	1/1:7:7	1/1:6:6	1/1:15:15	1/1:8:8	1/1:7:7	1/1:6:6	1/1:8:8	1/1:10:10	1/1:5:5	1/1:14:14	1/1:10:10	1/1:3:3	1/1:8:8	1/1:11:11	1/1:12:12	1/1:9:9	1/1:5:5	1/1:3:3	1/1:2:2	1/1:9:9	1/1:8:8	1/1:6:6	1/1:9:9	1/1:11:11	1/1:8:8	1/1:14:14	1/1:10:10	1/1:7:7	1/1:9:9	1/1:12:12	1/1:9:9	1/1:8:8	1/1:9:9	1/1:6:6	1/1:9:9	./.:1:1	1/1:11:11	1/1:3:3	1/1:6:6	1/1:9:9	1/1:8:8	1/1:7:7	1/1:8:8	1/1:9:9	1/1:22:22	./.:1:1	1/1:5:5	1/1:2:2	1/1:7:7	1/1:9:9	1/1:4:4	1/1:2:2	1/1:14:14	1/1:14:14	1/1:8:8	1/1:15:15	1/1:7:7	1/1:10:10
CM008368.1	419362389	.	T	C	999	.	MQ=60;AC=72;AN=550	GT:DP:DV	0/0:5:0	0/0:6:0	0/0:6:0	0/0:8:0	0/0:11:0	0/0:5:0	0/0:6:0	0/0:11:0	0/0:10:0	0/0:4:0	0/0:7:0	0/0:15:0	0/0:7:0	1/1:7:7	0/0:8:0	0/0:4:0	0/0:8:0	0/0:10:0	0/0:15:0	1/1:5:5	0/0:4:0	0/0:7:0	0/0:28:0	0/0:3:0	0/0:6:0	0/0:14:0	0/0:25:0	0/0:24:0	0/0:24:0	0/0:14:0	0/0:7:0	0/0:10:0	0/0:9:0	0/0:9:0	0/0:10:0	0/0:10:0	0/0:28:0	1/1:11:11	0/0:24:0	0/0:7:0	1/1:8:8	1/1:10:10	1/1:9:9	1/1:6:6	0/0:3:0	0/0:8:0	0/0:11:0	1/1:9:9	1/1:6:6	0/0:7:0	0/0:29:0	1/1:4:4	0/0:14:0	0/0:11:0	0/0:7:0	0/0:11:0	0/0:10:0	1/1:5:5	1/1:6:6	1/1:10:10	0/0:12:0	0/0:25:0	0/0:8:0	0/0:10:1	0/0:9:0	0/0:8:0	0/0:7:0	0/0:10:0	1/1:11:11	1/1:11:11	0/0:5:0	0/0:8:0	0/0:14:0	1/1:12:12	0/0:10:0	0/0:14:0	0/0:33:0	0/0:7:0	0/0:8:0	0/0:3:0	0/0:13:0	0/0:24:0	0/0:6:0	0/0:6:0	0/0:6:0	0/0:21:0	0/0:12:0	1/1:20:20	0/0:12:0	0/0:7:0	0/0:34:0	0/0:8:0	0/0:6:0	1/1:4:4	0/0:10:0	0/0:8:0	1/1:8:8	1/1:3:3	0/0:6:0	0/0:10:0	0/0:4:0	1/1:9:9	0/0:12:0	0/0:7:0	1/1:23:23	0/0:11:0	0/0:11:0	0/0:9:0	0/0:33:0	1/1:5:5	0/0:28:0	0/0:11:0	0/0:10:0	1/1:10:10	0/0:6:0	0/0:7:0	0/0:8:0	0/0:16:0	0/0:9:0	0/0:7:0	0/0:9:0	1/1:10:10	0/0:15:0	0/0:6:0	0/0:2:0	1/1:8:8	1/1:9:9	1/1:8:8	0/0:12:0	1/1:6:6	0/0:13:0	0/0:6:0	1/1:10:10	0/0:25:0	1/1:11:11	1/1:10:10	0/0:23:0	0/0:6:0	0/0:13:0	0/0:7:0	1/1:9:9	1/1:7:7	0/0:12:0	./.:1:1	0/0:5:0	0/0:11:0	0/0:12:0	0/0:19:0	0/0:6:0	0/0:8:0	1/1:7:7	0/0:28:0	0/0:21:0	0/0:31:0	0/0:6:0	0/0:8:0	0/0:8:0	0/0:8:0	0/0:8:0	0/0:6:0	0/0:8:0	0/0:9:0	0/0:9:0	0/0:6:0	0/0:3:0	0/0:7:0	0/0:11:0	0/0:7:0	0/0:13:0	0/0:6:0	0/0:5:0	0/0:12:0	0/0:3:0	0/0:10:0	0/0:7:0	0/0:11:0	0/0:8:0	0/0:10:0	0/0:9:0	0/0:7:0	0/0:5:0	0/0:9:0	0/0:4:0	0/0:8:0	0/0:3:0	0/0:11:0	0/0:11:0	0/0:7:0	0/0:6:1	0/0:6:0	0/0:6:0	0/0:10:0	0/0:8:0	0/0:11:0	0/0:3:0	0/0:5:0	0/0:7:0	0/0:9:0	0/0:14:0	0/0:14:0	0/0:5:0	0/0:6:0	0/0:14:0	0/0:4:0	0/0:6:0	./.:1:0	0/0:7:0	0/0:9:0	0/0:6:0	0/0:6:0	0/0:5:0	0/0:11:0	0/0:5:0	0/0:8:0	0/0:11:0	0/0:5:0	0/0:8:0	0/0:5:0	0/0:10:0	0/0:5:0	0/0:5:0	0/0:6:0	0/0:14:0	0/0:8:0	0/0:7:0	0/0:6:0	0/0:6:0	0/0:10:0	0/0:4:0	0/0:10:0	0/0:6:0	0/0:9:0	0/0:8:0	0/0:10:0	0/0:12:0	0/0:12:0	0/0:12:0	0/0:7:0	0/0:6:0	0/0:11:0	0/0:8:0	0/0:2:0	0/0:12:0	0/0:10:0	0/0:10:0	0/0:11:0	0/0:5:0	0/0:9:0	0/0:7:0	0/0:10:0	0/0:10:0	0/0:11:0	0/0:9:0	0/0:9:0	0/0:10:0	0/0:2:0	0/0:10:0	0/0:6:0	0/0:10:0	0/0:6:0	0/0:4:0	0/0:5:0	0/0:8:0	0/0:7:0	0/0:21:0	0/0:3:0	0/0:9:0	./.:1:0	0/0:5:0	1/1:7:7	0/0:7:0	0/0:5:0	0/0:13:0	0/0:17:0	0/0:8:0	0/0:15:0	0/0:5:0	0/0:7:0
CM008368.1	419362390	.	A	C	999	.	MQ=60;AC=72;AN=550	GT:DP:DV	0/0:5:0	0/0:5:0	0/0:6:0	0/0:8:0	0/0:9:0	0/0:6:0	0/0:6:0	0/0:10:0	0/0:10:0	0/0:4:0	0/0:7:0	0/0:15:0	0/0:6:0	1/1:7:7	0/0:8:0	0/0:4:0	0/0:8:0	0/0:10:0	0/0:16:0	1/1:5:5	0/0:3:0	0/0:7:0	0/0:27:0	0/0:3:0	0/0:6:0	0/0:14:0	0/0:23:0	0/0:22:0	0/0:23:0	0/0:14:0	0/0:8:0	0/0:10:0	0/0:9:0	0/0:9:0	0/0:10:0	0/0:10:0	0/0:27:0	1/1:11:11	0/0:24:0	0/0:7:0	1/1:8:8	1/1:10:10	1/1:9:9	1/1:6:6	0/0:3:0	0/0:8:0	0/0:11:0	1/1:9:9	1/1:6:6	0/0:7:0	0/0:29:0	1/1:4:4	0/0:14:0	0/0:10:0	0/0:7:0	0/0:11:0	0/0:10:0	1/1:5:5	1/1:6:6	1/1:11:11	0/0:12:0	0/0:26:0	0/0:8:0	0/0:8:1	0/0:8:0	0/0:8:0	0/0:6:0	0/0:10:0	1/1:11:11	1/1:10:10	0/0:5:0	0/0:8:0	0/0:14:0	1/1:12:12	0/0:10:0	0/0:14:0	0/0:32:0	0/0:7:0	0/0:6:0	0/0:3:0	0/0:12:0	0/0:23:0	0/0:5:0	0/0:6:0	0/0:5:0	0/0:21:0	0/0:12:0	1/1:18:18	0/0:11:0	0/0:6:0	0/0:34:0	0/0:8:0	0/0:5:0	1/1:4:4	0/0:11:0	0/0:8:0	1/1:7:7	1/1:3:3	0/0:6:0	0/0:11:0	0/0:4:0	1/1:9:9	0/0:13:0	0/0:7:0	1/1:23:23	0/0:12:0	0/0:10:0	0/0:9:0	0/0:31:0	1/1:4:4	0/0:27:0	0/0:11:0	0/0:10:0	1/1:10:10	0/0:6:0	0/0:7:0	0/0:8:0	0/0:15:0	0/0:7:0	0/0:6:0	0/0:9:0	1/1:10:10	0/0:15:0	0/0:5:0	0/0:2:0	1/1:8:8	1/1:9:9	1/1:8:8	0/0:12:0	1/1:6:6	0/0:13:0	0/0:6:0	1/1:10:10	0/0:26:0	1/1:11:11	1/1:10:10	0/0:23:0	0/0:6:0	0/0:11:0	0/0:7:0	1/1:9:9	1/1:7:7	0/0:12:0	./.:1:1	0/0:5:0	0/0:11:0	0/0:11:0	0/0:19:0	0/0:6:0	0/0:7:0	1/1:8:8	0/0:26:0	0/0:20:0	0/0:30:0	0/0:6:0	0/0:8:0	0/0:8:0	0/0:7:0	0/0:7:0	0/0:6:0	0/0:9:0	0/0:9:0	0/0:9:0	0/0:6:0	0/0:3:0	0/0:7:0	0/0:11:0	0/0:6:0	0/0:13:0	0/0:6:0	0/0:3:0	0/0:11:0	0/0:3:0	0/0:10:0	0/0:7:0	0/0:11:0	0/0:7:0	0/0:10:0	0/0:9:0	0/0:8:0	0/0:4:0	0/0:9:0	0/0:4:0	0/0:8:0	0/0:3:0	0/0:10:0	0/0:11:0	0/0:7:0	0/0:6:0	0/0:6:0	0/0:5:0	0/0:8:0	0/0:9:0	0/0:11:0	0/0:4:0	0/0:5:0	0/0:7:0	0/0:9:0	0/0:15:0	0/0:15:0	0/0:5:0	0/0:6:0	0/0:14:0	0/0:5:0	0/0:5:0	./.:1:0	0/0:7:0	0/0:9:0	0/0:6:0	0/0:6:0	0/0:6:0	0/0:11:0	0/0:5:0	0/0:7:0	0/0:10:0	0/0:5:0	0/0:8:0	0/0:5:0	0/0:9:0	0/0:5:0	0/0:5:0	0/0:6:0	0/0:13:0	0/0:8:0	0/0:7:0	0/0:6:0	0/0:6:0	0/0:10:0	0/0:4:0	0/0:10:0	0/0:5:0	0/0:9:0	0/0:8:0	0/0:10:0	0/0:12:0	0/0:11:0	0/0:12:0	0/0:7:0	0/0:6:0	0/0:11:0	0/0:8:0	0/0:3:0	0/0:12:0	0/0:10:0	0/0:9:0	0/0:12:0	0/0:4:0	0/0:9:0	0/0:7:0	0/0:10:0	0/0:11:0	0/0:11:0	0/0:9:0	0/0:9:0	0/0:10:0	0/0:2:0	0/0:10:0	0/0:6:0	0/0:11:0	0/0:5:0	0/0:4:0	0/0:5:0	0/0:8:0	0/0:7:0	0/0:20:0	0/0:3:0	0/0:9:0	./.:1:0	0/0:5:0	1/1:7:7	0/0:7:0	0/0:5:0	0/0:11:0	0/0:18:0	0/0:8:0	0/0:15:0	0/0:6:0	0/0:7:0
CM008368.1	419362428	.	G	A	999	.	MQ=60;AC=72;AN=552	GT:DP:DV	0/0:7:0	0/0:5:0	0/0:8:0	0/0:7:0	0/0:8:0	0/0:8:0	0/0:4:0	1/1:11:11	1/1:11:11	0/0:6:0	0/0:4:0	0/0:15:0	0/0:8:0	0/0:9:0	0/0:7:0	1/1:4:4	1/1:9:9	1/1:9:9	0/0:13:0	0/0:7:0	0/0:5:0	1/1:8:8	1/1:21:21	0/0:2:0	0/0:6:0	0/0:16:0	0/0:24:0	0/0:19:0	0/0:19:0	1/1:13:13	0/0:4:0	1/1:9:9	0/0:6:0	0/0:8:0	1/1:10:10	1/1:9:9	0/0:26:0	0/0:10:0	0/0:18:0	0/0:7:0	0/0:7:0	0/0:8:0	0/0:9:0	0/0:9:0	0/0:5:0	0/0:5:0	0/0:13:0	0/0:9:0	0/0:9:0	0/0:10:0	0/0:27:0	0/0:5:0	0/0:16:0	0/0:6:0	0/0:11:0	0/0:12:0	0/0:9:0	0/0:6:0	0/0:7:0	0/0:11:0	0/0:11:0	0/0:28:0	1/1:8:8	0/0:7:0	0/0:10:0	0/0:7:0	1/1:8:8	0/0:11:0	0/0:9:0	0/0:11:0	0/0:5:0	0/0:8:0	0/0:18:0	0/0:14:0	1/1:11:11	0/0:12:0	0/0:34:0	0/0:6:0	0/0:9:0	0/0:3:0	1/1:12:12	1/1:24:24	1/1:2:2	0/0:6:0	0/0:4:0	0/0:23:0	0/0:9:0	0/0:24:0	1/1:13:13	0/0:10:0	0/0:35:0	0/0:8:0	0/0:8:0	0/0:4:0	0/0:10:0	0/0:8:0	0/0:8:0	0/0:6:0	0/0:7:0	0/0:10:0	0/0:7:0	0/0:8:0	1/1:14:14	1/1:10:10	0/0:24:0	1/1:14:14	0/0:14:0	0/0:7:0	0/0:30:0	0/0:4:0	1/1:22:22	0/0:9:0	0/0:12:0	0/0:10:0	0/0:5:0	0/0:5:0	0/0:8:0	1/1:15:15	0/0:10:0	0/0:10:0	0/0:8:0	0/0:9:0	0/0:13:0	0/0:6:0	0/0:3:0	0/0:8:0	0/0:8:0	0/0:8:0	1/1:10:10	0/0:8:0	1/1:12:12	1/1:6:6	0/0:12:0	1/1:30:30	0/0:13:0	0/0:10:0	0/0:29:0	0/0:7:0	0/0:14:0	0/0:7:0	0/0:8:0	0/0:12:0	1/1:10:10	0/0:2:0	0/0:7:0	0/0:12:0	0/0:13:0	0/0:17:0	0/0:6:0	0/0:9:0	0/0:8:0	1/1:29:29	1/1:18:18	0/0:27:0	0/0:7:0	0/0:7:0	0/0:5:0	0/0:6:0	0/0:7:0	0/0:6:0	0/0:7:0	0/0:11:0	0/0:8:0	0/0:5:0	./.:1:0	0/0:9:0	0/0:12:0	0/0:6:0	0/0:13:0	0/0:6:0	0/0:3:0	0/0:10:0	0/0:3:0	0/0:10:0	0/0:6:0	0/0:11:0	0/0:7:0	0/0:10:0	0/0:11:0	0/0:10:0	0/0:6:0	0/0:10:0	0/0:4:0	0/0:10:0	0/0:4:0	0/0:7:0	0/0:9:0	0/0:7:0	0/0:8:0	0/0:7:0	0/0:6:0	0/0:10:0	0/0:8:0	0/0:7:0	0/0:7:0	0/0:4:0	0/0:5:0	0/0:7:0	0/0:14:0	0/0:13:0	0/0:5:0	0/0:5:0	0/0:11:0	0/0:7:0	0/0:8:0	0/0:2:0	0/0:4:0	0/0:8:0	0/0:5:0	0/0:6:0	0/0:8:0	0/0:7:0	0/0:5:0	0/0:8:0	0/0:10:0	0/0:6:0	0/0:6:0	0/0:8:0	0/0:10:0	0/0:8:0	0/0:5:0	0/0:5:0	0/0:8:0	0/0:9:0	0/0:7:0	0/0:7:0	0/0:5:0	0/0:13:0	0/0:6:0	0/0:12:0	0/0:7:0	0/0:9:0	0/0:6:0	0/0:10:0	0/0:11:0	0/0:11:0	0/0:12:0	0/0:7:0	0/0:8:0	0/0:10:0	0/0:7:0	0/0:5:0	0/0:11:0	0/0:10:0	0/0:5:0	0/0:8:0	0/0:6:0	0/0:10:0	0/0:6:0	0/0:9:0	0/0:7:0	0/0:6:0	0/0:10:0	0/0:10:0	0/0:9:0	0/0:4:0	0/0:9:0	0/0:4:0	0/0:7:0	0/0:6:0	0/0:9:0	0/0:5:0	0/0:4:0	0/0:9:0	0/0:19:0	1/1:3:3	0/0:10:0	./.:1:1	1/1:3:3	0/0:7:0	1/1:4:4	1/1:7:7	0/0:12:0	0/0:17:0	0/0:10:0	0/0:17:0	1/1:7:7	1/1:10:10
CM008368.1	419362432	.	G	A	999	.	MQ=60;AC=70;AN=554	GT:DP:DV	0/0:8:0	0/0:4:0	0/0:7:0	0/0:6:0	0/0:9:0	0/0:8:0	0/0:4:0	0/0:12:0	0/0:11:0	0/0:7:0	0/0:3:0	0/0:17:0	0/0:7:0	0/0:9:0	0/0:6:0	0/0:5:0	0/0:9:0	0/0:11:0	0/0:17:0	0/0:8:0	0/0:5:0	0/0:9:0	0/0:21:0	1/1:2:2	0/0:6:0	0/0:16:0	0/0:23:0	0/0:19:0	0/0:19:0	0/0:13:0	1/1:6:6	0/0:10:0	0/0:8:0	1/1:8:8	0/0:10:0	0/0:9:0	0/0:24:0	0/0:10:0	0/0:16:0	0/0:8:0	0/0:7:0	0/0:8:0	0/0:9:0	0/0:9:0	1/1:5:5	0/0:5:0	0/0:13:0	0/0:9:0	0/0:9:0	1/1:9:9	0/0:26:0	0/0:5:0	1/1:17:17	0/0:6:0	1/1:11:11	1/1:11:11	1/1:8:8	0/0:6:0	0/0:8:0	0/0:11:0	0/0:10:1	0/0:26:0	0/0:8:0	0/0:7:0	0/0:10:0	0/0:7:0	0/0:8:0	0/0:10:1	0/0:9:0	0/0:10:0	0/0:5:0	0/0:9:0	0/0:17:0	0/0:13:0	0/0:12:0	0/0:12:0	0/0:34:0	1/1:6:6	0/0:9:0	0/0:3:0	0/0:13:0	0/0:26:0	0/0:2:0	1/1:6:6	1/1:4:4	1/1:21:21	0/0:9:0	0/0:23:0	0/0:15:0	0/0:10:0	0/0:37:0	1/1:6:6	1/1:6:6	0/0:4:0	0/0:11:0	1/1:7:7	0/0:8:0	0/0:6:0	0/0:7:0	0/0:10:0	0/0:7:0	0/0:8:0	0/0:14:0	0/0:10:0	0/0:24:0	0/0:14:0	0/0:14:0	1/1:7:7	0/0:32:1	0/0:4:0	0/0:22:0	0/0:9:0	0/0:12:0	0/0:9:0	0/0:6:0	0/0:4:0	0/0:8:0	0/0:13:0	0/0:9:0	0/0:10:0	0/0:8:0	0/0:8:0	0/0:13:0	0/0:5:0	0/0:2:0	0/0:7:0	0/0:7:0	0/0:8:0	0/0:10:0	0/0:7:0	0/0:12:0	0/0:6:0	0/0:12:0	0/0:29:0	0/0:13:0	0/0:9:0	0/0:27:0	0/0:7:0	0/0:14:0	0/0:7:0	0/0:8:0	0/0:12:0	0/0:12:0	0/0:2:0	1/1:7:7	0/0:11:0	1/1:10:10	0/0:17:0	0/0:6:0	0/0:9:0	0/0:9:0	0/0:29:0	0/0:17:0	0/0:28:0	0/0:8:0	0/0:6:0	0/0:4:0	0/0:6:0	1/1:7:7	0/0:6:0	0/0:6:0	0/0:11:0	0/0:8:0	0/0:5:0	./.:1:0	1/1:9:9	1/1:11:11	0/0:6:0	0/0:13:0	0/0:6:0	0/0:3:0	0/0:9:0	0/0:3:0	0/0:10:0	0/0:6:0	0/0:11:0	0/0:7:0	0/0:11:0	0/0:11:0	0/0:10:0	0/0:6:0	0/0:10:0	0/0:4:0	0/0:9:0	0/0:4:0	0/0:7:0	0/0:9:0	0/0:7:0	0/0:8:0	0/0:7:0	0/0:6:0	0/0:10:0	0/0:7:0	0/0:7:0	0/0:7:0	0/0:4:0	0/0:5:0	0/0:7:0	0/0:14:0	0/0:14:0	1/1:5:5	1/1:4:4	1/1:10:10	0/0:7:0	0/0:9:0	0/0:2:0	0/0:5:0	0/0:8:0	0/0:5:0	0/0:6:0	0/0:8:0	0/0:7:0	1/1:4:4	1/1:7:7	1/1:10:10	1/1:6:6	0/0:6:0	0/0:8:0	0/0:10:0	0/0:8:0	0/0:5:0	0/0:5:0	1/1:8:8	0/0:10:0	0/0:8:0	0/0:7:0	0/0:5:0	0/0:13:0	0/0:5:0	0/0:12:0	0/0:7:0	1/1:9:9	0/0:8:0	0/0:10:0	0/0:10:0	0/0:13:0	0/0:12:0	0/0:7:0	0/0:8:0	0/0:10:0	0/0:7:0	0/0:5:0	0/0:11:0	0/0:9:0	0/0:6:0	0/0:9:0	0/0:6:0	0/0:9:0	0/0:6:0	0/0:8:0	0/0:7:0	0/0:7:0	0/0:10:0	0/0:10:0	0/0:9:0	0/0:4:0	0/0:8:0	0/0:4:0	0/0:6:0	0/0:6:0	1/1:9:9	1/1:5:5	0/0:4:0	1/1:10:10	1/1:19:19	0/0:3:0	0/0:10:0	0/0:2:0	0/0:3:0	0/0:7:0	0/0:4:0	0/0:7:0	0/0:11:0	0/0:15:0	0/0:10:0	0/0:18:0	0/0:8:0	0/0:10:1
CM008368.1	419362433	.	C	T	999	.	MQ=60;AC=72;AN=550	GT:DP:DV	0/0:8:0	0/0:4:0	0/0:7:0	0/0:6:0	0/0:9:0	0/0:8:0	0/0:4:0	0/0:13:0	0/0:11:0	0/0:7:0	0/0:3:0	0/0:16:0	0/0:7:0	1/1:9:9	0/0:6:0	0/0:5:0	0/0:9:0	0/0:11:0	0/0:16:0	1/1:8:8	0/0:5:0	0/0:8:0	0/0:21:0	0/0:2:0	0/0:7:0	0/0:15:0	0/0:23:0	0/0:19:0	0/0:19:0	0/0:13:0	0/0:6:0	0/0:9:0	0/0:7:0	0/0:8:0	0/0:10:0	0/0:9:0	0/0:25:0	1/1:10:10	0/0:15:0	0/0:8:0	1/1:5:5	1/1:9:9	1/1:9:9	1/1:9:9	0/0:5:0	0/0:5:0	0/0:13:0	1/1:9:9	1/1:9:9	0/0:9:0	0/0:26:0	1/1:5:5	0/0:17:0	0/0:6:0	0/0:11:0	0/0:11:0	0/0:7:0	1/1:6:6	1/1:6:6	1/1:10:10	0/0:10:0	0/0:27:0	0/0:8:0	0/0:7:1	0/0:10:0	0/0:7:0	0/0:8:0	0/0:9:0	1/1:9:9	1/1:9:9	0/0:5:0	0/0:9:0	0/0:18:0	1/1:13:13	0/0:11:0	0/0:12:0	0/0:34:0	0/0:6:0	0/0:9:0	0/0:3:0	0/0:12:0	0/0:26:0	./.:1:0	0/0:6:0	0/0:5:0	0/0:21:0	0/0:9:0	1/1:24:24	0/0:14:0	0/0:9:0	0/0:37:0	0/0:7:0	0/0:6:1	1/1:4:4	0/0:11:0	0/0:8:0	1/1:8:8	1/1:6:6	0/0:7:0	0/0:10:0	0/0:7:0	1/1:8:8	0/0:13:0	0/0:10:0	1/1:27:27	0/0:14:0	0/0:14:0	0/0:8:0	0/0:31:0	1/1:4:4	0/0:22:0	0/0:9:0	0/0:11:0	1/1:9:9	0/0:6:0	0/0:4:0	0/0:7:0	0/0:14:0	0/0:9:0	0/0:10:0	0/0:8:0	1/1:9:9	0/0:14:0	0/0:6:0	0/0:3:0	1/1:6:6	1/1:7:7	1/1:6:6	0/0:10:0	1/1:7:7	0/0:13:0	0/0:6:0	1/1:11:11	0/0:29:0	1/1:14:14	1/1:8:8	0/0:28:0	0/0:7:0	0/0:14:0	0/0:7:0	1/1:8:8	1/1:11:11	0/0:12:0	./.:1:1	0/0:7:0	0/0:11:0	0/0:10:0	0/0:18:0	0/0:6:0	0/0:9:0	1/1:9:9	0/0:29:0	0/0:17:0	0/0:27:0	0/0:8:0	0/0:6:0	0/0:4:0	0/0:6:0	0/0:8:0	0/0:7:0	0/0:6:0	0/0:11:0	0/0:8:0	0/0:5:0	./.:1:0	0/0:9:0	0/0:11:0	0/0:6:0	0/0:14:0	0/0:6:0	0/0:4:0	0/0:9:0	0/0:3:0	0/0:10:0	0/0:6:0	0/0:11:0	0/0:8:0	0/0:10:0	0/0:11:0	0/0:10:0	0/0:6:0	0/0:10:0	0/0:4:0	0/0:9:0	0/0:4:0	0/0:7:0	0/0:9:0	0/0:7:0	0/0:7:0	0/0:7:0	0/0:6:0	0/0:10:0	0/0:6:0	0/0:7:0	0/0:7:0	0/0:4:0	0/0:5:0	0/0:7:0	0/0:14:0	0/0:14:0	0/0:7:0	0/0:4:0	0/0:10:0	0/0:7:0	0/0:9:0	0/0:2:0	0/0:5:0	0/0:8:0	0/0:5:0	0/0:6:0	0/0:7:0	0/0:6:0	0/0:4:0	0/0:9:0	0/0:10:0	0/0:6:0	0/0:6:0	0/0:8:0	0/0:10:0	0/0:8:0	0/0:5:0	0/0:5:0	0/0:6:0	0/0:9:0	0/0:8:0	0/0:7:0	0/0:5:0	0/0:13:0	0/0:5:0	0/0:12:0	0/0:7:0	0/0:9:0	0/0:8:0	0/0:10:0	0/0:11:0	0/0:12:0	0/0:12:0	0/0:7:0	0/0:7:0	0/0:10:0	0/0:7:0	0/0:5:0	0/0:10:0	0/0:10:0	0/0:6:0	0/0:10:0	0/0:6:0	0/0:9:0	0/0:6:0	0/0:8:0	0/0:7:0	0/0:7:0	0/0:10:0	0/0:11:0	0/0:8:0	0/0:4:0	0/0:7:0	0/0:4:0	0/0:6:0	0/0:6:0	0/0:9:0	0/0:5:0	0/0:4:0	0/0:9:0	0/0:19:0	0/0:3:0	0/0:10:0	0/0:2:0	0/0:2:0	1/1:6:6	0/0:4:0	0/0:7:0	0/0:12:0	0/0:16:0	0/0:11:0	0/0:19:0	0/0:8:0	0/0:10:0
CM008368.1	419362446	.	G	A	999	.	MQ=60;AC=270;AN=550	GT:DP:DV	0/0:10:0	0/0:5:0	0/0:6:0	0/0:5:0	0/0:9:0	0/0:8:0	0/0:4:0	0/0:12:0	0/0:12:0	0/0:8:0	0/0:3:0	1/1:16:16	0/0:7:0	0/0:10:0	0/0:5:0	0/0:5:0	0/0:6:0	0/0:10:0	0/0:16:0	0/0:9:0	0/0:4:0	0/0:9:0	0/0:21:0	1/1:2:2	0/0:7:0	0/0:15:0	1/1:22:22	1/1:18:18	0/0:20:0	0/0:10:0	1/1:5:5	0/0:10:0	0/0:7:0	1/1:7:7	0/0:11:0	0/0:8:0	0/0:21:0	0/0:10:0	1/1:18:18	0/0:8:0	0/0:6:0	0/0:9:0	0/0:9:0	0/0:9:0	1/1:4:4	0/0:5:0	0/0:11:0	0/0:8:0	0/0:10:0	1/1:8:8	0/0:29:0	0/0:7:0	1/1:14:14	0/0:6:0	1/1:11:11	1/1:12:12	1/1:8:8	0/0:7:0	0/0:9:0	0/0:11:0	0/0:12:0	0/0:27:0	0/0:7:0	0/0:8:0	0/0:11:0	0/0:7:0	0/0:6:0	0/0:10:0	0/0:8:0	0/0:9:0	0/0:6:0	0/0:8:0	0/0:17:0	0/0:14:0	0/0:12:0	0/0:10:0	1/1:33:33	1/1:5:5	0/0:9:0	0/0:3:0	0/0:11:0	0/0:25:0	0/0:3:0	1/1:6:6	1/1:6:6	1/1:19:19	0/0:12:0	0/0:24:0	0/0:16:0	0/0:9:0	0/0:36:0	1/1:8:8	1/1:8:7	0/0:6:0	0/0:10:0	1/1:8:8	0/0:11:0	0/0:7:0	0/0:7:0	0/0:9:0	0/0:7:0	0/0:9:0	0/0:13:0	0/0:11:0	0/0:26:0	0/0:14:0	0/0:13:0	1/1:8:8	0/0:30:0	0/0:4:0	0/0:19:0	0/0:10:0	0/0:11:0	0/0:10:0	0/0:5:0	0/0:4:0	0/0:6:0	0/0:12:0	0/0:11:0	0/0:10:0	0/0:9:0	0/0:10:0	0/0:12:0	0/0:7:0	0/0:2:0	0/0:7:0	0/0:9:0	0/0:6:0	0/0:9:0	0/0:7:0	0/0:12:0	0/0:6:0	0/0:12:0	0/0:27:0	0/0:14:0	0/0:7:0	1/1:31:31	0/0:8:0	0/0:14:0	0/0:7:0	0/0:9:0	0/0:14:0	0/0:12:0	./.:1:0	1/1:7:7	0/0:12:0	1/1:10:10	1/1:15:15	0/0:6:0	0/0:9:0	0/0:9:0	0/0:28:0	0/0:16:0	0/0:24:0	1/1:7:7	1/1:6:6	1/1:4:4	1/1:5:5	1/1:7:7	1/1:6:6	1/1:7:7	1/1:10:10	1/1:7:7	1/1:4:4	./.:1:1	1/1:9:9	1/1:10:10	1/1:5:5	1/1:13:13	1/1:7:7	1/1:4:4	1/1:8:8	1/1:3:3	1/1:10:10	1/1:4:4	1/1:11:11	1/1:8:8	1/1:10:10	1/1:11:11	1/1:9:9	1/1:5:5	1/1:9:9	1/1:4:4	1/1:8:8	1/1:5:5	1/1:5:5	1/1:7:7	1/1:7:7	1/1:6:6	1/1:6:6	1/1:5:5	0/0:11:0	1/1:7:7	1/1:6:6	1/1:9:9	1/1:3:3	1/1:5:5	1/1:5:5	1/1:15:15	1/1:13:13	1/1:8:8	1/1:5:5	1/1:10:10	1/1:5:5	1/1:9:9	./.:1:1	1/1:6:6	1/1:8:8	1/1:5:5	1/1:6:6	1/1:9:9	1/1:5:5	1/1:5:5	1/1:7:7	1/1:8:8	1/1:5:5	1/1:5:5	1/1:7:7	1/1:11:11	1/1:9:9	1/1:5:5	1/1:4:4	1/1:8:8	1/1:9:9	1/1:7:7	1/1:7:7	1/1:4:4	1/1:12:12	1/1:4:4	1/1:10:10	1/1:7:7	1/1:9:9	1/1:6:6	1/1:9:9	1/1:11:11	1/1:12:12	1/1:11:11	1/1:7:7	1/1:6:6	1/1:10:10	1/1:8:8	1/1:7:7	1/1:9:9	1/1:10:10	1/1:5:5	1/1:9:9	1/1:6:6	1/1:9:9	1/1:3:3	1/1:9:9	1/1:6:6	1/1:5:5	1/1:8:8	1/1:12:12	1/1:10:10	1/1:3:3	1/1:7:7	1/1:4:4	1/1:7:7	1/1:6:6	1/1:10:10	1/1:5:5	1/1:5:5	1/1:9:9	1/1:19:19	0/0:3:0	1/1:11:11	0/0:2:0	0/0:2:0	0/0:6:0	0/0:4:0	0/0:7:0	0/0:12:0	0/0:18:0	0/0:11:0	0/0:19:0	0/0:8:0	0/0:11:0
CM008368.1	419362451	.	A	G	999	.	MQ=60;AC=516;AN=550	GT:DP:DV	1/1:10:10	1/1:5:5	0/0:6:0	0/0:5:0	1/1:9:9	1/1:7:7	1/1:4:4	1/1:11:11	1/1:11:11	1/1:8:8	1/1:3:3	1/1:15:15	0/0:8:0	1/1:9:9	1/1:4:4	1/1:5:5	1/1:5:5	1/1:10:10	1/1:15:15	1/1:9:9	1/1:4:4	1/1:9:9	1/1:21:21	./.:1:1	1/1:6:6	1/1:12:12	1/1:22:22	1/1:16:16	0/0:21:0	1/1:10:10	1/1:6:6	1/1:10:10	1/1:7:7	1/1:7:7	1/1:11:11	1/1:9:9	0/0:22:0	1/1:9:9	1/1:19:19	1/1:7:7	1/1:6:6	1/1:8:8	1/1:8:8	1/1:7:7	1/1:4:4	1/1:5:5	1/1:13:13	1/1:9:9	1/1:10:10	1/1:7:7	1/1:27:27	1/1:8:8	1/1:13:13	1/1:5:5	1/1:10:10	1/1:12:12	1/1:8:8	1/1:7:7	1/1:6:6	1/1:11:11	1/1:10:10	0/0:28:0	1/1:7:7	0/0:8:1	0/0:9:0	1/1:7:7	1/1:7:7	0/0:9:0	1/1:8:8	1/1:9:9	1/1:7:7	1/1:9:9	0/0:17:0	1/1:13:13	1/1:12:12	1/1:10:10	1/1:33:33	1/1:5:5	1/1:8:8	0/0:3:0	1/1:11:11	1/1:25:25	1/1:3:3	1/1:6:6	1/1:6:6	1/1:17:17	0/0:10:0	1/1:23:23	1/1:14:14	1/1:7:7	1/1:36:36	1/1:8:8	1/1:7:7	1/1:5:5	1/1:10:10	1/1:5:5	1/1:10:10	1/1:7:7	1/1:6:6	0/0:9:0	1/1:7:7	1/1:8:8	1/1:12:12	1/1:11:11	1/1:24:24	1/1:14:14	1/1:13:13	1/1:7:7	1/1:30:30	1/1:3:3	1/1:16:16	1/1:9:9	1/1:11:11	1/1:10:10	0/0:6:0	0/0:5:0	0/0:7:0	1/1:8:8	1/1:9:9	1/1:9:9	1/1:8:8	1/1:8:8	1/1:12:12	1/1:5:5	1/1:2:2	1/1:7:7	1/1:8:8	1/1:6:6	1/1:8:8	1/1:6:6	1/1:13:13	1/1:6:6	1/1:11:11	1/1:27:27	1/1:15:15	1/1:7:7	1/1:28:28	1/1:7:7	1/1:13:13	1/1:7:7	1/1:8:8	1/1:13:13	1/1:12:12	./.:1:1	1/1:7:7	1/1:10:10	1/1:9:9	1/1:14:14	1/1:6:6	1/1:9:9	1/1:10:10	1/1:27:27	1/1:15:15	0/0:25:0	1/1:6:6	1/1:6:6	1/1:4:4	1/1:5:5	1/1:7:7	1/1:4:4	1/1:7:7	1/1:9:9	1/1:8:8	1/1:4:4	1/1:2:2	1/1:8:8	1/1:10:10	1/1:5:5	1/1:14:14	1/1:6:6	1/1:4:4	1/1:8:8	1/1:3:3	1/1:9:9	1/1:4:4	1/1:11:11	1/1:6:6	1/1:10:10	1/1:11:11	1/1:9:9	1/1:5:5	1/1:9:9	1/1:4:4	1/1:8:8	1/1:4:4	1/1:4:4	1/1:7:7	1/1:6:6	1/1:6:6	1/1:5:5	1/1:4:4	1/1:12:12	1/1:6:6	1/1:5:5	1/1:9:9	1/1:3:3	1/1:4:4	1/1:5:5	1/1:16:16	1/1:12:12	1/1:8:8	1/1:3:3	1/1:10:10	1/1:6:6	1/1:8:8	./.:1:1	1/1:6:6	1/1:6:6	1/1:4:4	1/1:6:6	1/1:9:9	1/1:5:5	1/1:5:5	1/1:7:7	1/1:8:8	1/1:5:5	1/1:5:5	1/1:7:7	1/1:11:11	1/1:9:9	1/1:5:5	1/1:4:4	1/1:9:9	1/1:9:9	1/1:7:7	1/1:7:7	1/1:4:4	1/1:11:11	1/1:4:4	1/1:12:12	1/1:7:7	1/1:9:9	1/1:5:5	1/1:7:7	1/1:12:12	1/1:9:9	1/1:11:11	1/1:7:7	1/1:6:6	1/1:10:10	1/1:6:6	1/1:7:7	1/1:9:9	1/1:10:10	1/1:3:3	1/1:9:9	1/1:5:5	1/1:9:9	1/1:3:3	1/1:10:10	1/1:6:6	1/1:4:4	1/1:8:8	1/1:12:12	1/1:10:10	1/1:3:3	1/1:7:7	1/1:4:4	1/1:7:7	1/1:6:6	1/1:8:8	1/1:6:6	1/1:5:5	1/1:9:9	1/1:18:18	1/1:3:3	1/1:11:11	1/1:2:2	1/1:2:2	1/1:6:6	1/1:4:4	1/1:6:6	1/1:11:11	1/1:18:18	1/1:11:11	1/1:19:19	1/1:8:8	1/1:10:10
CM008368.1	419362481	.	G	A	999	.	MQ=60;AC=102;AN=552	GT:DP:DV	0/0:9:0	0/0:5:0	0/0:5:0	0/0:8:0	0/0:8:0	0/0:8:0	0/0:5:0	0/0:13:0	0/0:14:0	0/0:7:0	0/0:7:0	0/0:15:0	0/0:7:0	0/0:7:0	0/0:2:0	0/0:7:0	0/0:5:0	0/0:10:0	0/0:12:0	0/0:8:0	0/0:5:0	0/0:8:0	0/0:17:0	1/1:5:5	0/0:7:0	0/0:18:0	0/0:25:0	0/0:20:0	0/0:24:0	0/0:11:0	1/1:5:5	0/0:10:0	0/0:8:0	1/1:9:9	0/0:11:0	0/0:7:0	0/0:15:0	0/0:10:0	0/0:25:0	0/0:10:0	0/0:5:0	0/0:10:0	0/0:7:0	0/0:10:0	1/1:4:4	0/0:6:0	0/0:15:0	0/0:12:0	0/0:10:0	1/1:6:6	0/0:29:0	0/0:6:0	1/1:11:11	0/0:3:0	1/1:14:14	1/1:12:12	1/1:7:7	0/0:7:0	0/0:5:0	0/0:11:0	0/0:11:0	0/0:26:0	0/0:8:0	0/0:7:0	0/0:8:0	0/0:8:0	0/0:6:0	0/0:10:0	0/0:9:0	0/0:7:0	0/0:7:0	0/0:8:0	0/0:14:0	0/0:11:0	0/0:11:0	0/0:9:0	0/0:37:0	1/1:5:5	0/0:8:0	0/0:2:0	0/0:11:0	0/0:28:0	0/0:3:0	1/1:5:5	1/1:7:7	1/1:17:17	0/0:12:0	0/0:23:0	0/0:15:0	0/0:9:0	0/0:32:0	1/1:7:7	1/1:7:6	0/0:5:0	0/0:11:0	1/1:7:7	0/0:11:0	0/0:10:0	0/0:5:0	0/0:10:0	0/0:9:0	0/0:9:0	0/0:13:0	0/0:9:0	0/0:24:0	0/0:13:0	0/0:11:0	1/1:8:8	0/0:22:0	0/0:5:0	0/0:22:0	0/0:9:0	0/0:12:0	0/0:10:0	0/0:5:0	0/0:5:0	0/0:6:0	0/0:9:0	0/0:11:0	0/0:10:0	0/0:12:0	0/0:9:0	0/0:11:0	0/0:4:0	0/0:3:0	0/0:7:0	0/0:7:0	0/0:7:0	0/0:6:0	0/0:5:0	0/0:18:0	0/0:7:0	0/0:11:0	0/0:25:0	0/0:14:0	0/0:6:0	0/0:30:0	0/0:4:0	0/0:15:0	0/0:10:0	0/0:10:0	0/0:14:0	0/0:10:0	./.:1:0	1/1:7:7	0/0:9:0	1/1:12:12	1/1:20:20	0/0:5:0	0/0:8:0	0/0:7:0	0/0:32:0	0/0:16:0	0/0:23:0	1/1:6:6	0/0:9:0	1/1:4:4	0/0:5:0	1/1:10:10	0/0:5:0	0/0:8:0	0/0:11:0	0/0:7:0	1/1:5:5	0/0:4:0	1/1:9:9	1/1:10:10	1/1:5:5	0/0:16:0	0/0:6:0	0/0:4:0	0/0:8:0	0/0:2:0	0/0:9:0	0/0:5:0	0/0:10:0	0/0:6:0	0/0:8:0	0/0:9:0	0/0:9:0	0/0:8:0	0/0:9:0	0/0:5:0	0/0:7:0	0/0:5:0	0/0:5:0	0/0:8:0	0/0:9:0	0/0:8:0	1/1:5:5	1/1:6:6	0/0:12:0	1/1:7:7	1/1:6:6	0/0:10:0	1/1:3:3	0/0:5:0	0/0:6:0	0/0:15:0	0/0:14:0	1/1:9:9	1/1:6:6	1/1:9:9	0/0:7:0	0/0:11:0	1/1:2:2	0/0:7:0	0/0:7:0	0/0:4:0	1/1:7:7	1/1:10:10	0/0:7:0	1/1:6:6	1/1:5:5	1/1:8:8	1/1:5:5	0/0:5:0	0/0:6:0	0/0:10:0	0/0:10:0	0/0:4:0	1/1:5:5	1/1:9:9	1/1:10:10	0/0:9:0	0/0:7:0	0/0:3:0	0/0:12:0	0/0:5:0	0/0:13:0	0/0:10:0	1/1:9:9	0/0:7:0	0/0:9:0	0/0:12:0	1/1:7:7	0/0:7:0	0/0:6:0	0/0:5:0	0/0:8:0	0/0:5:0	0/0:6:0	0/0:9:0	0/0:11:0	0/0:6:0	0/0:8:0	0/0:6:0	0/0:6:0	0/0:4:0	0/0:9:0	0/0:7:0	./.:1:0	0/0:6:0	0/0:8:0	0/0:10:0	0/0:2:0	0/0:7:0	0/0:2:0	0/0:8:0	0/0:7:0	1/1:8:8	1/1:5:5	0/0:8:0	1/1:10:10	1/1:17:17	0/0:3:0	0/0:9:0	0/0:3:0	0/0:5:0	0/0:4:0	0/0:4:0	0/0:7:0	0/0:11:0	0/0:16:0	0/0:13:0	0/0:21:0	0/0:12:0	0/0:13:0
CM008368.1	419362581	.	C	T	999	.	MQ=60;AC=74;AN=556	GT:DP:DV	0/0:8:0	0/0:3:0	0/0:2:0	0/0:10:0	0/0:9:0	0/0:7:0	0/0:9:0	0/0:8:0	0/0:14:0	0/0:6:0	0/0:11:0	0/0:20:0	0/0:9:0	1/1:6:6	0/0:3:0	0/0:5:0	0/0:10:0	0/0:6:0	0/0:10:0	1/1:7:7	0/0:3:0	0/0:7:0	0/0:21:0	0/0:7:0	0/0:5:0	0/0:14:0	0/0:35:0	0/0:25:0	0/0:25:0	0/0:14:0	0/0:9:0	0/0:11:0	0/0:6:0	0/0:9:0	0/0:10:0	0/0:10:0	0/0:17:0	1/1:9:9	0/0:23:0	0/0:10:0	1/1:3:3	1/1:12:12	1/1:3:3	1/1:13:13	0/0:9:0	0/0:10:0	0/0:12:0	1/1:10:10	1/1:10:10	0/0:4:0	0/0:19:0	1/1:6:6	0/0:6:0	0/0:6:0	0/0:10:0	0/0:10:0	0/0:2:0	1/1:7:7	1/1:7:7	1/1:12:11	0/0:12:0	0/0:21:0	0/0:7:0	0/0:10:0	0/0:10:0	0/0:7:0	0/0:7:0	0/0:9:0	1/1:8:8	1/1:11:11	0/0:11:0	0/0:7:0	0/0:18:0	1/1:10:10	0/0:8:0	0/0:5:0	0/0:27:0	0/0:6:0	0/0:7:0	0/0:5:0	0/0:9:0	0/0:30:0	0/0:8:0	0/0:10:0	0/0:8:0	0/0:23:0	0/0:12:0	1/1:27:27	0/0:13:0	0/0:13:0	0/0:29:0	0/0:12:0	0/0:9:1	1/1:6:6	0/0:12:0	0/0:8:0	1/1:11:11	1/1:12:12	0/0:9:0	0/0:12:0	0/0:13:0	1/1:8:8	0/0:13:0	0/0:6:0	1/1:21:21	0/0:12:0	0/0:9:1	0/0:7:0	0/0:26:0	1/1:4:4	0/0:25:0	0/0:9:0	0/0:9:0	1/1:7:7	0/0:3:0	0/0:11:0	0/0:7:0	0/0:7:0	0/0:6:0	0/0:8:0	0/0:9:0	1/1:5:5	0/0:14:0	0/0:8:0	0/0:5:0	1/1:5:5	1/1:8:8	1/1:12:12	0/0:12:0	1/1:10:10	0/0:16:0	0/0:14:0	1/1:13:13	0/0:19:0	1/1:11:11	1/1:12:12	0/0:33:0	0/0:8:0	0/0:12:0	0/0:12:0	1/1:11:11	1/1:13:13	0/0:9:0	1/1:4:4	0/0:4:0	0/0:4:0	0/0:13:0	0/0:23:0	0/0:7:0	0/0:8:0	1/1:5:5	0/0:29:0	0/0:16:0	0/0:27:0	0/0:6:0	0/0:11:0	0/0:2:0	0/0:9:0	0/0:9:0	0/0:8:0	0/0:14:0	0/0:7:0	0/0:11:0	0/0:6:0	0/0:6:0	0/0:8:0	0/0:8:0	0/0:4:0	0/0:7:0	0/0:6:0	0/0:12:0	0/0:9:0	0/0:3:0	0/0:7:0	0/0:6:0	0/0:10:0	0/0:6:0	0/0:11:0	0/0:6:0	0/0:13:0	0/0:7:0	0/0:7:0	0/0:8:0	0/0:7:0	0/0:4:0	0/0:6:0	0/0:8:0	0/0:10:0	0/0:7:0	0/0:4:0	0/0:5:0	0/0:12:0	0/0:6:0	0/0:5:0	0/0:8:0	0/0:3:0	0/0:6:0	0/0:10:0	0/0:12:0	0/0:12:0	0/0:8:0	0/0:8:0	0/0:5:0	0/0:11:0	0/0:9:0	0/0:3:0	0/0:6:0	0/0:4:0	0/0:6:0	0/0:7:0	0/0:8:0	0/0:7:0	0/0:5:0	0/0:5:0	0/0:8:0	0/0:6:0	0/0:6:0	0/0:7:0	0/0:7:0	0/0:11:0	0/0:5:0	0/0:6:0	0/0:12:0	0/0:11:0	0/0:13:0	0/0:7:0	0/0:8:0	0/0:7:0	0/0:5:0	0/0:11:0	0/0:10:0	0/0:9:0	0/0:4:0	0/0:4:0	0/0:13:0	0/0:7:0	0/0:7:0	0/0:8:0	0/0:4:0	0/0:6:0	0/0:8:0	0/0:4:0	0/0:5:0	0/0:6:0	0/0:8:0	0/0:6:0	0/0:6:0	0/0:11:0	0/0:6:0	0/0:6:0	0/0:9:0	0/0:5:0	0/0:4:0	0/0:9:0	0/0:9:0	0/0:4:0	0/0:11:0	0/0:5:0	0/0:6:0	0/0:7:0	0/0:6:0	0/0:7:0	0/0:7:0	0/0:11:0	0/0:19:0	0/0:4:0	0/0:9:0	0/0:4:0	0/0:8:0	1/1:4:4	0/0:7:0	0/0:8:0	0/0:7:0	0/0:20:0	0/0:14:0	0/0:27:0	0/0:17:0	0/0:20:0
CM008368.1	419362594	.	C	A	999	.	MQ=60;AC=74;AN=556	GT:DP:DV	0/0:7:0	0/0:3:0	0/0:2:0	0/0:10:0	0/0:7:0	0/0:7:0	0/0:12:0	0/0:9:0	0/0:13:0	0/0:5:0	0/0:11:0	0/0:19:0	0/0:9:0	1/1:5:5	0/0:3:0	0/0:6:0	0/0:10:0	0/0:7:0	0/0:11:0	1/1:7:7	0/0:4:0	0/0:7:0	0/0:21:1	0/0:7:0	0/0:6:0	0/0:13:0	0/0:34:0	0/0:27:0	0/0:23:0	0/0:16:0	0/0:10:0	0/0:11:0	0/0:6:0	0/0:8:0	0/0:10:0	0/0:9:0	0/0:17:0	1/1:12:12	0/0:23:0	0/0:11:0	1/1:3:3	1/1:10:10	1/1:4:4	1/1:14:14	0/0:10:0	0/0:10:0	0/0:11:0	1/1:9:9	1/1:9:9	0/0:4:0	0/0:16:0	1/1:4:4	0/0:8:0	0/0:5:0	0/0:10:0	0/0:10:0	0/0:3:0	1/1:8:8	1/1:7:7	1/1:11:10	0/0:11:0	0/0:24:0	0/0:7:0	0/0:9:0	0/0:10:0	0/0:6:0	0/0:7:0	0/0:9:0	1/1:7:7	1/1:11:11	0/0:10:0	0/0:7:0	0/0:20:0	1/1:7:7	0/0:9:0	0/0:7:0	0/0:24:0	0/0:5:0	0/0:7:0	0/0:5:0	0/0:9:0	0/0:27:0	0/0:8:0	0/0:10:0	0/0:7:0	0/0:23:0	0/0:12:0	1/1:27:27	0/0:13:0	0/0:14:0	0/0:26:0	0/0:11:0	0/0:9:1	1/1:5:5	0/0:12:0	0/0:8:0	1/1:12:12	1/1:12:12	0/0:12:0	0/0:12:0	0/0:12:0	1/1:10:10	0/0:14:0	0/0:5:0	1/1:23:23	0/0:11:0	0/0:10:0	0/0:6:0	0/0:26:0	1/1:3:3	0/0:25:0	0/0:8:0	0/0:8:0	1/1:7:7	0/0:4:0	0/0:9:0	0/0:7:0	0/0:7:0	0/0:4:0	0/0:10:0	0/0:9:0	1/1:7:7	0/0:15:0	0/0:9:0	0/0:5:0	1/1:5:5	1/1:7:7	1/1:12:12	0/0:12:0	1/1:9:9	0/0:16:0	0/0:14:0	1/1:12:12	0/0:20:0	1/1:13:13	1/1:13:13	0/0:32:0	0/0:8:0	0/0:12:0	0/0:12:0	1/1:12:12	1/1:13:13	0/0:8:0	1/1:5:5	0/0:3:0	0/0:4:0	0/0:13:0	0/0:23:0	0/0:7:0	0/0:8:0	1/1:5:5	0/0:30:0	0/0:17:0	0/0:27:0	0/0:7:0	0/0:11:0	0/0:2:0	0/0:10:0	0/0:10:0	0/0:11:0	0/0:10:0	0/0:7:0	0/0:12:0	0/0:6:0	0/0:6:0	0/0:8:0	0/0:8:0	0/0:4:0	0/0:5:0	0/0:6:0	0/0:10:0	0/0:9:0	0/0:4:0	0/0:7:0	0/0:6:0	0/0:10:0	0/0:7:0	0/0:11:0	0/0:6:0	0/0:12:0	0/0:7:0	0/0:7:0	0/0:9:0	0/0:7:0	0/0:4:0	0/0:6:0	0/0:10:0	0/0:8:0	0/0:7:0	0/0:3:0	0/0:5:0	0/0:11:0	0/0:6:0	0/0:5:0	0/0:6:0	0/0:4:0	0/0:6:0	0/0:10:0	0/0:11:0	0/0:14:0	0/0:6:0	0/0:7:0	0/0:5:0	0/0:13:0	0/0:9:0	0/0:3:0	0/0:4:0	0/0:4:0	0/0:6:0	0/0:6:0	0/0:7:0	0/0:6:0	0/0:4:0	0/0:5:0	0/0:8:0	0/0:6:0	0/0:7:0	0/0:8:0	0/0:8:0	0/0:11:0	0/0:5:0	0/0:9:0	0/0:11:0	0/0:12:0	0/0:13:0	0/0:7:0	0/0:8:0	0/0:7:0	0/0:6:0	0/0:10:0	0/0:11:0	0/0:9:0	0/0:5:0	0/0:4:0	0/0:12:0	0/0:8:0	0/0:6:0	0/0:8:0	0/0:4:0	0/0:7:0	0/0:9:0	0/0:4:0	0/0:5:0	0/0:7:0	0/0:7:0	0/0:6:0	0/0:7:0	0/0:11:0	0/0:6:0	0/0:6:0	0/0:10:0	0/0:6:0	0/0:4:0	0/0:11:0	0/0:6:0	0/0:4:0	0/0:12:0	0/0:6:0	0/0:5:0	0/0:7:0	0/0:6:0	0/0:6:0	0/0:5:0	0/0:11:0	0/0:20:0	0/0:4:0	0/0:9:0	0/0:4:0	0/0:8:0	1/1:4:4	0/0:7:0	0/0:7:0	0/0:7:0	0/0:20:0	0/0:14:0	0/0:27:0	0/0:17:0	0/0:20:0
CM008368.1	419362601	.	C	T	999	.	MQ=60;AC=98;AN=556	GT:DP:DV	1/1:7:7	1/1:2:2	0/0:3:0	0/0:9:0	1/1:8:8	1/1:7:7	1/1:12:12	0/0:9:0	0/0:13:0	1/1:6:6	1/1:11:11	0/0:20:0	0/0:8:0	0/0:6:0	1/1:3:3	0/0:7:0	0/0:11:0	0/0:8:0	1/1:11:11	0/0:6:0	1/1:4:4	0/0:7:0	0/0:20:0	0/0:6:0	1/1:6:6	1/1:12:12	0/0:34:0	0/0:26:0	0/0:23:0	0/0:16:0	0/0:9:0	0/0:11:0	1/1:6:6	0/0:7:0	0/0:10:0	0/0:10:0	0/0:17:0	0/0:13:0	0/0:23:0	1/1:9:9	0/0:3:0	0/0:11:0	0/0:4:0	0/0:16:0	0/0:10:0	1/1:10:10	1/1:11:11	0/0:8:0	0/0:10:0	0/0:3:0	1/1:17:17	0/0:5:0	0/0:9:0	1/1:5:5	0/0:11:0	0/0:10:0	0/0:4:0	0/0:7:0	0/0:7:0	0/0:10:0	1/1:8:8	0/0:25:0	0/0:6:0	0/0:9:0	0/0:10:0	1/1:4:4	0/0:8:0	0/0:9:0	0/0:7:0	0/0:10:0	1/1:10:10	1/1:4:4	0/0:20:0	0/0:8:0	0/0:8:1	1/1:7:7	0/0:23:0	0/0:5:0	1/1:6:6	0/0:6:0	0/0:8:0	0/0:27:0	0/0:8:0	0/0:10:0	0/0:8:0	0/0:23:0	0/0:12:0	0/0:30:0	0/0:13:0	1/1:13:13	1/1:25:25	0/0:12:0	0/0:10:0	0/0:5:0	1/1:12:12	0/0:7:0	0/0:13:0	0/0:12:0	1/1:12:12	0/0:12:0	1/1:12:12	0/0:10:0	0/0:13:0	0/0:6:0	0/0:24:0	0/0:11:0	1/1:10:10	0/0:5:0	1/1:25:25	0/0:5:0	0/0:25:0	1/1:7:7	1/1:8:8	0/0:6:0	0/0:4:0	0/0:10:0	0/0:7:0	0/0:7:0	1/1:4:4	1/1:10:10	1/1:9:9	0/0:7:0	1/1:15:15	1/1:9:9	1/1:5:5	0/0:5:0	0/0:7:0	0/0:12:0	0/0:12:0	0/0:9:0	0/0:14:0	0/0:13:0	0/0:13:0	0/0:20:0	0/0:13:0	0/0:13:0	0/0:32:0	1/1:8:8	1/1:12:12	1/1:12:12	0/0:12:0	0/0:14:0	0/0:10:0	0/0:5:0	0/0:4:0	1/1:4:4	0/0:14:0	0/0:25:0	1/1:7:7	1/1:8:8	0/0:4:0	0/0:27:0	0/0:18:0	0/0:27:0	0/0:6:0	0/0:10:0	0/0:2:0	0/0:10:0	0/0:9:0	0/0:10:0	0/0:10:0	0/0:6:0	0/0:12:0	0/0:7:0	0/0:5:0	0/0:8:0	0/0:8:0	0/0:5:0	0/0:6:0	0/0:8:0	0/0:10:0	0/0:9:0	0/0:3:0	0/0:7:0	0/0:5:0	0/0:11:0	0/0:6:0	0/0:11:0	0/0:7:0	0/0:13:0	0/0:7:0	0/0:8:0	0/0:8:0	0/0:6:0	0/0:5:0	0/0:6:0	0/0:10:0	0/0:6:0	0/0:6:0	0/0:3:0	0/0:5:0	1/1:11:11	0/0:6:0	0/0:4:0	0/0:7:0	0/0:5:0	0/0:6:0	0/0:10:0	0/0:10:0	0/0:13:0	0/0:6:0	0/0:8:0	0/0:4:0	0/0:13:0	0/0:9:0	0/0:3:0	0/0:5:0	0/0:3:0	0/0:6:0	0/0:6:0	0/0:7:0	0/0:8:0	0/0:5:0	0/0:6:0	0/0:8:0	0/0:6:0	0/0:7:0	0/0:8:0	0/0:8:0	0/0:11:0	0/0:5:0	0/0:8:0	0/0:13:0	0/0:11:0	0/0:13:0	0/0:7:0	0/0:8:0	0/0:6:0	0/0:7:0	0/0:10:0	0/0:11:0	0/0:7:0	0/0:5:0	0/0:3:0	0/0:11:0	0/0:8:0	0/0:6:0	0/0:8:0	0/0:6:0	0/0:7:0	0/0:9:0	0/0:5:0	0/0:6:0	0/0:7:0	0/0:7:0	0/0:5:0	0/0:8:0	0/0:10:0	0/0:5:0	0/0:7:0	0/0:10:0	0/0:5:0	0/0:4:0	0/0:9:0	0/0:6:0	0/0:4:0	0/0:12:0	0/0:6:0	0/0:5:0	0/0:7:0	0/0:6:0	0/0:5:0	0/0:5:0	0/0:11:0	0/0:17:0	0/0:4:0	0/0:9:0	0/0:4:0	0/0:8:0	0/0:5:0	0/0:6:0	0/0:8:0	0/0:8:0	1/1:20:20	1/1:14:14	1/1:27:27	0/0:17:0	0/0:20:0
CM008368.1	419362610	.	G	A	999	.	MQ=60;AC=18;AN=556	GT:DP:DV	0/0:7:0	0/0:2:0	0/0:3:0	0/0:10:0	0/0:8:0	0/0:7:0	0/0:12:0	0/0:7:0	0/0:11:0	0/0:7:0	0/0:10:0	0/0:16:0	0/0:8:0	0/0:6:0	0/0:3:0	0/0:7:0	0/0:10:0	0/0:7:0	0/0:12:0	0/0:6:0	0/0:4:0	0/0:7:0	0/0:19:0	0/0:6:0	0/0:6:0	0/0:13:0	0/0:33:0	0/0:24:0	0/0:23:0	0/0:14:0	0/0:9:0	0/0:11:0	0/0:8:0	0/0:8:0	0/0:8:0	0/0:10:0	0/0:19:0	0/0:11:0	0/0:20:0	0/0:10:0	0/0:3:0	0/0:10:0	0/0:4:0	0/0:16:0	0/0:10:0	0/0:9:0	0/0:12:0	0/0:9:0	0/0:10:0	0/0:4:0	0/0:18:0	0/0:6:0	0/0:9:0	0/0:6:0	0/0:11:0	0/0:11:0	0/0:4:0	0/0:7:0	0/0:8:0	0/0:11:0	0/0:9:0	0/0:25:0	0/0:6:0	0/0:9:0	0/0:10:0	0/0:5:0	0/0:9:0	0/0:9:0	0/0:7:0	0/0:11:0	0/0:11:0	0/0:5:0	0/0:20:0	0/0:9:0	0/0:9:0	0/0:7:0	0/0:22:0	0/0:5:0	0/0:7:0	0/0:6:0	0/0:8:0	0/0:26:0	0/0:8:0	0/0:11:0	0/0:9:0	0/0:25:0	0/0:12:0	0/0:31:0	0/0:13:0	0/0:14:0	0/0:26:0	0/0:11:0	0/0:9:0	0/0:6:0	0/0:12:0	0/0:8:0	0/0:13:0	0/0:12:0	0/0:12:0	0/0:12:0	0/0:12:0	0/0:11:0	0/0:14:0	0/0:6:0	0/0:23:0	0/0:11:0	0/0:11:0	0/0:4:0	0/0:29:0	0/0:6:0	0/0:22:0	0/0:8:0	0/0:10:0	0/0:6:0	0/0:5:0	0/0:9:0	0/0:7:0	0/0:7:0	0/0:4:0	0/0:10:0	0/0:8:0	0/0:6:0	0/0:16:0	0/0:9:0	0/0:4:0	0/0:6:0	0/0:8:0	0/0:11:0	0/0:10:0	0/0:9:0	0/0:13:0	0/0:13:0	0/0:13:0	0/0:20:0	0/0:14:0	0/0:14:0	0/0:35:0	0/0:8:0	0/0:11:0	0/0:13:0	0/0:11:0	0/0:15:0	0/0:9:0	0/0:8:0	0/0:5:0	0/0:4:0	0/0:11:0	0/0:21:0	0/0:6:0	0/0:7:0	0/0:6:0	0/0:26:0	0/0:16:0	0/0:26:0	0/0:7:0	1/1:7:7	0/0:2:0	0/0:8:0	0/0:8:0	0/0:10:0	0/0:10:0	0/0:7:0	0/0:12:0	0/0:7:0	0/0:5:0	0/0:8:0	0/0:8:0	0/0:5:0	0/0:4:0	0/0:8:0	0/0:8:0	0/0:9:0	0/0:4:0	0/0:7:0	0/0:7:0	0/0:12:0	0/0:5:0	0/0:11:0	0/0:7:0	0/0:12:0	0/0:7:0	0/0:8:0	0/0:9:0	0/0:6:0	0/0:5:0	0/0:6:0	0/0:10:0	0/0:5:0	0/0:5:0	0/0:3:0	0/0:3:0	0/0:13:0	0/0:5:0	0/0:3:0	1/1:7:7	0/0:5:0	1/1:6:6	1/1:10:10	1/1:10:10	1/1:10:10	0/0:6:0	0/0:7:0	0/0:5:0	1/1:12:12	0/0:9:0	0/0:3:0	0/0:6:0	0/0:4:0	0/0:6:0	0/0:7:0	0/0:7:0	1/1:8:8	0/0:5:0	0/0:8:0	0/0:7:0	0/0:7:0	0/0:7:0	0/0:6:0	0/0:8:0	0/0:10:0	0/0:4:0	0/0:8:0	0/0:12:0	0/0:12:0	1/1:11:11	0/0:6:0	0/0:9:0	0/0:6:0	0/0:7:0	0/0:10:0	0/0:11:0	0/0:7:0	0/0:5:0	0/0:3:0	0/0:11:0	0/0:8:0	0/0:7:0	0/0:7:0	0/0:6:0	0/0:7:0	0/0:9:0	0/0:6:0	0/0:6:0	0/0:7:0	0/0:7:0	0/0:5:0	0/0:7:0	0/0:11:0	0/0:6:0	0/0:8:0	0/0:11:0	0/0:6:0	0/0:4:0	0/0:10:0	0/0:6:0	0/0:4:0	0/0:12:0	0/0:6:0	0/0:5:0	0/0:6:0	0/0:7:0	0/0:5:0	0/0:5:0	0/0:12:0	0/0:17:0	0/0:4:0	0/0:8:0	0/0:4:0	0/0:8:0	0/0:5:0	0/0:7:0	0/0:7:0	0/0:8:0	0/0:17:0	0/0:15:0	0/0:29:0	0/0:18:0	0/0:20:0
CM008368.1	419362681	.	G	T	999	.	MQ=60;AC=274;AN=550	GT:DP:DV	0/0:9:0	0/0:2:0	0/0:6:0	0/0:10:0	0/0:7:0	0/0:5:0	0/0:10:0	0/0:8:0	0/0:13:0	0/0:7:0	0/0:7:0	1/1:18:18	0/0:8:0	0/0:7:0	./.:1:0	0/0:9:0	0/0:9:0	0/0:6:0	0/0:13:0	0/0:8:0	0/0:6:0	0/0:8:0	0/0:13:0	1/1:7:7	0/0:7:0	0/0:9:0	1/1:28:28	1/1:20:20	0/0:22:0	0/0:16:0	1/1:7:7	0/0:13:0	0/0:5:0	1/1:7:7	0/0:12:0	0/0:13:0	0/0:20:0	0/0:12:0	1/1:19:19	0/0:11:0	./.:1:0	0/0:8:0	0/0:5:0	0/0:15:0	1/1:9:9	0/0:9:0	0/0:11:0	0/0:11:0	0/0:12:0	1/1:9:9	0/0:13:0	0/0:9:0	1/1:4:4	0/0:8:1	1/1:9:9	1/1:11:11	1/1:4:4	0/0:7:0	0/0:5:0	0/0:7:0	0/0:9:0	0/0:21:0	0/0:5:0	0/0:8:0	0/0:9:0	0/0:8:0	0/0:5:0	0/0:9:0	0/0:6:0	0/0:10:0	0/0:8:0	0/0:5:0	0/0:19:0	0/0:11:0	0/0:7:0	0/0:9:0	1/1:17:17	1/1:7:7	0/0:7:0	0/0:4:0	0/0:9:0	0/0:26:0	0/0:9:0	1/1:12:12	1/1:8:8	1/1:18:18	0/0:11:0	0/0:26:0	0/0:14:0	0/0:11:0	0/0:19:0	1/1:8:8	1/1:10:10	0/0:6:0	0/0:11:0	1/1:6:6	0/0:10:0	0/0:9:0	0/0:9:0	0/0:11:0	0/0:13:0	0/0:14:0	0/0:11:0	0/0:6:0	0/0:20:0	0/0:9:0	0/0:10:0	1/1:3:3	0/0:31:0	0/0:8:0	0/0:22:0	0/0:13:0	0/0:14:0	0/0:4:0	0/0:5:0	0/0:8:0	0/0:11:0	0/0:10:0	0/0:7:0	0/0:13:0	0/0:7:0	0/0:9:0	0/0:15:0	0/0:8:0	0/0:4:0	0/0:5:0	0/0:9:0	0/0:16:0	0/0:10:0	0/0:11:0	0/0:10:0	0/0:11:0	0/0:12:0	0/0:16:0	0/0:12:0	0/0:8:0	1/1:28:28	0/0:13:0	0/0:8:0	0/0:13:0	0/0:7:0	0/0:13:0	0/0:8:0	0/0:8:0	1/1:6:6	0/0:6:0	1/1:10:10	1/1:19:19	0/0:6:0	0/0:7:0	0/0:7:0	0/0:25:0	0/0:19:0	0/0:23:0	1/1:5:5	1/1:9:9	1/1:3:3	1/1:6:6	1/1:5:5	1/1:7:7	1/1:7:7	1/1:6:6	1/1:7:7	1/1:7:7	1/1:7:7	1/1:7:7	1/1:9:9	1/1:5:5	1/1:3:3	1/1:7:7	1/1:4:4	1/1:9:9	1/1:5:5	1/1:5:5	1/1:6:6	1/1:10:10	1/1:4:4	1/1:8:8	1/1:8:8	1/1:8:8	1/1:8:8	1/1:4:4	1/1:11:11	1/1:7:7	1/1:9:9	1/1:2:2	1/1:8:8	1/1:6:6	1/1:4:4	1/1:2:2	1/1:4:4	0/0:12:0	1/1:5:5	1/1:4:4	1/1:8:8	1/1:5:5	1/1:6:6	1/1:8:8	1/1:11:11	1/1:8:8	1/1:5:5	1/1:4:4	1/1:5:5	1/1:12:12	1/1:5:5	1/1:3:3	1/1:9:9	1/1:6:6	1/1:4:4	1/1:9:9	1/1:11:11	1/1:6:6	1/1:5:5	1/1:8:8	1/1:5:5	1/1:7:7	1/1:6:6	1/1:8:8	1/1:6:6	1/1:7:7	1/1:5:5	1/1:7:7	1/1:6:6	1/1:11:11	1/1:10:10	1/1:7:7	1/1:5:5	1/1:9:9	1/1:7:7	1/1:9:9	1/1:3:3	1/1:7:7	1/1:4:4	1/1:5:5	1/1:7:7	1/1:9:9	1/1:6:6	1/1:8:8	1/1:6:6	1/1:5:5	1/1:10:10	1/1:8:8	1/1:3:3	1/1:8:8	1/1:6:6	1/1:5:5	1/1:2:2	1/1:7:7	1/1:6:6	1/1:6:6	1/1:8:8	./.:1:1	1/1:7:7	1/1:8:8	1/1:5:5	1/1:4:4	1/1:7:7	1/1:4:4	1/1:3:3	1/1:3:3	1/1:6:6	1/1:8:8	1/1:5:5	1/1:10:10	1/1:18:18	0/0:4:0	1/1:6:6	0/0:5:0	0/0:8:0	1/1:4:4	0/0:7:0	0/0:9:0	0/0:13:0	0/0:19:0	0/0:16:0	0/0:29:0	0/0:18:0	0/0:20:0
CM008368.1	419362692	.	T	A	999	.	MQ=60;AC=440;AN=476	GT:DP:DV	1/1:8:8	1/1:3:3	0/0:6:0	0/0:11:0	1/1:5:5	1/1:5:5	1/1:11:11	./.:0:0	./.:0:0	1/1:7:7	1/1:7:7	1/1:16:16	0/0:7:0	1/1:7:7	./.:1:1	./.:0:0	./.:0:0	./.:0:0	1/1:13:13	1/1:9:9	1/1:6:6	./.:0:0	./.:0:0	1/1:7:7	1/1:7:7	1/1:10:10	1/1:26:26	1/1:21:21	0/0:24:0	./.:0:0	1/1:7:7	./.:0:0	1/1:4:4	1/1:6:6	./.:0:0	./.:0:0	0/0:21:0	1/1:13:13	1/1:21:21	1/1:7:7	./.:1:1	1/1:6:6	1/1:5:5	1/1:13:13	1/1:10:10	1/1:9:9	1/1:12:12	1/1:11:11	1/1:13:13	1/1:8:8	1/1:15:15	1/1:9:9	1/1:5:5	1/1:8:8	1/1:10:10	1/1:7:7	1/1:4:4	1/1:6:6	1/1:4:4	1/1:5:5	1/1:7:7	0/0:21:0	./.:0:0	0/0:10:0	0/0:9:0	1/1:7:7	./.:0:0	0/0:8:0	1/1:5:5	1/1:7:7	1/1:5:5	1/1:4:4	0/0:15:0	1/1:9:9	1/1:2:2	1/1:8:8	1/1:20:20	1/1:5:5	1/1:6:6	0/0:5:0	./.:0:0	./.:0:0	./.:0:0	1/1:11:11	1/1:7:7	1/1:18:18	0/0:9:0	1/1:26:26	./.:0:0	1/1:13:13	1/1:17:17	1/1:8:8	1/1:9:9	1/1:6:6	1/1:10:10	1/1:4:4	1/1:9:9	1/1:9:9	1/1:8:8	0/0:11:0	1/1:10:10	1/1:14:14	./.:0:0	./.:0:0	1/1:17:17	./.:0:0	1/1:10:10	1/1:3:3	1/1:26:26	1/1:7:7	./.:0:0	1/1:12:12	1/1:16:16	1/1:4:4	0/0:4:0	0/0:12:0	0/0:11:0	./.:0:0	1/1:8:8	1/1:12:12	1/1:8:8	1/1:8:8	1/1:12:12	1/1:7:7	1/1:2:2	1/1:5:5	1/1:8:8	1/1:15:15	./.:0:0	1/1:9:9	./.:0:0	./.:0:0	1/1:13:13	./.:0:0	1/1:12:12	1/1:8:8	1/1:24:24	1/1:14:14	1/1:6:6	1/1:12:12	1/1:7:7	1/1:14:14	./.:0:0	1/1:9:9	1/1:6:6	1/1:5:5	1/1:11:11	1/1:20:20	1/1:5:5	1/1:6:6	1/1:6:6	./.:0:0	./.:0:0	0/0:19:0	1/1:6:6	1/1:9:9	1/1:3:3	1/1:7:7	1/1:5:5	1/1:7:7	1/1:8:8	1/1:6:6	1/1:9:9	1/1:7:7	1/1:8:8	1/1:8:8	1/1:9:9	1/1:4:4	1/1:3:3	1/1:7:7	1/1:4:4	1/1:7:7	1/1:4:4	1/1:5:5	1/1:5:5	1/1:11:11	1/1:5:5	1/1:7:7	1/1:8:8	1/1:8:8	1/1:8:8	1/1:5:5	1/1:12:12	1/1:8:8	1/1:9:9	1/1:3:3	1/1:7:7	1/1:6:6	1/1:4:4	./.:1:1	1/1:4:4	1/1:10:10	1/1:6:6	1/1:4:4	1/1:8:8	1/1:7:7	1/1:6:6	1/1:7:7	1/1:8:8	1/1:6:6	1/1:7:7	1/1:4:4	1/1:4:4	1/1:12:12	1/1:6:6	1/1:6:6	1/1:9:9	1/1:7:7	1/1:3:3	1/1:8:8	1/1:10:10	1/1:6:6	1/1:4:4	1/1:7:7	1/1:5:5	1/1:6:6	1/1:5:5	1/1:11:11	1/1:4:4	1/1:5:5	1/1:5:5	1/1:6:6	1/1:5:5	1/1:10:10	1/1:10:10	1/1:6:6	1/1:6:6	1/1:8:8	1/1:7:7	1/1:9:9	1/1:5:5	1/1:5:5	1/1:6:6	1/1:7:7	1/1:7:7	1/1:6:6	1/1:7:7	1/1:9:9	1/1:7:7	1/1:5:5	1/1:9:9	1/1:8:8	1/1:3:3	1/1:9:9	1/1:6:6	1/1:5:5	1/1:3:3	1/1:8:8	1/1:8:8	1/1:6:6	1/1:8:8	./.:1:1	1/1:7:7	1/1:6:6	1/1:4:4	1/1:4:4	1/1:7:7	1/1:5:5	1/1:3:3	1/1:2:2	1/1:8:8	1/1:9:9	1/1:5:5	1/1:9:9	1/1:19:19	./.:0:0	1/1:6:6	./.:0:0	./.:0:0	1/1:4:4	./.:0:0	./.:0:0	0/0:13:0	1/1:17:17	1/1:16:16	1/1:29:29	./.:0:0	./.:0:0
CM008368.1	419362712	.	G	A	999	.	MQ=60;AC=80;AN=546	GT:DP:DV	0/0:7:0	0/0:4:0	0/0:5:0	0/0:12:0	0/0:6:0	0/0:6:0	0/0:11:0	0/0:5:0	0/0:9:0	0/0:6:0	0/0:6:0	1/1:19:19	0/0:7:0	0/0:7:0	./.:1:0	0/0:11:0	0/0:11:0	0/0:4:0	0/0:12:0	0/0:8:0	0/0:6:0	0/0:6:0	0/0:16:0	0/0:7:0	0/0:8:0	0/0:9:0	1/1:23:23	1/1:24:24	0/0:27:0	0/0:15:0	0/0:8:0	0/0:12:0	0/0:4:0	0/0:7:0	0/0:11:0	0/0:9:0	0/0:23:0	0/0:13:0	0/0:21:0	0/0:10:0	./.:1:0	0/0:5:0	0/0:4:0	0/0:14:0	0/0:12:0	0/0:11:0	0/0:13:0	0/0:11:0	0/0:14:0	0/0:9:0	0/0:21:0	0/0:10:0	0/0:5:0	0/0:10:0	0/0:10:0	0/0:9:0	0/0:5:0	0/0:7:0	0/0:5:0	0/0:6:0	0/0:11:0	0/0:20:0	0/0:4:0	0/0:12:0	0/0:10:0	0/0:7:0	0/0:3:0	0/0:6:0	0/0:5:0	0/0:7:0	0/0:6:0	0/0:3:0	0/0:17:0	0/0:9:0	0/0:7:0	0/0:9:0	1/1:21:21	0/0:7:0	0/0:6:0	0/0:6:0	0/0:9:0	0/0:25:0	0/0:8:0	0/0:12:0	0/0:9:0	0/0:21:0	0/0:7:0	0/0:23:0	0/0:11:0	0/0:15:0	0/0:19:0	0/0:11:0	0/0:10:0	0/0:7:0	0/0:10:0	0/0:8:0	0/0:11:0	0/0:7:0	0/0:8:0	0/0:14:0	0/0:10:0	0/0:14:0	0/0:10:0	0/0:5:0	0/0:19:0	0/0:9:0	0/0:12:0	0/0:4:0	0/0:27:0	0/0:8:0	0/0:27:0	0/0:13:0	0/0:15:0	0/0:4:0	0/0:6:0	0/0:11:0	0/0:11:0	0/0:8:0	0/0:9:0	0/0:13:0	0/0:9:0	0/0:7:0	0/0:12:0	0/0:7:0	0/0:3:0	0/0:7:0	0/0:8:0	0/0:13:0	0/0:10:0	0/0:7:0	0/0:12:0	0/0:7:0	0/0:12:0	0/0:18:0	0/0:10:0	0/0:10:0	0/0:26:0	0/0:13:0	0/0:7:0	0/0:13:0	0/0:8:0	0/0:12:0	0/0:11:0	0/0:10:0	0/0:5:0	0/0:7:0	0/0:12:0	0/0:20:0	0/0:7:0	0/0:8:0	0/0:6:0	0/0:23:0	0/0:20:0	0/0:19:0	0/0:10:0	0/0:12:0	0/0:4:0	1/1:7:7	0/0:9:0	0/0:7:0	1/1:9:9	0/0:9:0	1/1:9:9	0/0:9:0	0/0:8:0	0/0:8:0	0/0:9:0	0/0:4:0	0/0:6:0	1/1:7:7	1/1:6:6	0/0:8:0	1/1:5:5	1/1:6:6	1/1:4:4	1/1:11:11	1/1:3:3	1/1:5:5	1/1:8:8	0/0:7:0	1/1:10:10	1/1:9:9	1/1:12:12	0/0:7:0	0/0:9:0	0/0:2:0	0/0:7:0	0/0:7:0	1/1:4:4	0/0:4:0	0/0:5:0	0/0:10:0	0/0:7:0	0/0:5:0	0/0:7:0	0/0:8:0	0/0:6:0	0/0:7:0	0/0:8:0	0/0:8:0	0/0:10:0	0/0:7:0	0/0:7:0	0/0:13:0	1/1:7:7	0/0:7:0	1/1:10:10	0/0:9:0	1/1:3:3	0/0:8:0	0/0:9:0	0/0:7:0	0/0:3:0	0/0:8:0	0/0:4:0	0/0:4:0	1/1:3:3	1/1:11:11	1/1:5:5	1/1:3:3	0/0:6:0	0/0:9:0	0/0:7:0	0/0:9:0	0/0:12:0	1/1:5:5	0/0:11:0	0/0:10:0	1/1:8:8	1/1:8:8	1/1:6:6	0/0:6:0	1/1:5:5	0/0:8:0	0/0:7:0	0/0:8:0	1/1:8:8	0/0:11:0	0/0:8:0	0/0:8:0	1/1:7:7	1/1:7:7	0/0:4:0	0/0:11:0	0/0:4:0	./.:3:2	0/0:4:0	1/1:10:10	0/0:8:0	0/0:7:0	1/1:8:8	./.:1:0	0/0:7:0	0/0:6:0	0/0:3:0	1/1:3:3	0/0:7:0	0/0:5:0	1/1:4:4	./.:1:0	0/0:9:0	0/0:11:0	1/1:5:5	0/0:11:0	0/0:18:0	0/0:4:0	0/0:6:0	0/0:3:0	0/0:7:0	0/0:4:0	0/0:9:0	0/0:7:0	0/0:12:0	0/0:16:0	0/0:16:0	0/0:29:0	0/0:20:0	0/0:18:0
CM008368.1	419362715	.	T	C	999	.	MQ=60;AC=72;AN=548	GT:DP:DV	0/0:7:0	0/0:5:0	0/0:5:0	0/0:11:0	0/0:7:0	0/0:6:0	0/0:10:0	0/0:5:0	0/0:10:0	0/0:5:0	0/0:6:0	0/0:21:0	0/0:7:0	1/1:6:6	./.:1:0	0/0:11:0	0/0:11:0	0/0:4:0	0/0:12:0	1/1:8:8	0/0:6:0	0/0:6:0	0/0:16:0	0/0:7:0	0/0:8:0	0/0:9:0	0/0:27:0	0/0:24:0	0/0:28:0	0/0:13:0	0/0:8:0	0/0:12:0	0/0:5:0	0/0:8:0	0/0:9:0	0/0:10:0	0/0:22:0	1/1:13:13	0/0:22:0	0/0:10:0	./.:1:1	1/1:6:6	1/1:4:4	1/1:14:14	0/0:10:0	0/0:10:0	0/0:15:0	1/1:11:11	1/1:14:14	0/0:10:0	0/0:21:0	1/1:10:10	0/0:5:0	0/0:10:0	0/0:11:0	0/0:9:0	0/0:6:0	1/1:7:7	1/1:5:5	1/1:4:4	0/0:10:0	0/0:19:0	0/0:3:0	0/0:12:0	0/0:7:0	0/0:7:0	0/0:3:0	0/0:5:0	1/1:4:4	1/1:6:6	0/0:7:0	0/0:3:0	0/0:17:0	1/1:9:9	0/0:9:0	0/0:9:0	0/0:22:0	0/0:7:0	0/0:6:0	0/0:7:0	0/0:9:0	0/0:26:0	0/0:8:0	0/0:12:0	0/0:8:0	0/0:20:0	0/0:8:0	1/1:21:21	0/0:10:0	0/0:14:0	0/0:19:0	0/0:9:0	0/0:9:0	1/1:7:7	0/0:9:0	0/0:8:0	1/1:10:10	1/1:6:6	0/0:9:0	0/0:15:0	0/0:10:0	1/1:13:13	0/0:10:0	0/0:5:0	1/1:17:17	0/0:10:0	0/0:14:0	0/0:4:0	0/0:27:0	1/1:8:8	0/0:26:0	0/0:13:0	0/0:16:0	1/1:4:4	0/0:6:0	0/0:10:0	0/0:11:0	0/0:8:0	0/0:9:0	0/0:12:0	0/0:8:0	1/1:6:6	0/0:13:0	0/0:6:0	0/0:4:0	1/1:7:7	1/1:8:8	1/1:12:12	0/0:10:0	1/1:9:9	0/0:11:0	0/0:8:0	1/1:11:11	0/0:16:0	1/1:8:8	1/1:10:10	0/0:24:0	0/0:13:0	0/0:7:0	0/0:13:0	1/1:8:8	1/1:11:11	0/0:11:0	1/1:10:10	0/0:5:0	0/0:7:0	0/0:11:0	0/0:20:0	0/0:7:0	0/0:9:0	1/1:6:6	0/0:23:0	0/0:20:0	0/0:19:0	0/0:10:0	0/0:12:0	0/0:4:0	0/0:7:0	0/0:8:0	0/0:8:0	0/0:12:0	0/0:9:0	0/0:9:0	0/0:9:0	0/0:8:0	0/0:8:0	0/0:9:0	0/0:4:0	0/0:6:0	0/0:7:0	0/0:6:0	0/0:7:0	0/0:5:0	0/0:7:0	0/0:5:0	0/0:10:0	0/0:4:0	0/0:5:0	0/0:9:0	0/0:7:0	0/0:11:0	0/0:9:0	0/0:11:0	0/0:8:0	0/0:9:0	0/0:3:0	0/0:7:0	0/0:7:0	0/0:4:0	0/0:4:0	0/0:5:0	0/0:9:0	0/0:6:0	0/0:5:0	0/0:7:0	0/0:7:0	0/0:6:0	0/0:7:0	0/0:8:0	0/0:8:0	0/0:9:0	0/0:7:0	0/0:7:0	0/0:12:0	0/0:7:0	0/0:7:0	0/0:10:0	0/0:9:0	0/0:4:0	0/0:8:0	0/0:9:0	0/0:6:0	0/0:3:0	0/0:8:0	0/0:4:0	0/0:3:0	0/0:3:0	0/0:11:0	0/0:5:0	0/0:2:0	0/0:6:0	0/0:9:0	0/0:7:0	0/0:10:0	0/0:11:0	0/0:6:0	0/0:9:0	0/0:10:0	0/0:9:0	0/0:8:0	0/0:6:0	0/0:6:0	0/0:5:0	0/0:7:0	0/0:8:0	0/0:9:0	0/0:8:0	0/0:11:0	0/0:8:0	0/0:8:0	0/0:7:0	0/0:7:0	0/0:4:0	0/0:11:0	0/0:4:0	0/0:3:0	0/0:4:0	0/0:10:0	0/0:8:0	0/0:7:0	0/0:10:0	./.:0:0	0/0:6:0	0/0:6:0	0/0:3:0	0/0:3:0	0/0:7:0	0/0:5:0	0/0:4:0	./.:1:0	0/0:7:0	0/0:11:0	0/0:5:0	0/0:11:0	0/0:19:0	0/0:5:0	0/0:6:0	0/0:3:0	0/0:7:0	1/1:4:4	0/0:10:0	0/0:7:0	0/0:12:0	0/0:16:0	0/0:16:0	0/0:30:0	0/0:21:0	0/0:19:0
CM008368.1	419362747	.	C	A	999	.	MQ=60;AC=82;AN=554	GT:DP:DV	0/0:6:0	0/0:5:0	0/0:5:0	0/0:11:0	0/0:10:0	0/0:8:0	0/0:7:0	0/0:10:0	0/0:12:0	0/0:6:0	0/0:7:0	1/1:19:19	0/0:8:0	0/0:7:0	0/0:2:0	0/0:9:0	0/0:12:0	0/0:4:0	0/0:11:0	0/0:8:0	0/0:7:0	0/0:5:0	0/0:14:0	0/0:8:0	0/0:6:0	0/0:12:0	1/1:25:25	1/1:24:24	0/0:32:0	0/0:10:0	0/0:9:0	0/0:12:0	0/0:5:0	0/0:10:0	0/0:9:0	0/0:11:1	0/0:22:0	0/0:10:0	0/0:26:0	0/0:12:0	0/0:2:0	0/0:7:0	0/0:6:0	0/0:15:0	0/0:8:0	0/0:11:0	0/0:17:0	0/0:11:0	0/0:15:0	0/0:12:0	0/0:24:0	0/0:11:0	0/0:4:0	0/0:10:0	0/0:8:0	0/0:12:0	0/0:5:0	0/0:8:0	0/0:4:0	0/0:5:0	0/0:12:0	0/0:17:0	0/0:3:0	0/0:13:0	0/0:8:0	0/0:10:0	0/0:2:0	0/0:8:0	0/0:7:0	0/0:7:0	0/0:8:0	0/0:4:0	0/0:16:0	0/0:11:0	0/0:9:0	0/0:11:0	1/1:21:21	0/0:7:0	0/0:7:0	0/0:8:0	0/0:7:0	0/0:25:0	0/0:9:0	0/0:12:0	0/0:9:0	0/0:22:0	0/0:3:0	0/0:21:0	0/0:10:0	0/0:13:0	0/0:19:0	0/0:11:0	0/0:7:0	0/0:10:0	0/0:8:0	0/0:5:0	0/0:9:0	0/0:9:0	0/0:8:0	0/0:11:0	0/0:9:0	0/0:13:0	0/0:11:0	0/0:4:0	0/0:27:0	0/0:10:0	0/0:13:0	0/0:6:0	0/0:27:0	0/0:8:0	0/0:27:0	0/0:13:0	0/0:17:0	0/0:5:0	0/0:4:0	0/0:9:0	0/0:8:0	0/0:10:0	0/0:9:0	0/0:7:0	0/0:7:0	0/0:7:0	0/0:11:0	0/0:7:0	0/0:3:0	0/0:7:0	0/0:9:0	0/0:16:0	0/0:10:0	0/0:11:0	0/0:11:0	0/0:13:0	0/0:8:0	0/0:17:0	0/0:7:0	0/0:11:0	0/0:23:0	0/0:11:0	0/0:6:0	0/0:9:0	0/0:10:0	0/0:11:0	0/0:9:0	0/0:8:0	0/0:8:0	0/0:8:0	0/0:12:0	0/0:20:0	0/0:8:0	0/0:9:0	0/0:6:0	0/0:27:0	0/0:21:0	0/0:21:0	0/0:8:0	0/0:14:0	0/0:3:0	1/1:8:8	0/0:11:0	0/0:5:0	1/1:11:11	0/0:9:0	1/1:7:7	0/0:9:0	0/0:8:0	0/0:10:0	0/0:10:0	0/0:5:0	0/0:9:0	1/1:5:5	1/1:7:7	0/0:8:0	1/1:6:6	1/1:5:5	1/1:4:4	1/1:9:9	1/1:5:5	1/1:7:7	1/1:8:8	0/0:8:0	1/1:12:12	1/1:8:8	1/1:10:10	0/0:10:1	0/0:11:0	0/0:5:0	0/0:6:0	0/0:6:0	1/1:6:6	0/0:5:0	0/0:6:0	0/0:9:0	0/0:6:0	0/0:4:0	0/0:6:0	0/0:7:0	0/0:6:0	0/0:8:0	0/0:14:0	0/0:5:0	0/0:8:0	0/0:6:0	0/0:7:0	0/0:9:0	1/1:5:5	0/0:9:0	1/1:14:14	0/0:10:0	1/1:4:4	0/0:9:0	0/0:9:0	0/0:4:0	0/0:2:0	0/0:6:0	0/0:7:0	0/0:3:0	1/1:2:2	1/1:9:9	1/1:5:5	1/1:3:3	0/0:4:0	0/0:6:0	0/0:7:0	0/0:10:0	0/0:13:0	1/1:6:6	0/0:10:0	0/0:8:0	1/1:10:10	1/1:3:3	1/1:7:7	0/0:5:0	1/1:4:4	0/0:8:0	0/0:10:0	0/0:11:0	1/1:8:8	0/0:12:0	0/0:8:0	0/0:7:0	1/1:6:6	1/1:7:7	0/0:5:0	0/0:12:0	0/0:4:0	1/1:3:3	0/0:5:0	1/1:11:11	0/0:10:0	0/0:7:0	1/1:10:10	0/0:4:0	0/0:7:0	0/0:9:0	0/0:6:0	1/1:6:6	0/0:9:0	0/0:5:0	1/1:4:4	./.:0:0	0/0:6:0	0/0:12:0	1/1:7:7	0/0:12:0	0/0:20:0	0/0:5:0	0/0:8:0	0/0:4:0	0/0:7:0	0/0:5:0	0/0:10:0	0/0:7:0	0/0:15:0	0/0:14:0	0/0:16:0	0/0:31:0	0/0:21:0	0/0:20:0
CM008368.1	419362769	.	C	T	999	.	MQ=60;AC=72;AN=554	GT:DP:DV	0/0:5:0	0/0:4:0	0/0:7:0	0/0:11:0	0/0:7:0	0/0:8:0	0/0:6:0	0/0:11:0	0/0:13:0	0/0:5:0	0/0:7:0	0/0:19:0	0/0:9:0	1/1:6:6	0/0:3:0	0/0:9:0	0/0:15:0	0/0:6:0	0/0:11:0	1/1:7:7	0/0:7:0	0/0:8:0	0/0:20:0	0/0:6:0	0/0:6:0	0/0:10:0	0/0:31:0	0/0:23:0	0/0:33:0	0/0:12:0	0/0:8:0	0/0:13:0	0/0:6:0	0/0:9:0	0/0:9:0	0/0:12:0	0/0:20:0	1/1:8:8	0/0:27:0	0/0:15:0	1/1:4:4	1/1:8:8	1/1:6:6	1/1:13:13	0/0:8:0	0/0:11:0	0/0:17:0	1/1:8:8	1/1:12:12	0/0:10:0	0/0:20:0	1/1:11:11	0/0:5:0	0/0:10:0	0/0:10:0	0/0:15:0	0/0:5:0	1/1:8:8	1/1:2:2	1/1:7:7	0/0:14:0	0/0:21:0	0/0:4:0	0/0:12:0	0/0:11:0	0/0:10:0	0/0:4:0	0/0:7:0	1/1:8:8	1/1:8:8	0/0:11:0	0/0:4:0	0/0:23:0	1/1:10:10	0/0:10:0	0/0:11:0	0/0:20:0	0/0:7:0	0/0:6:0	0/0:8:0	0/0:7:0	0/0:27:0	0/0:9:0	0/0:11:0	0/0:11:0	0/0:26:0	0/0:4:0	1/1:20:20	0/0:8:0	0/0:14:0	0/0:21:0	0/0:11:0	0/0:7:0	1/1:9:9	0/0:6:0	0/0:6:0	1/1:9:9	1/1:8:8	0/0:10:0	0/0:13:0	0/0:8:0	1/1:14:14	0/0:11:0	0/0:2:0	1/1:26:26	0/0:7:0	0/0:13:0	0/0:6:0	0/0:24:0	1/1:8:8	0/0:27:0	0/0:14:0	0/0:15:0	1/1:6:6	0/0:4:0	0/0:9:0	0/0:6:0	0/0:11:0	0/0:6:0	0/0:8:0	0/0:8:0	1/1:7:7	0/0:9:0	0/0:8:0	0/0:6:0	1/1:7:7	1/1:7:7	1/1:16:16	0/0:12:0	1/1:8:8	0/0:10:0	0/0:13:0	1/1:9:9	0/0:17:0	1/1:6:6	1/1:8:8	0/0:28:0	0/0:13:0	0/0:8:0	0/0:9:0	1/1:10:10	1/1:9:9	0/0:9:0	1/1:7:7	0/0:7:0	0/0:7:0	0/0:10:0	0/0:21:0	0/0:8:0	0/0:12:0	1/1:6:6	0/0:24:0	0/0:18:0	0/0:21:0	0/0:7:0	0/0:17:0	0/0:2:0	0/0:10:0	0/0:11:0	0/0:7:0	0/0:12:0	0/0:7:0	0/0:8:0	0/0:10:0	0/0:9:0	0/0:11:0	0/0:10:0	0/0:3:0	0/0:7:0	0/0:6:0	0/0:9:0	0/0:7:0	0/0:6:0	0/0:5:0	0/0:4:0	0/0:9:0	0/0:5:0	0/0:8:0	0/0:6:0	0/0:9:0	0/0:12:0	0/0:9:0	0/0:11:0	0/0:10:0	0/0:10:0	0/0:5:0	0/0:6:0	0/0:10:0	0/0:6:0	0/0:4:0	0/0:5:0	0/0:11:0	0/0:7:0	0/0:2:0	0/0:7:0	0/0:5:0	0/0:5:0	0/0:8:0	0/0:12:0	0/0:6:0	0/0:8:0	0/0:6:0	0/0:6:0	0/0:8:0	0/0:5:0	0/0:9:0	0/0:17:0	0/0:9:0	0/0:4:0	0/0:6:0	0/0:10:0	0/0:3:0	0/0:3:0	0/0:5:0	0/0:6:0	0/0:4:0	0/0:3:0	0/0:10:0	0/0:6:0	0/0:4:0	0/0:4:0	0/0:6:0	0/0:7:0	0/0:8:0	0/0:13:0	0/0:8:0	0/0:9:0	0/0:9:0	0/0:8:0	0/0:7:0	0/0:8:0	0/0:5:0	0/0:5:0	0/0:8:0	0/0:10:0	0/0:10:0	0/0:11:0	0/0:14:0	0/0:8:0	0/0:8:0	0/0:7:0	0/0:6:0	0/0:4:0	0/0:10:0	0/0:5:0	0/0:3:0	0/0:6:0	0/0:10:0	0/0:7:0	0/0:6:0	0/0:11:0	0/0:6:0	0/0:6:0	0/0:9:0	0/0:4:0	0/0:7:0	0/0:8:0	0/0:4:0	0/0:6:0	./.:0:0	0/0:8:0	0/0:12:0	0/0:8:0	0/0:13:0	0/0:19:0	0/0:5:0	0/0:8:0	0/0:5:0	0/0:7:0	0/0:5:0	0/0:10:0	0/0:6:0	0/0:16:0	0/0:14:0	0/0:16:0	0/0:32:0	0/0:21:0	0/0:21:0
CM008368.1	419362774	.	C	T	999	.	MQ=60;AC=73;AN=554	GT:DP:DV	0/0:3:0	0/0:5:0	0/0:8:0	0/0:11:0	0/0:7:0	0/0:8:0	0/0:8:0	1/1:10:10	1/1:13:13	0/0:6:0	0/0:7:0	0/0:19:0	0/0:9:0	0/0:6:0	0/0:3:0	1/1:6:6	1/1:14:14	1/1:7:7	0/0:11:0	0/0:7:0	0/0:7:0	1/1:7:7	1/1:20:20	0/0:6:0	0/0:6:0	0/0:10:0	0/0:29:0	0/0:22:0	0/0:33:0	1/1:11:11	0/0:8:0	1/1:11:11	0/0:6:0	0/0:10:0	1/1:8:8	1/1:13:13	0/0:21:0	0/0:9:0	0/0:26:0	0/0:13:0	0/0:4:0	0/0:7:0	0/0:6:0	0/0:15:0	0/0:9:0	0/0:10:0	0/0:17:0	0/0:11:0	0/0:12:0	0/0:11:0	0/0:21:0	0/0:11:0	0/0:6:0	0/0:10:0	0/0:10:0	0/0:15:0	0/0:5:0	0/0:8:0	0/0:2:0	0/0:5:0	0/0:13:0	0/0:21:0	1/1:4:4	0/0:12:0	0/0:8:0	0/0:11:0	1/1:4:4	0/0:7:0	0/0:9:0	0/0:9:0	0/0:12:0	0/0:5:0	0/0:23:0	0/0:10:0	0/1:10:7	0/0:9:0	0/0:19:0	0/0:8:0	0/0:5:0	0/0:7:0	1/1:6:6	1/1:26:26	1/1:8:8	0/0:11:0	0/0:11:0	0/0:25:0	0/0:5:0	0/0:23:0	1/1:8:8	0/0:14:0	0/0:21:0	0/0:11:0	0/0:7:0	0/0:10:0	0/0:6:0	0/0:6:0	0/0:9:0	0/0:8:0	0/0:10:0	0/0:13:0	0/0:7:0	0/0:13:0	1/1:10:10	1/1:2:2	0/0:28:0	1/1:6:6	0/0:14:0	0/0:5:0	0/0:26:0	0/0:8:0	1/1:26:26	0/0:15:0	0/0:15:0	0/0:6:0	0/0:3:0	0/0:10:0	0/0:7:0	1/1:11:11	0/0:7:0	0/0:8:0	0/0:8:0	0/0:7:0	0/0:8:0	0/0:9:0	0/0:6:0	0/0:11:0	0/0:7:0	0/0:17:0	1/1:10:10	0/0:8:0	1/1:8:8	1/1:11:11	0/0:10:0	1/1:16:16	0/0:6:0	0/0:9:0	0/0:28:0	0/0:10:0	0/0:8:0	0/0:9:0	0/0:10:0	0/0:8:0	1/1:8:8	0/0:7:0	0/0:8:0	0/0:9:0	0/0:11:0	0/0:24:0	0/0:8:0	0/0:12:0	0/0:6:0	1/1:24:24	1/1:20:20	0/0:22:0	0/0:8:0	0/0:16:0	0/0:2:0	0/0:10:0	0/0:11:0	0/0:7:0	0/0:11:0	0/0:7:0	0/0:8:0	0/0:9:0	0/0:8:0	0/0:12:0	0/0:10:0	0/0:3:0	0/0:7:0	0/0:6:0	0/0:10:0	0/0:7:0	0/0:7:0	0/0:5:0	0/0:4:0	0/0:9:0	0/0:7:0	0/0:10:0	0/0:6:0	0/0:9:0	0/0:11:0	0/0:9:0	0/0:11:0	0/0:10:0	0/0:10:0	0/0:6:0	0/0:6:0	0/0:10:0	0/0:6:0	0/0:5:0	0/0:4:0	0/0:11:0	0/0:7:0	0/0:4:0	0/0:8:0	0/0:5:0	0/0:5:0	0/0:10:0	0/0:12:0	0/0:7:0	0/0:8:0	0/0:7:0	0/0:6:0	0/0:9:0	0/0:5:0	0/0:9:0	0/0:16:0	0/0:9:0	0/0:3:0	0/0:5:0	0/0:7:0	0/0:3:0	0/0:3:0	0/0:5:0	0/0:6:0	0/0:4:0	0/0:5:0	0/0:10:0	0/0:7:0	0/0:5:0	0/0:3:0	0/0:6:0	0/0:7:0	0/0:8:0	0/0:12:0	0/0:7:0	0/0:10:0	0/0:8:0	0/0:8:0	0/0:6:0	0/0:8:0	0/0:5:0	0/0:5:0	0/0:8:0	0/0:9:0	0/0:9:0	0/0:12:0	0/0:14:0	0/0:8:0	0/0:8:0	0/0:7:0	0/0:6:0	0/0:4:0	0/0:11:0	0/0:5:0	0/0:3:0	0/0:6:0	0/0:10:0	0/0:7:0	0/0:6:0	0/0:11:0	0/0:6:0	0/0:8:0	0/0:9:0	0/0:4:0	0/0:7:0	0/0:8:0	0/0:4:0	0/0:5:0	./.:1:0	0/0:7:0	0/0:13:0	0/0:9:0	0/0:12:0	0/0:18:0	1/1:5:5	0/0:7:0	1/1:5:5	1/1:8:8	0/0:5:0	1/1:10:10	1/1:6:6	0/0:14:0	0/0:14:0	0/0:16:0	0/0:32:0	1/1:21:21	1/1:21:21
CM008368.1	419362780	.	C	T	999	.	MQ=60;AC=72;AN=554	GT:DP:DV	0/0:4:0	0/0:4:0	0/0:8:0	0/0:11:0	0/0:7:0	0/0:7:0	0/0:8:0	0/0:10:0	0/0:13:0	0/0:5:0	0/0:7:0	0/0:19:0	0/0:9:0	1/1:6:6	0/0:2:0	0/0:7:0	0/0:14:0	0/0:7:0	0/0:10:0	1/1:6:6	0/0:7:0	0/0:7:0	0/0:20:0	0/0:4:0	0/0:6:0	0/0:10:0	0/0:30:0	0/0:23:0	0/0:34:0	0/0:12:0	0/0:8:0	0/0:13:0	0/0:7:0	0/0:11:0	0/0:9:0	0/0:14:0	0/0:22:0	1/1:8:8	0/0:26:0	0/0:13:0	1/1:5:5	1/1:6:6	1/1:7:7	1/1:14:14	0/0:9:0	0/0:11:0	0/0:15:0	1/1:12:12	1/1:11:11	0/0:12:0	0/0:19:0	1/1:9:9	0/0:4:0	0/0:9:0	0/0:10:0	0/0:14:0	0/0:5:0	1/1:7:7	1/1:2:2	1/1:6:5	0/0:14:0	0/0:21:0	0/0:4:0	0/0:11:0	0/0:8:0	0/0:10:0	0/0:5:0	0/0:7:0	1/1:8:8	1/1:7:7	0/0:12:0	0/0:7:0	0/0:25:0	1/1:9:9	0/0:10:0	0/0:9:0	0/0:19:0	0/0:8:0	0/0:5:0	0/0:6:0	0/0:7:0	0/0:25:0	0/0:9:0	0/0:11:0	0/0:11:0	0/0:25:0	0/0:6:0	1/1:21:21	0/0:8:0	0/0:15:0	0/0:20:0	0/0:10:0	0/0:6:0	1/1:10:10	0/0:6:0	0/0:6:0	1/1:9:9	1/1:7:7	0/0:10:0	0/0:13:0	0/0:6:0	1/1:14:14	0/0:10:0	0/0:2:0	1/1:28:28	0/0:7:0	0/0:13:0	0/0:7:0	0/0:28:0	1/1:7:7	0/0:26:0	0/0:13:0	0/0:16:0	1/1:6:6	0/0:4:0	0/0:11:0	0/0:7:0	0/0:11:0	0/0:7:0	0/0:8:0	0/0:7:0	1/1:5:5	0/0:9:0	0/0:9:0	0/0:6:0	1/1:11:11	1/1:7:7	1/1:15:15	0/0:12:0	1/1:10:10	0/0:10:0	0/0:14:0	1/1:10:10	0/0:17:0	1/1:8:8	1/1:8:8	0/0:29:0	0/0:10:0	0/0:9:0	0/0:9:0	1/1:11:11	1/1:8:8	0/0:7:0	1/1:7:7	0/0:8:0	0/0:9:0	0/0:11:0	0/0:24:0	0/0:8:0	0/0:12:0	1/1:6:6	0/0:24:0	0/0:20:0	0/0:24:0	0/0:8:0	0/0:15:0	0/0:2:0	0/0:10:0	0/0:11:0	0/0:6:0	0/0:11:0	0/0:8:0	0/0:8:0	0/0:10:0	0/0:8:0	0/0:12:0	0/0:10:0	0/0:4:0	0/0:7:0	0/0:7:0	0/0:9:0	0/0:6:0	0/0:8:0	0/0:4:0	0/0:4:0	0/0:10:0	0/0:6:0	0/0:10:0	0/0:7:0	0/0:10:0	0/0:12:0	0/0:9:0	0/0:12:0	0/0:10:0	0/0:11:0	0/0:6:0	0/0:6:0	0/0:10:0	0/0:6:0	0/0:6:0	0/0:5:0	0/0:11:0	0/0:7:0	0/0:4:0	0/0:9:0	0/0:6:0	0/0:5:0	0/0:10:0	0/0:13:0	0/0:7:0	0/0:7:0	0/0:7:0	0/0:6:0	0/0:11:0	0/0:5:0	0/0:9:0	0/0:17:0	0/0:7:0	0/0:3:0	0/0:6:0	0/0:8:0	0/0:4:0	0/0:2:0	0/0:5:0	0/0:4:0	0/0:4:0	0/0:6:0	0/0:8:0	0/0:7:0	0/0:6:0	0/0:3:0	0/0:6:0	0/0:7:0	0/0:7:0	0/0:13:0	0/0:6:0	0/0:11:0	0/0:7:0	0/0:8:0	0/0:6:0	0/0:8:0	0/0:5:0	0/0:5:0	0/0:9:0	0/0:9:0	0/0:10:0	0/0:12:0	0/0:12:0	0/0:7:0	0/0:7:0	0/0:7:0	0/0:7:0	0/0:4:0	0/0:11:0	0/0:5:0	0/0:3:0	0/0:6:0	0/0:10:0	0/0:8:0	0/0:6:0	0/0:11:0	0/0:6:0	0/0:8:0	0/0:9:0	0/0:5:0	0/0:8:0	0/0:9:0	0/0:4:0	0/0:5:0	./.:1:0	0/0:8:0	0/0:14:0	0/0:9:0	0/0:12:0	0/0:19:0	0/0:5:0	0/0:7:0	0/0:6:0	0/0:7:0	0/0:5:0	0/0:10:0	0/0:6:0	0/0:17:0	0/0:13:0	0/0:17:0	0/0:34:0	0/0:21:0	0/0:21:0
CM008368.1	419362785	.	G	A	999	.	MQ=60;AC=65;AN=556	GT:DP:DV	1/1:4:4	1/1:4:4	0/0:9:0	0/0:11:0	1/1:7:7	0/0:7:0	0/0:8:0	0/0:10:0	0/0:12:0	1/1:4:4	0/0:7:0	0/0:20:0	0/0:8:0	0/0:6:0	0/0:3:0	0/0:5:0	0/0:15:0	0/0:7:0	0/0:10:0	0/0:6:0	1/1:7:7	0/0:6:0	0/0:21:0	0/0:3:0	1/1:6:6	1/1:9:9	0/0:29:0	0/0:22:0	0/0:34:0	0/0:12:0	0/0:8:0	0/0:13:0	1/1:6:6	0/0:11:0	0/0:10:0	0/0:14:0	0/0:23:0	0/0:10:0	0/0:25:0	1/1:13:13	0/0:5:0	0/0:7:0	0/0:6:0	0/0:14:0	0/0:9:0	0/0:12:0	0/0:17:0	0/0:11:0	0/0:10:0	0/0:11:0	0/0:21:0	0/0:8:0	0/0:6:0	0/0:10:0	0/0:11:0	0/0:16:0	0/0:5:0	0/0:8:0	0/0:3:0	0/0:7:1	1/1:14:14	0/0:22:0	0/0:4:0	0/0:12:0	0/0:10:0	1/1:9:9	0/0:6:0	0/0:6:0	0/0:8:0	0/0:8:0	1/1:11:11	1/1:6:6	0/0:24:0	0/0:9:0	0/1:10:3	1/1:9:9	0/0:19:0	0/0:7:0	0/0:5:0	0/0:7:0	0/0:7:0	0/0:30:0	0/0:10:0	0/0:11:0	0/0:11:0	0/0:26:0	0/0:6:0	0/0:21:0	0/0:9:0	0/0:16:0	0/0:22:0	0/0:9:0	0/0:7:0	0/0:11:0	0/0:7:0	0/0:7:0	0/0:8:0	0/0:9:0	0/0:10:0	0/0:13:0	1/1:6:6	0/0:13:0	0/0:10:0	0/0:2:0	0/0:28:0	0/0:7:0	0/0:14:0	0/0:7:0	1/1:25:25	0/0:7:0	0/0:28:0	1/1:12:12	1/1:16:16	0/0:6:0	0/0:4:0	0/0:9:0	0/0:7:0	0/0:11:0	1/1:7:7	1/1:7:7	1/1:5:5	0/0:5:0	1/1:8:8	1/1:9:9	1/1:6:6	0/0:11:0	0/0:8:0	0/0:15:0	0/0:11:0	0/0:10:0	0/0:10:0	0/0:13:0	0/0:11:0	0/0:17:0	0/0:8:0	0/0:7:0	0/0:29:0	1/1:10:10	1/1:9:9	1/1:8:8	0/0:12:0	0/0:10:0	0/0:7:0	0/0:8:0	0/0:8:0	0/0:9:0	0/0:9:0	0/0:25:0	1/1:8:8	0/0:12:0	0/0:8:0	0/0:24:0	0/0:19:0	0/0:22:0	0/0:8:0	0/0:15:0	0/0:2:0	0/0:9:0	0/0:11:0	0/0:6:0	0/0:10:0	0/0:8:0	0/0:7:0	0/0:10:0	0/0:9:0	0/0:13:0	0/0:9:0	0/0:5:0	0/0:7:0	0/0:9:0	0/0:10:0	0/0:6:0	0/0:8:0	0/0:6:0	0/0:4:0	0/0:11:0	0/0:8:0	0/0:10:0	0/0:7:0	0/0:11:0	0/0:12:0	0/0:8:0	0/0:12:0	0/0:9:0	0/0:12:0	0/0:6:0	0/0:5:0	0/0:10:0	0/0:5:0	0/0:6:0	0/0:6:0	1/1:11:11	0/0:8:0	0/0:4:0	0/0:9:0	0/0:7:0	0/0:5:0	0/0:10:0	0/0:13:0	0/0:7:0	0/0:8:0	0/0:7:0	0/0:7:0	0/0:10:0	0/0:5:0	0/0:9:0	0/0:18:0	0/0:7:0	0/0:3:0	0/0:6:0	0/0:8:0	0/0:4:0	0/0:3:0	0/0:5:0	0/0:6:0	0/0:4:0	0/0:6:0	0/0:9:0	0/0:8:0	0/0:6:0	0/0:3:0	0/0:7:0	0/0:7:0	0/0:8:0	0/0:13:0	0/0:4:0	0/0:11:0	0/0:7:0	0/0:8:0	0/0:7:0	0/0:8:0	0/0:5:0	0/0:5:0	0/0:11:0	0/0:8:0	0/0:12:0	0/0:13:0	0/0:13:0	0/0:7:0	0/0:7:0	0/0:6:0	0/0:7:0	0/0:4:0	0/0:10:0	0/0:5:0	0/0:4:0	0/0:7:0	0/0:10:0	0/0:8:0	0/0:7:0	0/0:10:0	0/0:6:0	0/0:8:0	0/0:9:0	0/0:5:0	0/0:8:0	0/0:8:0	0/0:5:0	0/0:4:0	0/0:3:0	0/0:7:0	0/0:13:0	0/0:8:0	0/0:12:0	0/0:19:0	0/0:4:0	0/0:7:0	0/0:5:0	0/0:7:0	0/0:5:0	0/0:10:0	0/0:6:0	0/0:16:0	1/1:11:11	1/1:17:17	1/1:34:34	0/0:21:0	0/0:21:0
CM008368.1	419362792	.	T	C	999	.	MQ=60;AC=74;AN=556	GT:DP:DV	0/0:4:0	0/0:6:0	0/0:9:0	0/0:12:0	0/0:7:0	0/0:7:0	0/0:10:0	0/0:11:0	0/0:11:0	0/0:5:0	0/0:7:0	0/0:19:0	0/0:8:0	1/1:5:5	0/0:3:0	0/0:8:0	0/0:15:0	0/0:7:0	0/0:10:0	1/1:6:6	0/0:9:0	0/0:8:0	0/0:21:0	0/0:3:0	0/0:7:0	0/0:9:0	0/0:30:0	0/0:22:0	0/0:33:0	0/0:13:0	0/0:7:0	0/0:13:0	0/0:7:0	0/0:9:0	0/0:10:0	0/0:14:0	0/0:22:0	1/1:10:10	0/0:24:0	0/0:12:0	1/1:5:5	1/1:6:6	1/1:7:7	1/1:14:14	0/0:8:0	0/0:10:0	0/0:16:0	1/1:12:12	1/1:10:10	0/0:10:0	0/0:22:0	1/1:9:9	0/0:6:0	0/0:10:0	0/0:11:0	0/0:15:0	0/0:6:0	1/1:8:8	1/1:3:3	1/1:7:6	0/0:14:0	0/0:21:0	0/0:3:0	0/0:13:0	0/0:10:0	0/0:9:0	0/0:6:0	0/0:6:0	1/1:8:8	1/1:8:8	0/0:12:0	0/0:8:0	0/0:25:0	1/1:9:9	0/0:10:0	0/0:9:0	0/0:18:0	0/0:8:0	0/0:5:0	0/0:7:0	0/0:5:0	0/0:31:0	0/0:8:0	0/0:12:0	0/0:13:0	0/0:27:0	0/0:7:0	1/1:21:21	0/0:9:0	0/0:18:0	0/0:22:0	0/0:9:0	0/0:8:0	1/1:12:12	0/0:6:0	0/0:6:0	1/1:8:8	1/1:10:10	0/0:9:0	0/0:15:0	0/0:5:0	1/1:13:13	0/0:9:0	0/0:3:0	1/1:27:27	0/0:7:0	0/0:12:0	0/0:5:0	0/0:27:0	1/1:7:7	0/0:28:0	0/0:12:0	0/0:15:0	1/1:6:6	0/0:3:0	0/0:10:0	0/0:7:0	0/0:13:0	0/0:7:0	0/0:8:0	0/0:5:0	1/1:4:4	0/0:8:0	0/0:10:0	0/0:6:0	1/1:11:11	1/1:7:7	1/1:15:15	0/0:9:0	1/1:10:10	0/0:9:0	0/0:15:0	1/1:11:11	0/0:18:0	1/1:8:8	1/1:8:8	0/0:30:0	0/0:10:0	0/0:9:0	0/0:9:0	1/1:11:11	1/1:9:9	0/0:7:0	1/1:7:7	0/0:8:0	0/0:9:0	0/0:11:0	0/0:24:0	0/0:9:0	0/0:13:0	1/1:7:7	0/0:24:0	0/0:20:0	0/0:23:0	0/0:9:0	0/0:14:0	0/0:5:0	0/0:10:0	0/0:11:0	0/0:6:0	0/0:8:0	0/0:8:0	0/0:7:0	0/0:10:0	0/0:9:0	0/0:13:0	0/0:9:0	0/0:5:0	0/0:9:0	0/0:9:0	0/0:9:0	0/0:6:0	0/0:6:0	0/0:7:0	0/0:5:0	0/0:11:0	0/0:8:0	0/0:11:0	0/0:7:0	0/0:9:0	0/0:12:0	0/0:8:0	0/0:12:0	0/0:8:0	0/0:11:0	0/0:7:0	0/0:6:0	0/0:10:0	0/0:5:0	0/0:6:0	0/0:7:0	0/0:10:0	0/0:7:0	0/0:3:0	0/0:8:0	0/0:7:0	0/0:4:0	0/0:9:0	0/0:13:0	0/0:7:0	0/0:8:0	0/0:7:0	0/0:6:0	0/0:11:0	0/0:5:0	0/0:10:0	0/0:17:0	0/0:7:0	0/0:3:0	0/0:6:0	0/0:8:0	0/0:4:0	0/0:3:0	0/0:5:0	0/0:6:0	0/0:3:0	0/0:6:0	0/0:8:0	0/0:7:0	0/0:6:0	0/0:3:0	0/0:7:0	0/0:7:0	0/0:6:0	0/0:12:0	0/0:5:0	0/0:10:0	0/0:7:0	0/0:8:0	0/0:7:0	0/0:8:0	0/0:5:0	0/0:5:0	0/0:11:0	0/0:9:0	0/0:12:0	0/0:13:0	0/0:13:0	0/0:7:0	0/0:8:0	0/0:5:0	0/0:6:0	0/0:4:0	0/0:11:0	0/0:5:0	0/0:4:0	0/0:7:0	0/0:10:0	0/0:8:0	0/0:7:0	0/0:10:0	0/0:6:0	0/0:7:0	0/0:9:0	0/0:6:0	0/0:9:0	0/0:8:0	0/0:5:0	0/0:4:0	0/0:2:0	0/0:8:0	0/0:14:0	0/0:7:0	0/0:11:0	0/0:19:0	0/0:5:0	0/0:7:0	0/0:5:0	0/0:6:0	1/1:5:5	0/0:9:0	0/0:5:0	0/0:16:0	0/0:14:0	0/0:16:0	0/0:33:0	0/0:22:0	0/0:22:0
CM008368.1	419362834	.	C	A	999	.	MQ=60;AC=64;AN=554	GT:DP:DV	1/1:3:3	1/1:4:4	0/0:8:0	0/0:12:0	1/1:6:6	0/0:7:0	0/0:10:0	0/0:10:0	0/0:9:0	1/1:7:7	0/0:9:0	0/0:18:1	0/0:11:0	0/0:5:0	0/0:7:0	0/0:7:0	0/0:16:0	0/0:10:0	0/0:10:0	0/0:4:0	1/1:11:11	0/0:7:0	0/0:21:0	0/0:3:0	1/1:8:8	1/1:11:11	0/0:31:0	0/0:25:0	0/0:29:0	0/0:13:0	0/0:5:0	0/0:14:0	1/1:8:8	0/0:9:0	0/0:9:0	0/0:13:0	0/0:25:0	0/0:10:0	0/0:25:0	1/1:12:12	0/0:6:0	0/0:8:0	0/0:5:0	0/0:17:0	0/0:7:0	0/0:8:0	0/0:19:0	0/0:11:0	0/0:12:0	0/0:9:0	0/0:21:0	0/0:8:0	0/0:7:0	0/0:8:0	0/0:11:0	0/0:16:0	0/0:4:0	0/0:10:0	0/0:5:0	0/0:10:1	1/1:14:14	0/0:27:0	0/0:6:0	0/0:10:0	0/0:9:0	1/1:6:6	0/0:6:0	0/0:9:0	0/0:8:0	0/0:9:0	1/1:11:11	1/1:7:7	0/0:23:0	0/0:9:0	./.:13:3	1/1:9:9	0/0:18:0	0/0:5:0	0/0:5:0	0/0:8:0	0/0:4:0	0/0:27:0	0/0:11:0	0/0:13:0	0/0:14:0	0/0:23:0	0/0:8:0	0/0:22:0	0/0:10:0	0/0:15:0	0/0:26:0	0/0:12:0	0/0:8:0	0/0:9:0	0/0:3:0	0/0:7:0	0/0:7:0	0/0:14:0	0/0:7:0	0/0:12:0	1/1:4:4	0/0:13:0	0/0:13:0	0/0:3:0	0/0:20:0	0/0:8:0	0/0:11:0	0/0:5:0	1/1:30:30	0/0:7:0	0/0:27:0	1/1:14:14	1/1:10:10	0/0:6:0	0/0:5:0	0/0:11:0	0/0:9:0	0/0:11:0	1/1:6:6	1/1:8:8	1/1:6:6	0/0:8:0	1/1:8:8	1/1:11:11	1/1:6:6	0/0:12:0	0/0:7:0	0/0:12:0	0/0:7:0	0/0:12:0	0/0:10:0	0/0:14:0	0/0:10:0	0/0:22:0	0/0:10:0	0/0:11:0	0/0:29:0	1/1:8:8	1/1:8:8	1/1:12:12	0/0:13:0	0/0:9:0	0/0:9:0	0/0:6:0	0/0:8:0	0/0:7:0	0/0:8:0	0/0:26:0	1/1:6:6	0/0:11:0	0/0:9:0	0/0:25:0	0/0:20:0	0/0:28:0	0/0:8:0	0/0:12:0	0/0:6:0	0/0:11:0	0/0:9:0	0/0:9:0	0/0:11:0	0/0:8:0	0/0:6:0	0/0:8:0	0/0:12:0	0/0:13:0	0/0:8:0	0/0:7:0	0/0:9:0	0/0:9:0	0/0:10:0	0/0:11:0	0/0:8:0	0/0:7:0	0/0:4:0	0/0:9:0	0/0:9:0	0/0:16:0	0/0:5:0	0/0:11:0	0/0:16:0	0/0:9:0	0/0:10:0	0/0:8:0	0/0:13:0	0/0:7:0	0/0:7:0	0/0:12:0	0/0:5:0	0/0:7:0	0/0:10:0	1/1:9:9	0/0:8:0	0/0:7:0	0/0:8:0	0/0:5:0	0/0:5:0	0/0:6:0	0/0:13:0	0/0:5:0	0/0:4:0	0/0:8:0	0/0:5:0	0/0:8:0	0/0:6:0	0/0:5:0	0/0:18:0	0/0:6:0	0/0:7:0	0/0:7:0	0/0:6:0	0/0:8:0	0/0:2:0	0/0:9:0	0/0:7:0	0/0:4:0	0/0:9:0	0/0:11:0	0/0:10:0	0/0:6:0	0/0:4:0	0/0:8:0	0/0:9:0	0/0:3:0	0/0:12:0	0/0:6:0	0/0:10:0	0/0:7:0	0/0:7:0	0/0:9:0	0/0:8:0	0/0:4:0	0/0:5:0	0/0:9:0	0/0:12:0	0/0:15:0	0/0:12:0	0/0:12:0	0/0:9:0	0/0:7:0	0/0:5:0	0/0:8:0	0/0:5:0	0/0:10:0	0/0:8:0	0/0:2:0	0/0:10:0	0/0:9:0	0/0:6:0	0/0:7:0	0/0:10:0	0/0:7:0	0/0:7:0	0/0:8:0	0/0:5:0	0/0:7:0	0/0:9:0	0/0:8:0	0/0:5:0	0/0:4:0	0/0:8:0	0/0:12:0	0/0:7:0	0/0:8:0	0/0:20:0	0/0:5:0	0/0:7:0	0/0:5:0	0/0:6:0	0/0:7:0	0/0:6:0	0/0:4:0	0/0:12:0	1/1:14:14	1/1:15:15	1/1:30:30	0/0:21:0	0/0:27:0
[truncated: 341,609 more chars]
