# Supplementary material for: High molecular weight glutenin gene diversity in Aegilops tauschii demonstrates unique origin of superior wheat quality
Source: Commun Biol. 2021 Nov 1;4:1242. doi: 10.1038/s42003-021-02563-7 (PMC8560932; doi:10.1038/s42003-021-02563-7)
Supplement: Supplementary file 6 — Supplemental Data 3 [file 42003_2021_2563_MOESM6_ESM.xlsx]

## Sheet: Sheet1
chr	pos	ref	alt	eff	gene	gene.start	gene.end	aa.pos	motif
CM008368.1	419304631	C	T	synonymous_variant	NA	NA	NA	NA	NA
CM008368.1	419304997	C	T	upstream_gene_variant	NA	NA	NA	NA	NA
CM008368.1	419305121	A	G	synonymous_variant	NA	NA	NA	NA	NA
CM008368.1	419305139	T	G	missense_variant	NA	NA	NA	NA	NA
CM008368.1	419305238	C	T	synonymous_variant	NA	NA	NA	NA	NA
CM008368.1	419305274	C	T	splice_region_variant&intron_variant	NA	NA	NA	NA	NA
CM008368.1	419305328	C	A	upstream_gene_variant	NA	NA	NA	NA	NA
CM008368.1	419305655	G	A	splice_region_variant	NA	NA	NA	NA	NA
CM008368.1	419305708	G	C	3_prime_UTR_variant	NA	NA	NA	NA	NA
CM008368.1	419305781	C	T	3_prime_UTR_variant	NA	NA	NA	NA	NA
CM008368.1	419306034	G	A	missense_variant	NA	NA	NA	NA	NA
CM008368.1	419306183	T	C	synonymous_variant	NA	NA	NA	NA	NA
CM008368.1	419306288	A	G	missense_variant	NA	NA	NA	NA	NA
CM008368.1	419306355	C	T	missense_variant	NA	NA	NA	NA	NA
CM008368.1	419306511	C	A	5_prime_UTR_premature_start_codon_gain_variant	NA	NA	NA	NA	NA
CM008368.1	419306564	C	A	5_prime_UTR_premature_start_codon_gain_variant	NA	NA	NA	NA	NA
CM008368.1	419306813	C	T	5_prime_UTR_variant	NA	NA	NA	NA	NA
CM008368.1	419306856	T	G	5_prime_UTR_variant	NA	NA	NA	NA	NA
CM008368.1	419306981	G	A	5_prime_UTR_premature_start_codon_gain_variant	NA	NA	NA	NA	NA
CM008368.1	419306994	A	C	stop_lost	glu.d1x	419306988	419309556	854	glu.d1x.cterm
CM008368.1	419307040	C	T	synonymous_variant	glu.d1x	419306988	419309556	838.667	glu.d1x.cterm
CM008368.1	419307048	G	C	missense_variant	glu.d1x	419306988	419309556	836	glu.d1x.cterm
CM008368.1	419307246	A	G	missense_variant	glu.d1x	419306988	419309556	770	glud1x.crr
CM008368.1	419307247	C	T	synonymous_variant	glu.d1x	419306988	419309556	769.667	glud1x.crr
CM008368.1	419307255	G	T	missense_variant	glu.d1x	419306988	419309556	767	glud1x.crr
CM008368.1	419307271	C	T	synonymous_variant	glu.d1x	419306988	419309556	761.667	glud1x.crr
CM008368.1	419307341	G	C	missense_variant	glu.d1x	419306988	419309556	738.333	glud1x.crr
CM008368.1	419307353	T	C	missense_variant	glu.d1x	419306988	419309556	734.333	glud1x.crr
CM008368.1	419307354	C	A	missense_variant	glu.d1x	419306988	419309556	734	glud1x.crr
CM008368.1	419307370	C	T	synonymous_variant	glu.d1x	419306988	419309556	728.667	glud1x.crr
CM008368.1	419307439	T	C	synonymous_variant	glu.d1x	419306988	419309556	705.667	glud1x.crr
CM008368.1	419307498	G	A	missense_variant	glu.d1x	419306988	419309556	686	glud1x.crr
CM008368.1	419307517	C	T	synonymous_variant	glu.d1x	419306988	419309556	679.667	glud1x.crr
CM008368.1	419307530	C	T	missense_variant	glu.d1x	419306988	419309556	675.333	glud1x.crr
CM008368.1	419307652	T	C	synonymous_variant	glu.d1x	419306988	419309556	634.667	glud1x.crr
CM008368.1	419307674	C	G	missense_variant	glu.d1x	419306988	419309556	627.333	glud1x.crr
CM008368.1	419307685	A	C	synonymous_variant	glu.d1x	419306988	419309556	623.667	glud1x.crr
CM008368.1	419307722	C	A	missense_variant	glu.d1x	419306988	419309556	611.333	glud1x.crr
CM008368.1	419307728	G	C	missense_variant	glu.d1x	419306988	419309556	609.333	glud1x.crr
CM008368.1	419307731	G	A	missense_variant	glu.d1x	419306988	419309556	608.333	glud1x.crr
CM008368.1	419307734	T	C	missense_variant	glu.d1x	419306988	419309556	607.333	glud1x.crr
CM008368.1	419307739	C	A	missense_variant	glu.d1x	419306988	419309556	605.667	glud1x.crr
CM008368.1	419307740	T	C	missense_variant	glu.d1x	419306988	419309556	605.333	glud1x.crr
CM008368.1	419307749	A	C	missense_variant	glu.d1x	419306988	419309556	602.333	glud1x.crr
CM008368.1	419307766	C	A	synonymous_variant	glu.d1x	419306988	419309556	596.667	glud1x.crr
CM008368.1	419307783	C	T	missense_variant	glu.d1x	419306988	419309556	591	glud1x.crr
CM008368.1	419307785	A	G	missense_variant	glu.d1x	419306988	419309556	590.333	glud1x.crr
CM008368.1	419307846	C	T	missense_variant	glu.d1x	419306988	419309556	570	glud1x.crr
CM008368.1	419307857	G	A	missense_variant	glu.d1x	419306988	419309556	566.333	glud1x.crr
CM008368.1	419307890	C	T	missense_variant	glu.d1x	419306988	419309556	555.333	glud1x.crr
CM008368.1	419307895	C	T	synonymous_variant	glu.d1x	419306988	419309556	553.667	glud1x.crr
CM008368.1	419308089	C	G	missense_variant	glu.d1x	419306988	419309556	489	glud1x.crr
CM008368.1	419308205	T	A	missense_variant	glu.d1x	419306988	419309556	450.333	glud1x.crr
CM008368.1	419308260	C	T	missense_variant	glu.d1x	419306988	419309556	432	glud1x.crr
CM008368.1	419308475	T	C	missense_variant	glu.d1x	419306988	419309556	360.333	glud1x.crr
CM008368.1	419308493	C	T	missense_variant	glu.d1x	419306988	419309556	354.333	glud1x.crr
CM008368.1	419308514	G	A	missense_variant	glu.d1x	419306988	419309556	347.333	glud1x.crr
CM008368.1	419308532	G	A	missense_variant	glu.d1x	419306988	419309556	341.333	glud1x.crr
CM008368.1	419308630	C	A	synonymous_variant	glu.d1x	419306988	419309556	308.667	glud1x.crr
CM008368.1	419308758	G	A	missense_variant	glu.d1x	419306988	419309556	266	glud1x.crr
CM008368.1	419308799	C	G	missense_variant	glu.d1x	419306988	419309556	252.333	glud1x.crr
CM008368.1	419308804	T	C	synonymous_variant	glu.d1x	419306988	419309556	250.667	glud1x.crr
CM008368.1	419308834	T	C	synonymous_variant	glu.d1x	419306988	419309556	240.667	glud1x.crr
CM008368.1	419308955	T	C	missense_variant	glu.d1x	419306988	419309556	200.333	glud1x.crr
CM008368.1	419308966	T	C	synonymous_variant	glu.d1x	419306988	419309556	196.667	glud1x.crr
CM008368.1	419309013	G	A	missense_variant	glu.d1x	419306988	419309556	181	glud1x.crr
CM008368.1	419309014	C	T	synonymous_variant	glu.d1x	419306988	419309556	180.667	glud1x.crr
CM008368.1	419309019	G	C	missense_variant	glu.d1x	419306988	419309556	179	glud1x.crr
CM008368.1	419309020	T	C	synonymous_variant	glu.d1x	419306988	419309556	178.667	glud1x.crr
CM008368.1	419309095	A	G	synonymous_variant	glu.d1x	419306988	419309556	153.667	glud1x.crr
CM008368.1	419309186	T	A	missense_variant	glu.d1x	419306988	419309556	123.333	glud1x.nterm
CM008368.1	419309238	C	T	missense_variant	glu.d1x	419306988	419309556	106	glud1x.nterm
CM008368.1	419309301	A	G	missense_variant	glu.d1x	419306988	419309556	85	glud1x.nterm
CM008368.1	419309326	G	A	synonymous_variant	glu.d1x	419306988	419309556	76.6667	glud1x.nterm
CM008368.1	419309459	C	T	missense_variant	glu.d1x	419306988	419309556	32.3333	glud1x.nterm
CM008368.1	419309518	A	G	synonymous_variant	glu.d1x	419306988	419309556	12.6667	glud1x.nterm
CM008368.1	419309584	C	T	upstream_gene_variant	NA	NA	NA	NA	NA
CM008368.1	419309618	A	G	upstream_gene_variant	NA	NA	NA	NA	NA
CM008368.1	419309620	G	T	upstream_gene_variant	NA	NA	NA	NA	NA
CM008368.1	419309723	G	A	upstream_gene_variant	NA	NA	NA	NA	NA
CM008368.1	419309790	G	A	upstream_gene_variant	NA	NA	NA	NA	NA
CM008368.1	419309890	C	T	upstream_gene_variant	NA	NA	NA	NA	NA
CM008368.1	419309947	T	C	upstream_gene_variant	NA	NA	NA	NA	NA
CM008368.1	419310170	C	G	upstream_gene_variant	NA	NA	NA	NA	NA
CM008368.1	419310280	C	A	upstream_gene_variant	NA	NA	NA	NA	NA
CM008368.1	419310327	C	G	upstream_gene_variant	NA	NA	NA	NA	NA
CM008368.1	419310430	A	C	upstream_gene_variant	NA	NA	NA	NA	NA
CM008368.1	419310459	C	T	upstream_gene_variant	NA	NA	NA	NA	NA
CM008368.1	419310521	T	A	upstream_gene_variant	NA	NA	NA	NA	NA
CM008368.1	419310540	C	G	upstream_gene_variant	NA	NA	NA	NA	NA
CM008368.1	419310633	C	G	upstream_gene_variant	NA	NA	NA	NA	NA
CM008368.1	419310678	T	G	upstream_gene_variant	NA	NA	NA	NA	NA
CM008368.1	419310699	G	A	upstream_gene_variant	NA	NA	NA	NA	NA
CM008368.1	419310736	T	C	upstream_gene_variant	NA	NA	NA	NA	NA
CM008368.1	419310902	T	A	upstream_gene_variant	NA	NA	NA	NA	NA
CM008368.1	419310985	A	T	upstream_gene_variant	NA	NA	NA	NA	NA
CM008368.1	419310988	G	A	upstream_gene_variant	NA	NA	NA	NA	NA
CM008368.1	419311113	A	G	upstream_gene_variant	NA	NA	NA	NA	NA
CM008368.1	419311167	C	A	upstream_gene_variant	NA	NA	NA	NA	NA
CM008368.1	419311298	G	A	upstream_gene_variant	NA	NA	NA	NA	NA
CM008368.1	419311323	G	A	upstream_gene_variant	NA	NA	NA	NA	NA
CM008368.1	419311329	G	A	upstream_gene_variant	NA	NA	NA	NA	NA
CM008368.1	419311337	G	T	upstream_gene_variant	NA	NA	NA	NA	NA
CM008368.1	419311491	A	G	upstream_gene_variant	NA	NA	NA	NA	NA
CM008368.1	419311583	G	C	missense_variant	NA	NA	NA	NA	NA
CM008368.1	419311616	G	A	synonymous_variant	NA	NA	NA	NA	NA
CM008368.1	419311621	G	A	missense_variant	NA	NA	NA	NA	NA
CM008368.1	419311657	T	C	missense_variant	NA	NA	NA	NA	NA
CM008368.1	419311695	C	T	missense_variant	NA	NA	NA	NA	NA
CM008368.1	419311701	T	C	stop_lost	NA	NA	NA	NA	NA
CM008368.1	419311725	A	G	3_prime_UTR_variant	NA	NA	NA	NA	NA
CM008368.1	419311726	C	T	3_prime_UTR_variant	NA	NA	NA	NA	NA
CM008368.1	419311769	G	A	3_prime_UTR_variant	NA	NA	NA	NA	NA
CM008368.1	419311866	C	T	stop_gained	NA	NA	NA	NA	NA
CM008368.1	419311904	G	A	synonymous_variant	NA	NA	NA	NA	NA
CM008368.1	419311920	C	T	stop_gained	NA	NA	NA	NA	NA
CM008368.1	419311952	C	T	synonymous_variant	NA	NA	NA	NA	NA
CM008368.1	419361543	T	C	downstream_gene_variant	NA	NA	NA	NA	NA
CM008368.1	419361560	G	A	downstream_gene_variant	NA	NA	NA	NA	NA
CM008368.1	419361561	C	T	downstream_gene_variant	NA	NA	NA	NA	NA
CM008368.1	419361584	G	A	downstream_gene_variant	NA	NA	NA	NA	NA
CM008368.1	419361608	G	C	downstream_gene_variant	NA	NA	NA	NA	NA
CM008368.1	419361620	C	T	downstream_gene_variant	NA	NA	NA	NA	NA
CM008368.1	419361623	T	G	downstream_gene_variant	NA	NA	NA	NA	NA
CM008368.1	419361627	C	G	downstream_gene_variant	NA	NA	NA	NA	NA
CM008368.1	419361635	T	G	downstream_gene_variant	NA	NA	NA	NA	NA
CM008368.1	419361753	G	A	upstream_gene_variant	NA	NA	NA	NA	NA
CM008368.1	419361789	G	A	upstream_gene_variant	NA	NA	NA	NA	NA
CM008368.1	419361814	G	A	upstream_gene_variant	NA	NA	NA	NA	NA
CM008368.1	419361819	C	T	upstream_gene_variant	NA	NA	NA	NA	NA
CM008368.1	419361832	C	T	upstream_gene_variant	NA	NA	NA	NA	NA
CM008368.1	419361889	T	G	upstream_gene_variant	NA	NA	NA	NA	NA
CM008368.1	419361905	A	T	upstream_gene_variant	NA	NA	NA	NA	NA
CM008368.1	419361914	G	T	upstream_gene_variant	NA	NA	NA	NA	NA
CM008368.1	419361949	T	C	upstream_gene_variant	NA	NA	NA	NA	NA
CM008368.1	419361988	G	A	upstream_gene_variant	NA	NA	NA	NA	NA
CM008368.1	419362002	G	C	upstream_gene_variant	NA	NA	NA	NA	NA
CM008368.1	419362010	T	A	upstream_gene_variant	NA	NA	NA	NA	NA
CM008368.1	419362088	C	G	upstream_gene_variant	NA	NA	NA	NA	NA
CM008368.1	419362211	T	G	upstream_gene_variant	NA	NA	NA	NA	NA
CM008368.1	419362302	C	T	upstream_gene_variant	NA	NA	NA	NA	NA
CM008368.1	419362389	T	C	upstream_gene_variant	NA	NA	NA	NA	NA
CM008368.1	419362390	A	C	upstream_gene_variant	NA	NA	NA	NA	NA
CM008368.1	419362428	G	A	upstream_gene_variant	NA	NA	NA	NA	NA
CM008368.1	419362432	G	A	upstream_gene_variant	NA	NA	NA	NA	NA
CM008368.1	419362433	C	T	upstream_gene_variant	NA	NA	NA	NA	NA
CM008368.1	419362446	G	A	upstream_gene_variant	NA	NA	NA	NA	NA
CM008368.1	419362451	A	G	upstream_gene_variant	NA	NA	NA	NA	NA
CM008368.1	419362481	G	A	upstream_gene_variant	NA	NA	NA	NA	NA
CM008368.1	419362581	C	T	upstream_gene_variant	NA	NA	NA	NA	NA
CM008368.1	419362594	C	A	upstream_gene_variant	NA	NA	NA	NA	NA
CM008368.1	419362601	C	T	upstream_gene_variant	NA	NA	NA	NA	NA
CM008368.1	419362610	G	A	upstream_gene_variant	NA	NA	NA	NA	NA
CM008368.1	419362681	G	T	upstream_gene_variant	NA	NA	NA	NA	NA
CM008368.1	419362692	T	A	upstream_gene_variant	NA	NA	NA	NA	NA
CM008368.1	419362712	G	A	upstream_gene_variant	NA	NA	NA	NA	NA
CM008368.1	419362715	T	C	upstream_gene_variant	NA	NA	NA	NA	NA
CM008368.1	419362747	C	A	upstream_gene_variant	NA	NA	NA	NA	NA
CM008368.1	419362769	C	T	upstream_gene_variant	NA	NA	NA	NA	NA
CM008368.1	419362774	C	T	upstream_gene_variant	NA	NA	NA	NA	NA
CM008368.1	419362780	C	T	upstream_gene_variant	NA	NA	NA	NA	NA
CM008368.1	419362785	G	A	upstream_gene_variant	NA	NA	NA	NA	NA
CM008368.1	419362792	T	C	upstream_gene_variant	NA	NA	NA	NA	NA
CM008368.1	419362834	C	A	upstream_gene_variant	NA	NA	NA	NA	NA
CM008368.1	419362911	T	C	upstream_gene_variant	NA	NA	NA	NA	NA
CM008368.1	419362973	A	C	upstream_gene_variant	NA	NA	NA	NA	NA
CM008368.1	419363056	A	G	upstream_gene_variant	NA	NA	NA	NA	NA
CM008368.1	419363058	T	G	upstream_gene_variant	NA	NA	NA	NA	NA
CM008368.1	419363107	C	T	upstream_gene_variant	NA	NA	NA	NA	NA
CM008368.1	419363109	G	A	upstream_gene_variant	NA	NA	NA	NA	NA
CM008368.1	419363113	A	G	upstream_gene_variant	NA	NA	NA	NA	NA
CM008368.1	419363203	A	G	upstream_gene_variant	NA	NA	NA	NA	NA
CM008368.1	419363205	C	G	upstream_gene_variant	NA	NA	NA	NA	NA
CM008368.1	419363224	C	T	upstream_gene_variant	NA	NA	NA	NA	NA
CM008368.1	419363271	G	T	upstream_gene_variant	NA	NA	NA	NA	NA
CM008368.1	419363302	A	C	upstream_gene_variant	NA	NA	NA	NA	NA
CM008368.1	419363378	A	C	upstream_gene_variant	NA	NA	NA	NA	NA
CM008368.1	419363386	G	A	upstream_gene_variant	NA	NA	NA	NA	NA
CM008368.1	419363390	C	T	upstream_gene_variant	NA	NA	NA	NA	NA
CM008368.1	419363392	G	A	upstream_gene_variant	NA	NA	NA	NA	NA
CM008368.1	419363457	C	T	upstream_gene_variant	NA	NA	NA	NA	NA
CM008368.1	419363518	G	A	upstream_gene_variant	NA	NA	NA	NA	NA
CM008368.1	419363522	C	T	upstream_gene_variant	NA	NA	NA	NA	NA
CM008368.1	419363544	C	T	upstream_gene_variant	NA	NA	NA	NA	NA
CM008368.1	419363607	T	C	upstream_gene_variant	NA	NA	NA	NA	NA
CM008368.1	419363678	T	G	upstream_gene_variant	NA	NA	NA	NA	NA
CM008368.1	419363703	G	A	upstream_gene_variant	NA	NA	NA	NA	NA
CM008368.1	419363706	G	A	upstream_gene_variant	NA	NA	NA	NA	NA
CM008368.1	419363724	T	C	upstream_gene_variant	NA	NA	NA	NA	NA
CM008368.1	419363737	T	C	upstream_gene_variant	NA	NA	NA	NA	NA
CM008368.1	419363772	A	C	upstream_gene_variant	NA	NA	NA	NA	NA
CM008368.1	419363774	C	T	upstream_gene_variant	NA	NA	NA	NA	NA
CM008368.1	419363837	G	A	upstream_gene_variant	NA	NA	NA	NA	NA
CM008368.1	419363943	G	A	upstream_gene_variant	NA	NA	NA	NA	NA
CM008368.1	419363971	A	C	upstream_gene_variant	NA	NA	NA	NA	NA
CM008368.1	419364003	G	A	upstream_gene_variant	NA	NA	NA	NA	NA
CM008368.1	419364031	C	T	synonymous_variant	glu.d1y	419364015	419365995	654.667	glu.d1y.cterm
CM008368.1	419364062	A	G	missense_variant	glu.d1y	419364015	419365995	644.333	glu.d1y.cterm
CM008368.1	419364065	G	A	missense_variant	glu.d1y	419364015	419365995	643.333	glu.d1y.cterm
CM008368.1	419364069	G	A	missense_variant	glu.d1y	419364015	419365995	642	glu.d1y.cterm
CM008368.1	419364112	G	A	synonymous_variant	glu.d1y	419364015	419365995	627.667	glu.d1y.cterm
CM008368.1	419364127	T	C	synonymous_variant	glu.d1y	419364015	419365995	622.667	glu.d1y.cterm
CM008368.1	419364147	T	C	missense_variant	glu.d1y	419364015	419365995	616	glud1y.crr
CM008368.1	419364162	G	T	missense_variant	glu.d1y	419364015	419365995	611	glud1y.crr
CM008368.1	419364173	G	A	missense_variant	glu.d1y	419364015	419365995	607.333	glud1y.crr
CM008368.1	419364211	C	T	synonymous_variant	glu.d1y	419364015	419365995	594.667	glud1y.crr
CM008368.1	419364227	G	A	missense_variant	glu.d1y	419364015	419365995	589.333	glud1y.crr
CM008368.1	419364229	C	T	synonymous_variant	glu.d1y	419364015	419365995	588.667	glud1y.crr
CM008368.1	419364244	A	C	synonymous_variant	glu.d1y	419364015	419365995	583.667	glud1y.crr
CM008368.1	419364245	G	A	missense_variant	glu.d1y	419364015	419365995	583.333	glud1y.crr
CM008368.1	419364326	G	A	missense_variant	glu.d1y	419364015	419365995	556.333	glud1y.crr
CM008368.1	419364327	G	A	missense_variant	glu.d1y	419364015	419365995	556	glud1y.crr
CM008368.1	419364331	T	C	synonymous_variant	glu.d1y	419364015	419365995	554.667	glud1y.crr
CM008368.1	419364334	C	T	synonymous_variant	glu.d1y	419364015	419365995	553.667	glud1y.crr
CM008368.1	419364345	T	A	missense_variant	glu.d1y	419364015	419365995	550	glud1y.crr
CM008368.1	419364353	G	A	missense_variant	glu.d1y	419364015	419365995	547.333	glud1y.crr
CM008368.1	419364355	G	A	synonymous_variant	glu.d1y	419364015	419365995	546.667	glud1y.crr
CM008368.1	419364359	G	A	missense_variant	glu.d1y	419364015	419365995	545.333	glud1y.crr
CM008368.1	419364389	G	C	missense_variant	glu.d1y	419364015	419365995	535.333	glud1y.crr
CM008368.1	419364453	G	A	synonymous_variant	glu.d1y	419364015	419365995	514	glud1y.crr
CM008368.1	419364512	C	T	missense_variant	glu.d1y	419364015	419365995	494.333	glud1y.crr
CM008368.1	419364522	G	T	missense_variant	glu.d1y	419364015	419365995	491	glud1y.crr
CM008368.1	419364571	C	T	synonymous_variant	glu.d1y	419364015	419365995	474.667	glud1y.crr
CM008368.1	419364604	G	A	synonymous_variant	glu.d1y	419364015	419365995	463.667	glud1y.crr
CM008368.1	419364682	C	T	synonymous_variant	glu.d1y	419364015	419365995	437.667	glud1y.crr
CM008368.1	419364737	G	T	missense_variant	glu.d1y	419364015	419365995	419.333	glud1y.crr
CM008368.1	419364766	T	A	missense_variant	glu.d1y	419364015	419365995	409.667	glud1y.crr
CM008368.1	419364774	T	G	missense_variant	glu.d1y	419364015	419365995	407	glud1y.crr
CM008368.1	419364791	G	A	missense_variant	glu.d1y	419364015	419365995	401.333	glud1y.crr
CM008368.1	419364811	C	T	synonymous_variant	glu.d1y	419364015	419365995	394.667	glud1y.crr
CM008368.1	419364818	A	G	missense_variant	glu.d1y	419364015	419365995	392.333	glud1y.crr
CM008368.1	419364841	C	T	synonymous_variant	glu.d1y	419364015	419365995	384.667	glud1y.crr
CM008368.1	419364883	C	T	synonymous_variant	glu.d1y	419364015	419365995	370.667	glud1y.crr
CM008368.1	419364928	T	C	synonymous_variant	glu.d1y	419364015	419365995	355.667	glud1y.crr
CM008368.1	419364965	G	A	missense_variant	glu.d1y	419364015	419365995	343.333	glud1y.crr
CM008368.1	419364969	C	G	missense_variant	glu.d1y	419364015	419365995	342	glud1y.crr
CM008368.1	419365012	C	T	synonymous_variant	glu.d1y	419364015	419365995	327.667	glud1y.crr
CM008368.1	419365060	C	T	synonymous_variant	glu.d1y	419364015	419365995	311.667	glud1y.crr
CM008368.1	419365071	T	C	missense_variant	glu.d1y	419364015	419365995	308	glud1y.crr
CM008368.1	419365097	G	C	missense_variant	glu.d1y	419364015	419365995	299.333	glud1y.crr
CM008368.1	419365118	A	G	missense_variant	glu.d1y	419364015	419365995	292.333	glud1y.crr
CM008368.1	419365123	A	G	synonymous_variant	glu.d1y	419364015	419365995	290.667	glud1y.crr
CM008368.1	419365153	T	C	synonymous_variant	glu.d1y	419364015	419365995	280.667	glud1y.crr
CM008368.1	419365154	A	T	missense_variant	glu.d1y	419364015	419365995	280.333	glud1y.crr
CM008368.1	419365163	G	T	missense_variant	glu.d1y	419364015	419365995	277.333	glud1y.crr
CM008368.1	419365231	C	T	synonymous_variant	glu.d1y	419364015	419365995	254.667	glud1y.crr
CM008368.1	419365280	C	T	missense_variant	glu.d1y	419364015	419365995	238.333	glud1y.crr
CM008368.1	419365307	A	G	missense_variant	glu.d1y	419364015	419365995	229.333	glud1y.crr
CM008368.1	419365308	T	G	missense_variant	glu.d1y	419364015	419365995	229	glud1y.crr
CM008368.1	419365345	G	C	missense_variant	glu.d1y	419364015	419365995	216.667	glud1y.crr
CM008368.1	419365377	G	T	missense_variant	glu.d1y	419364015	419365995	206	glud1y.crr
CM008368.1	419365408	T	C	synonymous_variant	glu.d1y	419364015	419365995	195.667	glud1y.crr
CM008368.1	419365440	T	G	missense_variant	glu.d1y	419364015	419365995	185	glud1y.crr
CM008368.1	419365479	G	A	synonymous_variant	glu.d1y	419364015	419365995	172	glud1y.crr
CM008368.1	419365534	C	T	synonymous_variant	glu.d1y	419364015	419365995	153.667	glud1y.crr
CM008368.1	419365608	T	C	missense_variant	glu.d1y	419364015	419365995	129	glud1y.nterm
CM008368.1	419365678	C	T	synonymous_variant	glu.d1y	419364015	419365995	105.667	glud1y.nterm
CM008368.1	419365704	C	T	missense_variant	glu.d1y	419364015	419365995	97	glud1y.nterm
CM008368.1	419365755	C	T	missense_variant	glu.d1y	419364015	419365995	80	glud1y.nterm
CM008368.1	419365762	A	G	synonymous_variant	glu.d1y	419364015	419365995	77.6667	glud1y.nterm
CM008368.1	419365858	G	A	synonymous_variant	glu.d1y	419364015	419365995	45.6667	glud1y.nterm
CM008368.1	419365862	T	A	missense_variant	glu.d1y	419364015	419365995	44.3333	glud1y.nterm
CM008368.1	419365936	G	A	synonymous_variant	glu.d1y	419364015	419365995	19.6667	glud1y.nterm
CM008368.1	419365991	G	A	missense_variant	glu.d1y	419364015	419365995	1.33333	glud1y.nterm
CM008368.1	419366009	C	T	upstream_gene_variant	NA	NA	NA	NA	NA
CM008368.1	419366076	G	C	upstream_gene_variant	NA	NA	NA	NA	NA
CM008368.1	419366126	G	A	upstream_gene_variant	NA	NA	NA	NA	NA
CM008368.1	419366169	T	C	upstream_gene_variant	NA	NA	NA	NA	NA
CM008368.1	419366332	T	C	upstream_gene_variant	NA	NA	NA	NA	NA
CM008368.1	419366339	T	C	upstream_gene_variant	NA	NA	NA	NA	NA
CM008368.1	419366401	G	A	upstream_gene_variant	NA	NA	NA	NA	NA
CM008368.1	419366402	C	A	upstream_gene_variant	NA	NA	NA	NA	NA
CM008368.1	419366527	G	A	upstream_gene_variant	NA	NA	NA	NA	NA
CM008368.1	419366531	G	T	upstream_gene_variant	NA	NA	NA	NA	NA
CM008368.1	419366578	A	G	upstream_gene_variant	NA	NA	NA	NA	NA
CM008368.1	419366589	A	C	upstream_gene_variant	NA	NA	NA	NA	NA
CM008368.1	419366604	A	G	upstream_gene_variant	NA	NA	NA	NA	NA
CM008368.1	419366735	C	T	5_prime_UTR_variant	NA	NA	NA	NA	NA
CM008368.1	419366795	G	A	missense_variant&splice_region_variant	NA	NA	NA	NA	NA
CM008368.1	419366921	C	A	5_prime_UTR_premature_start_codon_gain_variant	NA	NA	NA	NA	NA
CM008368.1	419367010	G	T	5_prime_UTR_variant	NA	NA	NA	NA	NA
CM008368.1	419367034	T	C	5_prime_UTR_variant	NA	NA	NA	NA	NA
CM008368.1	419367035	T	A	5_prime_UTR_premature_start_codon_gain_variant	NA	NA	NA	NA	NA
CM008368.1	419367138	G	T	5_prime_UTR_premature_start_codon_gain_variant	NA	NA	NA	NA	NA
CM008368.1	419367173	G	A	5_prime_UTR_variant	NA	NA	NA	NA	NA
CM008368.1	419367250	G	A	5_prime_UTR_variant	NA	NA	NA	NA	NA
CM008368.1	419367302	T	C	5_prime_UTR_variant	NA	NA	NA	NA	NA
CM008368.1	419367319	C	T	5_prime_UTR_variant	NA	NA	NA	NA	NA
CM008368.1	419367386	T	C	5_prime_UTR_variant	NA	NA	NA	NA	NA
CM008368.1	419367398	C	T	5_prime_UTR_variant	NA	NA	NA	NA	NA
CM008368.1	419367417	T	C	splice_region_variant&intron_variant	NA	NA	NA	NA	NA
CM008368.1	419367438	C	T	missense_variant	NA	NA	NA	NA	NA
CM008368.1	419367496	G	C	synonymous_variant	NA	NA	NA	NA	NA
CM008368.1	419367506	G	A	missense_variant	NA	NA	NA	NA	NA
CM008368.1	419367728	T	G	5_prime_UTR_variant	NA	NA	NA	NA	NA
CM008368.1	419367746	C	T	5_prime_UTR_variant	NA	NA	NA	NA	NA
CM008368.1	419367757	G	T	splice_acceptor_variant&intron_variant	NA	NA	NA	NA	NA
CM008368.1	419367810	G	T	missense_variant	NA	NA	NA	NA	NA
CM008368.1	419367820	A	C	missense_variant	NA	NA	NA	NA	NA
CM008368.1	419367941	A	G	5_prime_UTR_premature_start_codon_gain_variant	NA	NA	NA	NA	NA
CM008368.1	419367986	G	A	5_prime_UTR_premature_start_codon_gain_variant	NA	NA	NA	NA	NA
CM008368.1	419368070	T	G	5_prime_UTR_variant	NA	NA	NA	NA	NA
CM008368.1	419368165	A	C	5_prime_UTR_variant	NA	NA	NA	NA	NA
CM008368.1	419368211	C	T	5_prime_UTR_premature_start_codon_gain_variant	NA	NA	NA	NA	NA
CM008368.1	419368212	G	A	5_prime_UTR_variant	NA	NA	NA	NA	NA
CM008368.1	419368469	A	C	5_prime_UTR_variant	NA	NA	NA	NA	NA
CM008368.1	419368477	G	A	5_prime_UTR_variant	NA	NA	NA	NA	NA
